# Supplementary material for: Preparation and Vasodilation Mechanism of Angiotensin-I-Converting Enzyme Inhibitory Peptide from Ulva prolifera Protein
Source: Mar Drugs. 2024 Aug 31;22(9):398. doi: 10.3390/md22090398 (PMC11433523; doi:10.3390/md22090398)
Supplement: Supplementary file 1 [file marinedrugs-22-00398-s001.zip › Table S1.xlsx]

## Sheet: Sheet1
Peptide Sequence Contains:
Peptide Sample Area >=
Peptide PTM Contains:
Show Peptide From:
With Protein Accession: False
Peptide List
Peptide	-10lgP	Mass	Length	ppm	m/z	RT	Fraction	Scan	Source File	Area L2	#Feature	#Feature L2
VVMI	39.84	460.272	4	4.7	461.281	29.5	2	28161	L2.raw	63757000	2	2
VVML	39.84	460.272	4	4.7	461.281	29.5	2	28161	L2.raw	63757000	2	2
LLMY	37.75	538.283	4	6.8	539.293	32.49	2	29317	L2.raw	0	0	0
IIMY	37.75	538.283	4	6.8	539.293	32.49	2	29317	L2.raw	0	0	0
LIMY	37.75	538.283	4	6.8	539.293	32.49	2	29317	L2.raw	0	0	0
ILMY	37.75	538.283	4	6.8	539.293	32.49	2	29317	L2.raw	0	0	0
WSSKK	37.55	634.344	5	-4.5	635.348	23.4	2	19567	L2.raw	0	0	0
IVMY	36.86	524.267	4	6.6	525.278	27.31	2	24439	L2.raw	128760000	2	2
LVMY	36.86	524.267	4	6.6	525.278	27.31	2	24439	L2.raw	128760000	2	2
VFAGVAAW	36.37	819.428	8	-5.5	820.431	30.49	2	27172	L2.raw	11476000	2	2
LICP	35.68	444.241	4	5.9	445.25	25.12	2	21914	L2.raw	2806700	2	2
LLCP	35.68	444.241	4	5.9	445.25	25.12	2	21914	L2.raw	2806700	2	2
ILCP	35.68	444.241	4	5.9	445.25	25.12	2	21914	L2.raw	2806700	2	2
IICP	35.68	444.241	4	5.9	445.25	25.12	2	21914	L2.raw	2806700	2	2
VVAA	35.47	358.222	4	-0.2	359.229	53.36	2	49892	L2.raw	3771400	2	2
LYLCYC	35.3	776.324	6	-0.4	777.331	17.31	2	13723	L2.raw	0	0	0
EVL	35.23	359.206	3	-2	360.212	24.85	2	21122	L2.raw	0	0	0
EVI	35.23	359.206	3	-2	360.212	24.85	2	21122	L2.raw	0	0	0
GPHAPAFQA	35.23	894.435	9	0.3	895.442	48.19	2	44571	L2.raw	36703000	2	2
ISAF	34.75	436.232	4	5.1	437.242	25.81	2	21999	L2.raw	36770000	1	1
LSAF	34.75	436.232	4	5.1	437.242	25.81	2	21999	L2.raw	36770000	1	1
EVR	34.12	402.223	3	2	403.231	22.31	2	18459	L2.raw	0	0	0
AAMV	34.11	390.194	4	4	391.202	32.15	2	28958	L2.raw	0	0	0
TAAT	33.54	362.18	4	6	363.19	18.89	2	15159	L2.raw	0	0	0
IGMI	33.4	432.241	4	3.3	433.249	32.09	2	28058	L2.raw	2688100000	2	2
LGML	33.4	432.241	4	3.3	433.249	32.09	2	28058	L2.raw	2688100000	2	2
LGMI	33.4	432.241	4	3.3	433.249	32.09	2	28058	L2.raw	2688100000	2	2
IGML	33.4	432.241	4	3.3	433.249	32.09	2	28058	L2.raw	2688100000	2	2
TLMP	33.18	460.236	4	3	461.244	22.78	2	18972	L2.raw	989630	1	1
TIMP	33.18	460.236	4	3	461.244	22.78	2	18972	L2.raw	989630	1	1
IAMY	32.96	496.236	4	5.8	497.246	23.77	2	22759	L2.raw	275050000	3	3
LAMY	32.96	496.236	4	5.8	497.246	23.77	2	22759	L2.raw	275050000	3	3
IMGP	32.95	416.209	4	4.1	417.218	26.94	2	23383	L2.raw	0	0	0
LMGP	32.95	416.209	4	4.1	417.218	26.94	2	23383	L2.raw	0	0	0
ELP	32.88	357.19	3	-2.2	358.197	23.51	2	19683	L2.raw	0	0	0
EIP	32.88	357.19	3	-2.2	358.197	23.51	2	19683	L2.raw	0	0	0

## Sheet: Sheet2
Peptide	-10lgP	Mass	Length	ppm	m/z	RT	Fraction	Scan	Source File	Area L2	#Feature	#Feature L2	Accession	PTM	AScore	Found By
VVMI	39.84	460.272	4	4.7	461.281	29.5	2	28161	L2.raw	63757000	2	2				PEAKS DB
VVML	39.84	460.272	4	4.7	461.281	29.5	2	28161	L2.raw	63757000	2	2	RKN82985.1:AZZ47239.1			PEAKS DB
LLMY	37.75	538.283	4	6.8	539.293	32.49	2	29317	L2.raw	0	0	0				PEAKS DB
IIMY	37.75	538.283	4	6.8	539.293	32.49	2	29317	L2.raw	0	0	0				PEAKS DB
LIMY	37.75	538.283	4	6.8	539.293	32.49	2	29317	L2.raw	0	0	0				PEAKS DB
ILMY	37.75	538.283	4	6.8	539.293	32.49	2	29317	L2.raw	0	0	0				PEAKS DB
WSSKK	37.55	634.344	5	-4.5	635.348	23.4	2	19567	L2.raw	0	0	0	AOT99390.1:YP_009440053.1			PEAKS DB
IVMY	36.86	524.267	4	6.6	525.278	27.31	2	24439	L2.raw	128760000	2	2				PEAKS DB
LVMY	36.86	524.267	4	6.6	525.278	27.31	2	24439	L2.raw	128760000	2	2				PEAKS DB
VFAGVAAW	36.37	819.428	8	-5.5	820.431	30.49	2	27172	L2.raw	11476000	2	2	AZZ46175.1			PEAKS DB
LICP	35.68	444.241	4	5.9	445.25	25.12	2	21914	L2.raw	2806700	2	2				PEAKS DB
LLCP	35.68	444.241	4	5.9	445.25	25.12	2	21914	L2.raw	2806700	2	2	RKN83135.1			PEAKS DB
ILCP	35.68	444.241	4	5.9	445.25	25.12	2	21914	L2.raw	2806700	2	2				PEAKS DB
IICP	35.68	444.241	4	5.9	445.25	25.12	2	21914	L2.raw	2806700	2	2				PEAKS DB
VVAA	35.47	358.222	4	-0.2	359.229	53.36	2	49892	L2.raw	3771400	2	2	AZZ46164.1:RKN81758.1:AZZ47036.1:RKN82373.1:AZZ45337.1			PEAKS DB
LYLCYC	35.3	776.324	6	-0.4	777.331	17.31	2	13723	L2.raw	0	0	0	AZZ45907.1			PEAKS DB
EVL	35.23	359.206	3	-2	360.212	24.85	2	21122	L2.raw	0	0	0	RKN83329.1:RKN83106.1:RKN83679.1:AOT99418.1:YP_009440081.1			PEAKS DB
EVI	35.23	359.206	3	-2	360.212	24.85	2	21122	L2.raw	0	0	0	QOJ43406.1:RKN83179.1:RKN83065.1			PEAKS DB
GPHAPAFQA	35.23	894.435	9	0.3	895.442	48.19	2	44571	L2.raw	36703000	2	2	AZZ44530.1			PEAKS DB
ISAF	34.75	436.232	4	5.1	437.242	25.81	2	21999	L2.raw	36770000	1	1	AZZ46197.1			PEAKS DB
LSAF	34.75	436.232	4	5.1	437.242	25.81	2	21999	L2.raw	36770000	1	1	AZZ44433.1:AZZ47127.1:AZZ47687.1:AZZ46382.1:AZZ43875.1			PEAKS DB
EVR	34.12	402.223	3	2	403.231	22.31	2	18459	L2.raw	0	0	0	RKN82804.1:RKN79523.1:RKN82667.1:RKN82373.1:RKN82437.1:RKN83135.1:RKN82490.1:RKN79451.1:RKN81631.1			PEAKS DB
AAMV	34.11	390.194	4	4	391.202	32.15	2	28958	L2.raw	0	0	0	AZZ47686.1			PEAKS DB
TAAT	33.54	362.18	4	6	363.19	18.89	2	15159	L2.raw	0	0	0				PEAKS DB
IGMI	33.4	432.241	4	3.3	433.249	32.09	2	28058	L2.raw	2688100000	2	2				PEAKS DB
LGML	33.4	432.241	4	3.3	433.249	32.09	2	28058	L2.raw	2688100000	2	2	RKN80056.1:AZZ46175.1:AZZ45731.1			PEAKS DB
LGMI	33.4	432.241	4	3.3	433.249	32.09	2	28058	L2.raw	2688100000	2	2	AZZ47627.1			PEAKS DB
IGML	33.4	432.241	4	3.3	433.249	32.09	2	28058	L2.raw	2688100000	2	2				PEAKS DB
TLMP	33.18	460.236	4	3	461.244	22.78	2	18972	L2.raw	989630	1	1				PEAKS DB
TIMP	33.18	460.236	4	3	461.244	22.78	2	18972	L2.raw	989630	1	1				PEAKS DB
IAMY	32.96	496.236	4	5.8	497.246	23.77	2	22759	L2.raw	275050000	3	3				PEAKS DB
LAMY	32.96	496.236	4	5.8	497.246	23.77	2	22759	L2.raw	275050000	3	3				PEAKS DB
IMGP	32.95	416.209	4	4.1	417.218	26.94	2	23383	L2.raw	0	0	0	RKN78662.1			PEAKS DB
LMGP	32.95	416.209	4	4.1	417.218	26.94	2	23383	L2.raw	0	0	0	RKN83585.1			PEAKS DB
ELP	32.88	357.19	3	-2.2	358.197	23.51	2	19683	L2.raw	0	0	0	RKN82865.1			PEAKS DB
EIP	32.88	357.19	3	-2.2	358.197	23.51	2	19683	L2.raw	0	0	0	RKN82804.1:AOT99390.1:YP_009440053.1:RKN83047.1			PEAKS DB
KNGFPW	32.74	747.37	6	-2.5	748.376	41.06	2	37788	L2.raw	51365000	2	2	RKN81689.1			PEAKS DB
WGY	32.71	424.175	3	-5.2	425.18	27.45	2	23805	L2.raw	172560	1	1	AZZ45293.1:RKN77819.1:AZZ44577.1:AZZ45358.1			PEAKS DB
VRGPFP	32.67	671.375	6	-4.2	672.38	24.8	2	21072	L2.raw	0	0	0				PEAKS DB
TGAR	32.58	403.218	4	2.9	404.226	19.79	2	16279	L2.raw	16883000	2	2	RKN82383.1:RKN79451.1			PEAKS DB
GAR	32.29	302.17	3	0.2	303.178	24.12	2	20313	L2.raw	502340	1	1	RKN81758.1:RKN82936.1:RKN83106.1:RKN81419.1:RKN82871.1:RKN83464.1:RKN82383.1:RKN82385.1			PEAKS DB
RAQGPVP	32.21	723.403	7	-2.5	724.408	23.42	2	19608	L2.raw	932840	1	1	AZZ44958.1			PEAKS DB
TGAT	32.21	348.164	4	3.6	349.173	21.98	2	17341	L2.raw	712570	1	1	RKN77887.1:RKN76889.1:RKN82437.1:RKN79359.1:AZZ44177.1			PEAKS DB
KSMP	32.19	461.231	4	1.8	462.239	18.45	2	14808	L2.raw	1701900	1	1				PEAKS DB
FGGGVGGGFG	32.13	810.366	10	-1.7	811.372	28.5	2	26202	L2.raw	3845500000	2	2				PEAKS DB
ETR	32.12	404.202	3	-1.2	405.209	54.96	2	51233	L2.raw	4292700	1	1	RKN81647.1:RKN82397.1:RKN83329.1:RKN81209.1			PEAKS DB
VGMI	32.05	418.225	4	4.8	419.234	27.31	2	23666	L2.raw	255700000	2	2				PEAKS DB
VGML	32.05	418.225	4	4.8	419.234	27.31	2	23666	L2.raw	255700000	2	2	RKN82630.1:RKN80775.1:AZZ47565.1			PEAKS DB
LAGMI	32.05	503.278	5	5.7	504.288	26.56	2	27901	L2.raw	570730000	2	2				PEAKS DB
IAGMI	32.05	503.278	5	5.7	504.288	26.56	2	27901	L2.raw	570730000	2	2				PEAKS DB
LAGML	32.05	503.278	5	5.7	504.288	26.56	2	27901	L2.raw	570730000	2	2				PEAKS DB
IAGML	32.05	503.278	5	5.7	504.288	26.56	2	27901	L2.raw	570730000	2	2				PEAKS DB
IIYP	31.97	504.295	4	-4.1	505.3	51.42	2	47538	L2.raw	0	0	0				PEAKS DB
LIYP	31.97	504.295	4	-4.1	505.3	51.42	2	47538	L2.raw	0	0	0	RKN76889.1			PEAKS DB
ILYP	31.97	504.295	4	-4.1	505.3	51.42	2	47538	L2.raw	0	0	0				PEAKS DB
LLYP	31.97	504.295	4	-4.1	505.3	51.42	2	47538	L2.raw	0	0	0				PEAKS DB
LGRPSLC	31.9	744.395	7	-3.5	745.4	24.4	2	20635	L2.raw	0	0	0				PEAKS DB
KSPS	31.89	417.222	4	-3.8	418.228	19.69	2	16686	L2.raw	5215600	1	1				PEAKS DB
PHMPY	31.88	643.279	5	-4.3	644.283	25.69	2	22019	L2.raw	0	0	0	RKN82490.1			PEAKS DB
VVPAA	31.77	455.274	5	-4.3	456.28	52.47	2	48640	L2.raw	2400400	1	1	AZZ46164.1			PEAKS DB
EGAR	31.77	431.213	4	3.8	432.222	24.45	2	20694	L2.raw	0	0	0	RKN81419.1:AZZ45293.1:RKN78425.1			PEAKS DB
AGMI	31.74	390.194	4	4.8	391.203	29.6	2	23229	L2.raw	16461000	1	1	AZZ46579.1			PEAKS DB
AGML	31.74	390.194	4	4.8	391.203	29.6	2	23229	L2.raw	16461000	1	1	RKN82936.1			PEAKS DB
SSSLP	31.71	489.243	5	3.3	490.252	25.19	2	21485	L2.raw	3670100	1	1				PEAKS DB
EIAA	31.52	402.211	4	-6.6	403.216	48.72	2	44999	L2.raw	0	0	0	AZZ46630.1			PEAKS DB
ELAA	31.52	402.211	4	-6.6	403.216	48.72	2	44999	L2.raw	0	0	0	AZZ46164.1:RKN83265.1:RKN80056.1:AZZ47658.1			PEAKS DB
KMP	31.49	374.199	3	-3.1	375.205	25.96	2	22472	L2.raw	44419000	4	4	RKN79359.1:RKN78064.1			PEAKS DB
LCV	31.3	333.172	3	1.9	334.18	26.66	2	22260	L2.raw	51484000	2	2	RKN82801.1:AOT99418.1:YP_009440081.1:AZZ47410.1:AZZ45932.1:AZZ44398.1			PEAKS DB
ICV	31.3	333.172	3	1.9	334.18	26.66	2	22260	L2.raw	51484000	2	2	RKN81000.1			PEAKS DB
ISMP	31.19	446.22	4	4.8	447.229	22.48	2	21593	L2.raw	38865000	3	3				PEAKS DB
LSMP	31.19	446.22	4	4.8	447.229	22.48	2	21593	L2.raw	38865000	3	3	AZZ47036.1:RKN83329.1			PEAKS DB
IAMP	31.13	430.225	4	6.7	431.235	25.32	2	26586	L2.raw	47404000	2	2	RKN76889.1:RKN80797.1			PEAKS DB
LAMP	31.13	430.225	4	6.7	431.235	25.32	2	26586	L2.raw	47404000	2	2				PEAKS DB
LMIP	31.13	472.272	4	4.2	473.281	43.73	2	40416	L2.raw	58687000	3	3				PEAKS DB
LMLP	31.13	472.272	4	4.2	473.281	43.73	2	40416	L2.raw	58687000	3	3	RKN81419.1:AZZ46630.1:AZZ46929.1			PEAKS DB
IMIP	31.13	472.272	4	4.2	473.281	43.73	2	40416	L2.raw	58687000	3	3	AZZ46175.1			PEAKS DB
IMLP	31.13	472.272	4	4.2	473.281	43.73	2	40416	L2.raw	58687000	3	3	AZZ46076.1			PEAKS DB
AVGF	31.13	392.206	4	1.4	393.214	23.42	2	19496	L2.raw	25137000	1	1	RKN77887.1:RKN76889.1:AZZ45898.1:AZZ44577.1:AZZ46076.1:AZZ43619.1			PEAKS DB
KMY	31.01	440.209	3	4.3	441.219	28.75	2	26689	L2.raw	34659000	3	3	RKN82667.1:RKN83047.1			PEAKS DB
LMT	31	363.183	3	3.2	364.191	23.12	2	19290	L2.raw	1999000	1	1	RKN83265.1:RKN81647.1:RKN83106.1:RKN81174.1			PEAKS DB
IMT	31	363.183	3	3.2	364.191	23.12	2	19290	L2.raw	1999000	1	1	RKN81805.1:RKN82397.1:RKN80775.1			PEAKS DB
MVY	30.97	411.183	3	2.9	412.191	28	2	24238	L2.raw	32459000	2	2	RKN77887.1:AZZ47036.1			PEAKS DB
MIAP	30.88	430.225	4	3.9	431.234	30.19	2	27431	L2.raw	29599000	2	2				PEAKS DB
MLAP	30.88	430.225	4	3.9	431.234	30.19	2	27431	L2.raw	29599000	2	2	AZZ46076.1			PEAKS DB
VAM	30.86	319.157	3	1	320.164	32.04	2	25429	L2.raw	36383000	1	1	RKN81758.1:RKN79523.1:RKN83047.1:RKN77819.1:RKN77963.1:RKN80280.1:AZZ46630.1:RKN82490.1:RKN82871.1:RKN78659.1:AZZ47463.1			PEAKS DB
RGF	30.76	378.202	3	-3.3	379.208	21.13	2	17489	L2.raw	2859100	3	3	RKN82936.1:RKN82437.1:RKN78130.1:RKN77010.1:RKN76884.1			PEAKS DB
SIP	30.72	315.179	3	-4	316.185	25.31	2	21620	L2.raw	0	0	0	RKN82804.1:RKN83265.1:RKN82801.1:RKN83679.1:RKN82838.1			PEAKS DB
SLP	30.72	315.179	3	-4	316.185	25.31	2	21620	L2.raw	0	0	0	RKN83135.1:RKN82795.1:RKN82871.1			PEAKS DB
IGAN	30.66	373.196	4	-5.7	374.201	24.47	2	20757	L2.raw	422710	1	1	RKN76889.1			PEAKS DB
LGAN	30.66	373.196	4	-5.7	374.201	24.47	2	20757	L2.raw	422710	1	1	RKN79359.1:AZZ45249.1:AZZ44733.1			PEAKS DB
LAMI	30.63	446.256	4	4.2	447.265	30.66	2	31742	L2.raw	422640000	4	4	AZZ44691.1			PEAKS DB
IAMI	30.63	446.256	4	4.2	447.265	30.66	2	31742	L2.raw	422640000	4	4				PEAKS DB
LAML	30.63	446.256	4	4.2	447.265	30.66	2	31742	L2.raw	422640000	4	4	AZZ47127.1:AZZ44168.1:AZZ45894.1:RKN79305.1			PEAKS DB
IAML	30.63	446.256	4	4.2	447.265	30.66	2	31742	L2.raw	422640000	4	4				PEAKS DB
AIMP	30.56	430.225	4	6.7	431.235	25.32	2	26799	L2.raw	31473000	1	1				PEAKS DB
ALMP	30.56	430.225	4	6.7	431.235	25.32	2	26799	L2.raw	31473000	1	1	AZZ47036.1:AZZ45932.1:AZZ44649.1			PEAKS DB
TLY	30.55	395.206	3	-4.6	396.211	22.68	2	18880	L2.raw	2019900	3	3	RKN81805.1:RKN83653.1			PEAKS DB
TIY	30.55	395.206	3	-4.6	396.211	22.68	2	18880	L2.raw	2019900	3	3	RKN82804.1:AOT99390.1:YP_009440053.1:RKN82667.1:RKN83265.1:RKN82397.1:RKN83047.1:AOT99418.1:YP_009440081.1:AOT99385.1:YP_009440048.1			PEAKS DB
TPAK	30.49	415.243	4	-0.1	416.25	49.95	2	46673	L2.raw	1907500	2	2				PEAKS DB
IEAA	30.42	402.211	4	-6.6	403.216	48.48	2	44776	L2.raw	42779000	1	1	AZZ47658.1			PEAKS DB
LEAA	30.42	402.211	4	-6.6	403.216	48.48	2	44776	L2.raw	42779000	1	1	RKN82373.1:RKN82865.1:RKN83179.1:RKN76891.1			PEAKS DB
WAY	30.35	438.19	3	3.8	439.199	20.37	2	16532	L2.raw	0	0	0	RKN77887.1:AZZ45675.1			PEAKS DB
GIM	30.35	319.157	3	1	320.164	32.04	2	29479	L2.raw	36383000	1	1	RKN83135.1:RKN82397.1:RKN83179.1:RKN82383.1			PEAKS DB
GLM	30.35	319.157	3	1	320.164	32.04	2	29479	L2.raw	36383000	1	1	RKN81647.1:RKN83047.1:RKN81198.1:RKN82795.1			PEAKS DB
TPPK	30.28	441.259	4	-4.6	442.264	58.35	2	54468	L2.raw	6253100	2	2				PEAKS DB
GFR	30.27	378.202	3	-3.3	379.208	23.53	2	19783	L2.raw	384070	1	1	RKN82804.1:RKN83106.1:RKN81198.1:RKN80280.1:RKN78659.1			PEAKS DB
SFRPDYF	30.17	930.423	7	0.4	931.431	36.17	2	32892	L2.raw	48220000	3	3	RKN79425.1			PEAKS DB
TAGR	30.12	403.218	4	2.9	404.226	19.79	2	16745	L2.raw	16461000	1	1				PEAKS DB
IMVP	30.03	458.256	4	3	459.265	47.59	2	43966	L2.raw	68769000	2	2				PEAKS DB
LMVP	30.03	458.256	4	3	459.265	47.59	2	43966	L2.raw	68769000	2	2	AZZ46929.1			PEAKS DB
AEPWQ	30.03	629.281	5	-4.6	630.285	20.28	2	21175	L2.raw	70508000	2	2				PEAKS DB
IILHP	30.03	591.374	5	-6	592.378	35.23	2	32158	L2.raw	428840	1	1				PEAKS DB
ILLHP	30.03	591.374	5	-6	592.378	35.23	2	32158	L2.raw	428840	1	1				PEAKS DB
LIIHP	30.03	591.374	5	-6	592.378	35.23	2	32158	L2.raw	428840	1	1				PEAKS DB
LLLHP	30.03	591.374	5	-6	592.378	35.23	2	32158	L2.raw	428840	1	1				PEAKS DB
LLIHP	30.03	591.374	5	-6	592.378	35.23	2	32158	L2.raw	428840	1	1				PEAKS DB
KSCP	29.9	433.2	4	3.4	434.208	16.71	2	13213	L2.raw	0	0	0				PEAKS DB
AIM	29.82	333.172	3	1.9	334.18	29.84	2	26466	L2.raw	22356000	1	1	RKN82397.1:RKN81231.1			PEAKS DB
ALM	29.82	333.172	3	1.9	334.18	29.84	2	26466	L2.raw	22356000	1	1	RKN83265.1:RKN81647.1:RKN81419.1:RKN81799.1:RKN81068.1:RKN81174.1			PEAKS DB
GMI	29.76	319.157	3	3.3	320.165	26.56	2	23756	L2.raw	43068000	3	3	RKN83265.1			PEAKS DB
GML	29.76	319.157	3	3.3	320.165	26.56	2	23756	L2.raw	43068000	3	3	RKN82373.1:RKN82936.1:RKN81647.1:RKN81419.1:RKN82630.1:RKN81689.1			PEAKS DB
ISMI	29.74	462.251	4	3.8	463.26	25.71	2	25880	L2.raw	656120000	4	4				PEAKS DB
LSMI	29.74	462.251	4	3.8	463.26	25.71	2	25880	L2.raw	656120000	4	4	AZZ47658.1			PEAKS DB
ISML	29.74	462.251	4	3.8	463.26	25.71	2	25880	L2.raw	656120000	4	4				PEAKS DB
LSML	29.74	462.251	4	3.8	463.26	25.71	2	25880	L2.raw	656120000	4	4	AOT99390.1:YP_009440053.1:RKN79523.1:AZZ44691.1:AZZ45932.1			PEAKS DB
KSSP	29.74	417.222	4	-3.8	418.228	19.69	2	16180	L2.raw	5215600	1	1	RKN81758.1:AZZ47686.1			PEAKS DB
LMEI	29.66	504.262	4	5.7	505.272	25.32	2	23294	L2.raw	35369000	1	1	AZZ46579.1			PEAKS DB
LMEL	29.66	504.262	4	5.7	505.272	25.32	2	23294	L2.raw	35369000	1	1	RKN82865.1:RKN80797.1:AZZ45270.1			PEAKS DB
IMEL	29.66	504.262	4	5.7	505.272	25.32	2	23294	L2.raw	35369000	1	1				PEAKS DB
IMEI	29.66	504.262	4	5.7	505.272	25.32	2	23294	L2.raw	35369000	1	1				PEAKS DB
EIIM	29.65	504.262	4	5.7	505.272	34.98	2	32515	L2.raw	21369000	1	1	RKN78144.1			PEAKS DB
ELLM	29.65	504.262	4	5.7	505.272	34.98	2	32515	L2.raw	21369000	1	1				PEAKS DB
EILM	29.65	504.262	4	5.7	505.272	34.98	2	32515	L2.raw	21369000	1	1				PEAKS DB
ELIM	29.65	504.262	4	5.7	505.272	34.98	2	32515	L2.raw	21369000	1	1				PEAKS DB
RPAPGY	29.64	659.339	6	-4.1	660.344	20.38	2	16434	L2.raw	5234900	1	1	AZZ45293.1			PEAKS DB
EVGS	29.63	390.175	4	3.3	391.184	20.87	2	17021	L2.raw	0	0	0	RKN82437.1:RKN77819.1			PEAKS DB
KMSF	29.63	511.247	4	6.5	512.257	27.65	2	27754	L2.raw	47812000	2	2	RKN82373.1			PEAKS DB
IIAM	29.62	446.256	4	5.6	447.266	25.32	2	25304	L2.raw	106520000	1	1				PEAKS DB
ILAM	29.62	446.256	4	5.6	447.266	25.32	2	25304	L2.raw	106520000	1	1				PEAKS DB
LLAM	29.62	446.256	4	5.6	447.266	25.32	2	25304	L2.raw	106520000	1	1	AZZ46630.1:RKN78064.1:AZZ44751.1			PEAKS DB
LIAM	29.62	446.256	4	5.6	447.266	25.32	2	25304	L2.raw	106520000	1	1	AZZ47463.1			PEAKS DB
LVTF	29.58	478.279	4	-6.7	479.283	30.24	2	26889	L2.raw	313290	1	1				PEAKS DB
IVTF	29.58	478.279	4	-6.7	479.283	30.24	2	26889	L2.raw	313290	1	1	AZZ44743.1			PEAKS DB
IACL	29.51	418.225	4	4.3	419.234	38.3	2	35223	L2.raw	255700000	2	2				PEAKS DB
IACI	29.51	418.225	4	4.3	419.234	38.3	2	35223	L2.raw	255700000	2	2	RKN80280.1:RKN77968.1			PEAKS DB
LACI	29.51	418.225	4	4.3	419.234	38.3	2	35223	L2.raw	255700000	2	2				PEAKS DB
LACL	29.51	418.225	4	4.3	419.234	38.3	2	35223	L2.raw	255700000	2	2	AZZ46630.1:AZZ44613.1:AZZ47239.1			PEAKS DB
TVDP	29.48	430.206	4	2.5	431.215	17.78	2	14147	L2.raw	0	0	0	RKN82804.1			PEAKS DB
KWY	29.41	495.248	3	-0.1	496.255	20.48	2	16765	L2.raw	1049000	1	1	RKN81231.1			PEAKS DB
DIGV	29.39	402.211	4	0.3	403.219	19.71	2	15906	L2.raw	0	0	0	RKN77887.1:RKN77866.1			PEAKS DB
DLGV	29.39	402.211	4	0.3	403.219	19.71	2	15906	L2.raw	0	0	0	RKN79523.1:RKN80775.1:RKN83464.1			PEAKS DB
IAMF	29.38	480.241	4	4.9	481.25	30.99	2	28128	L2.raw	114280000	2	2	AZZ47036.1			PEAKS DB
LAMF	29.38	480.241	4	4.9	481.25	30.99	2	28128	L2.raw	114280000	2	2	QOJ43406.1:RKN80797.1:AZZ45675.1			PEAKS DB
VVT	29.37	317.195	3	-3.7	318.201	23.5	2	19668	L2.raw	0	0	0	RKN82804.1:RKN82373.1:RKN82630.1:RKN80797.1			PEAKS DB
VVIM	29.31	460.272	4	4.7	461.281	29.5	2	27535	L2.raw	57225000	1	1	AZZ44168.1			PEAKS DB
VVLM	29.31	460.272	4	4.7	461.281	29.5	2	27535	L2.raw	57225000	1	1				PEAKS DB
VALPSHPG	29.2	776.418	8	-1.8	777.424	32.58	2	29621	L2.raw	69769000	1	1	AZZ47487.1			PEAKS DB
LGSFVVW	29.19	806.433	7	5.6	404.226	30.54	2	27286	L2.raw	1673900	1	1	AZZ47463.1			PEAKS DB
TIGY	29.12	452.227	4	3.7	453.236	18.54	2	14692	L2.raw	119410	1	1				PEAKS DB
TLGY	29.12	452.227	4	3.7	453.236	18.54	2	14692	L2.raw	119410	1	1	RKN81799.1:RKN78797.1			PEAKS DB
LPMI	29.09	472.272	4	5.8	473.282	32.73	2	30098	L2.raw	39540000	2	2				PEAKS DB
IPML	29.09	472.272	4	5.8	473.282	32.73	2	30098	L2.raw	39540000	2	2				PEAKS DB
IPMI	29.09	472.272	4	5.8	473.282	32.73	2	30098	L2.raw	39540000	2	2	RKN76925.1			PEAKS DB
LPML	29.09	472.272	4	5.8	473.282	32.73	2	30098	L2.raw	39540000	2	2	AZZ47423.1			PEAKS DB
KSVP	29.08	429.259	4	-5	430.264	46.55	2	42731	L2.raw	1099600	1	1				PEAKS DB
LAPM	29.08	430.225	4	6.7	431.235	25.32	2	26532	L2.raw	31473000	1	1	AZZ44958.1			PEAKS DB
IAPM	29.08	430.225	4	6.7	431.235	25.32	2	26532	L2.raw	31473000	1	1				PEAKS DB
SLVVHPP	29.07	747.428	7	-2.6	748.433	29	2	25575	L2.raw	2711300	1	1	AZZ44991.1			PEAKS DB
KEM	29.07	406.189	3	3.7	407.197	22.24	2	18385	L2.raw	0	0	0	RKN83135.1:RKN83373.1:RKN81631.1:RKN82385.1			PEAKS DB
FTMI	29.07	510.251	4	4.9	511.261	35.08	2	31948	L2.raw	246500000	3	3				PEAKS DB
FTML	29.07	510.251	4	4.9	511.261	35.08	2	31948	L2.raw	246500000	3	3				PEAKS DB
DTYGRMT	29.05	842.359	7	-4.6	843.363	19.34	2	20053	L2.raw	80059000	2	2	RKN81177.1			PEAKS DB
SSVG	29.05	348.164	4	3.6	349.173	23.46	2	19635	L2.raw	0	0	0				PEAKS DB
VRGQGF	29.05	662.35	6	-3.4	663.355	22.68	2	18832	L2.raw	8063100	1	1				PEAKS DB
TVMSAGF	29.05	711.326	7	-0.5	356.67	21.58	2	17506	L2.raw	2126900	1	1	AZZ44691.1			PEAKS DB
IGCL	29.04	404.209	4	3.5	405.218	29.55	2	26257	L2.raw	84894000	3	3				PEAKS DB
IGCI	29.04	404.209	4	3.5	405.218	29.55	2	26257	L2.raw	84894000	3	3	RKN82437.1			PEAKS DB
LGCL	29.04	404.209	4	3.5	405.218	29.55	2	26257	L2.raw	84894000	3	3				PEAKS DB
LGCI	29.04	404.209	4	3.5	405.218	29.55	2	26257	L2.raw	84894000	3	3	RKN83329.1			PEAKS DB
IIFF	28.93	538.316	4	4.3	539.325	25.17	2	21466	L2.raw	10317000	1	1	AOT99418.1:YP_009440081.1			PEAKS DB
LIFF	28.93	538.316	4	4.3	539.325	25.17	2	21466	L2.raw	10317000	1	1	RKN78130.1			PEAKS DB
LLFF	28.93	538.316	4	4.3	539.325	25.17	2	21466	L2.raw	10317000	1	1	RKN82667.1:RKN81517.1			PEAKS DB
ILFF	28.93	538.316	4	4.3	539.325	25.17	2	21466	L2.raw	10317000	1	1	RKN79359.1:RKN80775.1:RKN83341.1			PEAKS DB
KAF	28.92	364.211	3	-4.6	365.217	24.32	2	21023	L2.raw	1330900	1	1	RKN83265.1:RKN83135.1:QOJ43406.1:RKN82865.1:RKN81209.1			PEAKS DB
IVMA	28.9	432.241	4	3.3	433.249	26.21	2	24059	L2.raw	154890000	1	1				PEAKS DB
LVMA	28.9	432.241	4	3.3	433.249	26.21	2	24059	L2.raw	154890000	1	1	RKN82373.1:RKN79649.1:AZZ47423.1			PEAKS DB
DPF	28.85	377.159	3	3.1	378.167	30.39	2	27127	L2.raw	4172900	1	1	RKN77887.1:RKN76889.1:RKN79359.1:RKN80775.1:AZZ47658.1:AZZ47084.1			PEAKS DB
TFH	28.84	403.185	3	-0.6	404.193	21.87	2	17930	L2.raw	559750	2	2	AZZ44817.1:AZZ46749.1:AZZ46382.1			PEAKS DB
WPGP	28.73	455.217	4	-3.8	456.222	22.25	2	18361	L2.raw	85246	1	1				PEAKS DB
LARPGAP	28.72	680.397	7	-4.7	681.401	21.18	2	17293	L2.raw	7023100	1	1	AZZ45731.1			PEAKS DB
IVGT	28.67	388.232	4	1.7	389.24	34.1	2	30989	L2.raw	0	0	0	RKN77887.1:RKN82985.1:AZZ45675.1			PEAKS DB
LVGT	28.67	388.232	4	1.7	389.24	34.1	2	30989	L2.raw	0	0	0	AZZ46164.1:RKN82397.1:RKN77819.1:AZZ44629.1:AZZ47239.1:AZZ44127.1:AZZ44649.1:AZZ43875.1			PEAKS DB
VMI	28.66	361.204	3	2.1	362.212	30.99	2	29597	L2.raw	68438000	1	1	RKN81805.1			PEAKS DB
VML	28.66	361.204	3	2.1	362.212	30.99	2	29597	L2.raw	68438000	1	1	RKN82985.1:RKN81174.1:RKN83136.1			PEAKS DB
DATK	28.65	433.217	4	-5.5	434.222	57.7	2	53862	L2.raw	906120	1	1				PEAKS DB
IAAMI	28.65	517.293	5	6.3	518.304	32.51	2	31715	L2.raw	267920000	3	3				PEAKS DB
LAAML	28.65	517.293	5	6.3	518.304	32.51	2	31715	L2.raw	267920000	3	3	AZZ47036.1:AZZ44449.1			PEAKS DB
LAAMI	28.65	517.293	5	6.3	518.304	32.51	2	31715	L2.raw	267920000	3	3	RKN79775.1			PEAKS DB
IAAML	28.65	517.293	5	6.3	518.304	32.51	2	31715	L2.raw	267920000	3	3				PEAKS DB
FFIM	28.65	556.272	4	2.8	557.281	53.16	2	49254	L2.raw	0	0	0				PEAKS DB
FFLM	28.65	556.272	4	2.8	557.281	53.16	2	49254	L2.raw	0	0	0				PEAKS DB
GVAA	28.65	316.175	4	0.2	317.182	47.44	2	44047	L2.raw	1517900	2	2	RKN82373.1:RKN80056.1:AZZ46630.1:AZZ47084.1:RKN82507.1:AZZ46175.1:AZZ47687.1:AZZ45261.1			PEAKS DB
IGGR	28.57	401.239	4	-6.3	402.243	40.39	2	37239	L2.raw	2597900	1	1				PEAKS DB
LGGR	28.57	401.239	4	-6.3	402.243	40.39	2	37239	L2.raw	2597900	1	1	AZZ46164.1:AZZ45337.1			PEAKS DB
ERWSY	28.55	739.329	5	-2.9	740.334	28.45	2	28370	L2.raw	266500000	2	2	AZZ47037.1			PEAKS DB
IMF	28.54	409.204	3	4.7	410.213	33.83	2	31239	L2.raw	79053000	6	6	RKN80775.1:RKN80056.1			PEAKS DB
LMF	28.54	409.204	3	4.7	410.213	33.83	2	31239	L2.raw	79053000	6	6	RKN83679.1:RKN81198.1:RKN79649.1			PEAKS DB
AGIT	28.52	360.201	4	2	361.209	44.89	2	41672	L2.raw	149170000	2	2	RKN77887.1:RKN76889.1:AZZ46197.1			PEAKS DB
AGLT	28.52	360.201	4	2	361.209	44.89	2	41672	L2.raw	149170000	2	2	RKN81689.1:AZZ44433.1:AZZ44629.1			PEAKS DB
TVEP	28.51	444.222	4	5.3	445.232	26.05	2	22377	L2.raw	187930	1	1	RKN82804.1:AZZ44433.1:AZZ46076.1			PEAKS DB
DIMI	28.51	490.246	4	5.8	491.256	29.42	2	25961	L2.raw	44891000	3	3	AZZ44433.1:AZZ46175.1			PEAKS DB
DIML	28.51	490.246	4	5.8	491.256	29.42	2	25961	L2.raw	44891000	3	3	AZZ46164.1			PEAKS DB
DLML	28.51	490.246	4	5.8	491.256	29.42	2	25961	L2.raw	44891000	3	3	AZZ44953.1:AZZ44649.1			PEAKS DB
DLMI	28.51	490.246	4	5.8	491.256	29.42	2	25961	L2.raw	44891000	3	3	RKN83679.1:AZZ47565.1			PEAKS DB
MVVP	28.5	444.241	4	3.5	445.25	31.92	2	28714	L2.raw	0	0	0	RKN81805.1			PEAKS DB
TVSP	28.49	402.211	4	0.7	403.219	24.66	2	20920	L2.raw	0	0	0				PEAKS DB
WPF	28.49	448.211	3	2.1	449.219	29.94	2	26621	L2.raw	0	0	0	AZZ46382.1:AZZ45270.1			PEAKS DB
IVMI	28.45	474.288	4	5.6	475.298	36.49	2	33414	L2.raw	63620000	1	1	AZZ46382.1			PEAKS DB
IVML	28.45	474.288	4	5.6	475.298	36.49	2	33414	L2.raw	63620000	1	1	AZZ44430.1			PEAKS DB
LVMI	28.45	474.288	4	5.6	475.298	36.49	2	33414	L2.raw	63620000	1	1	AZZ45894.1			PEAKS DB
LVML	28.45	474.288	4	5.6	475.298	36.49	2	33414	L2.raw	63620000	1	1	AZZ44577.1:RKN80092.1			PEAKS DB
MLF	28.43	409.204	3	4.7	410.213	33.83	2	30619	L2.raw	25176000	2	2	RKN82397.1			PEAKS DB
MIF	28.43	409.204	3	4.7	410.213	33.83	2	30619	L2.raw	25176000	2	2	RKN83329.1:RKN80775.1			PEAKS DB
LSLY	28.4	494.274	4	-4.6	495.279	29.25	2	25927	L2.raw	481970	1	1	RKN78144.1			PEAKS DB
LSIY	28.4	494.274	4	-4.6	495.279	29.25	2	25927	L2.raw	481970	1	1	AZZ44430.1			PEAKS DB
ISLY	28.4	494.274	4	-4.6	495.279	29.25	2	25927	L2.raw	481970	1	1				PEAKS DB
ISIY	28.4	494.274	4	-4.6	495.279	29.25	2	25927	L2.raw	481970	1	1				PEAKS DB
LMV	28.32	361.204	3	2.1	362.212	30.99	2	32872	L2.raw	123180000	4	4	RKN82936.1:RKN81805.1:RKN82397.1:RKN81419.1:RKN81799.1:RKN81517.1			PEAKS DB
IMV	28.32	361.204	3	2.1	362.212	30.99	2	32872	L2.raw	123180000	4	4	AOT99390.1:YP_009440053.1			PEAKS DB
IRW	28.26	473.275	3	6.3	474.285	27.43	2	23905	L2.raw	0	0	0	AZZ45675.1			PEAKS DB
LRW	28.26	473.275	3	6.3	474.285	27.43	2	23905	L2.raw	0	0	0	RKN81799.1:RKN81068.1:RKN81174.1:AZZ45932.1:AZZ45731.1:AZZ45714.1:RKN81592.1			PEAKS DB
LMI	28.23	375.219	3	2.2	376.227	28.65	2	26570	L2.raw	422440000	4	4	RKN83679.1:RKN83047.1			PEAKS DB
IMI	28.23	375.219	3	2.2	376.227	28.65	2	26570	L2.raw	422440000	4	4				PEAKS DB
LML	28.23	375.219	3	2.2	376.227	28.65	2	26570	L2.raw	422440000	4	4	RKN83373.1			PEAKS DB
IML	28.23	375.219	3	2.2	376.227	28.65	2	26570	L2.raw	422440000	4	4				PEAKS DB
DVK	28.2	360.201	3	2	361.209	44.89	2	43325	L2.raw	58108000	1	1	RKN81647.1:RKN80056.1			PEAKS DB
VLDAEVV	28.2	743.407	7	-0.3	744.414	26.81	2	23207	L2.raw	3797800	1	1	AZZ43619.1			PEAKS DB
AHLG	28.18	396.212	4	-1.3	397.219	22.21	2	18357	L2.raw	0	0	0	AZZ46689.1			PEAKS DB
AHIG	28.18	396.212	4	-1.3	397.219	22.21	2	18357	L2.raw	0	0	0	AZZ44533.1			PEAKS DB
VSMI	28.16	448.236	4	4.4	449.245	33.41	2	30276	L2.raw	0	0	0				PEAKS DB
VSML	28.16	448.236	4	4.4	449.245	33.41	2	30276	L2.raw	0	0	0	AZZ45660.1			PEAKS DB
IMY	28.14	425.198	3	4.6	426.208	26.11	2	21946	L2.raw	35502000	2	2	RKN82397.1			PEAKS DB
LMY	28.14	425.198	3	4.6	426.208	26.11	2	21946	L2.raw	35502000	2	2	RKN80056.1:RKN78144.1:AZZ47627.1			PEAKS DB
TVTP	28.12	416.227	4	0.3	417.235	20.27	2	16439	L2.raw	0	0	0	RKN82804.1:RKN77887.1:RKN76889.1:AZZ47410.1			PEAKS DB
MKSF	28.12	511.247	4	6.5	512.257	27.65	2	24107	L2.raw	39699000	1	1				PEAKS DB
THF	28.08	403.185	3	-0.6	404.193	21.87	2	18039	L2.raw	193570	1	1	RKN81419.1:RKN82630.1:RKN81198.1:AZZ45777.1			PEAKS DB
VLMY	28.06	524.267	4	6.6	525.278	28.6	2	25723	L2.raw	105580000	1	1				PEAKS DB
VIMY	28.06	524.267	4	6.6	525.278	28.6	2	25723	L2.raw	105580000	1	1				PEAKS DB
IGQT	28.02	417.222	4	-3.9	418.228	19.69	2	16494	L2.raw	5215600	1	1	RKN82936.1			PEAKS DB
LGQT	28.02	417.222	4	-3.9	418.228	19.69	2	16494	L2.raw	5215600	1	1	RKN82804.1:RKN77887.1:AZZ46164.1			PEAKS DB
HPGDYPA	28	755.324	7	-2.6	756.329	25.91	2	24118	L2.raw	24439000	1	1	AZZ43693.1			PEAKS DB
AIMY	27.99	496.236	4	5.8	497.246	24.92	2	21591	L2.raw	275050000	3	3	RKN82397.1			PEAKS DB
ALMY	27.99	496.236	4	5.8	497.246	24.92	2	21591	L2.raw	275050000	3	3				PEAKS DB
LFM	27.98	409.204	3	4.6	410.213	31.04	2	28540	L2.raw	58155000	1	1	RKN81758.1			PEAKS DB
IFM	27.98	409.204	3	4.6	410.213	31.04	2	28540	L2.raw	58155000	1	1	RKN82804.1:RKN81198.1:RKN83585.1			PEAKS DB
IAVM	27.98	432.241	4	3.3	433.249	26.21	2	22122	L2.raw	154890000	1	1				PEAKS DB
LAVM	27.98	432.241	4	3.3	433.249	26.21	2	22122	L2.raw	154890000	1	1	AZZ44817.1:AZZ44974.1:RKN78144.1:RKN79425.1:AZZ44649.1			PEAKS DB
MVT	27.97	349.167	3	2.3	350.175	28.89	2	25491	L2.raw	6767400	2	2	RKN77887.1:RKN82437.1:AZZ47686.1:RKN81198.1:AZZ45293.1:AZZ45898.1:AZZ45358.1:AZZ44733.1			PEAKS DB
AGPF	27.94	390.19	4	-6.5	391.195	25.51	2	21863	L2.raw	1459000	1	1	RKN76889.1:AZZ44914.1			PEAKS DB
YLP	27.88	391.211	3	-3.1	392.217	19.04	2	15272	L2.raw	27360	1	1	RKN83265.1:RKN83047.1:RKN82865.1			PEAKS DB
YIP	27.88	391.211	3	-3.1	392.217	19.04	2	15272	L2.raw	27360	1	1	RKN82804.1:RKN83065.1			PEAKS DB
VEFYGPDRAKW	27.86	1366.67	11	5.3	684.344	29.55	2	26204	L2.raw	0	0	0				PEAKS DB
ILIML	27.86	601.387	5	6.2	602.398	51.67	2	47633	L2.raw	10810000	3	3				PEAKS DB
IILMI	27.86	601.387	5	6.2	602.398	51.67	2	47633	L2.raw	10810000	3	3				PEAKS DB
IIIMI	27.86	601.387	5	6.2	602.398	51.67	2	47633	L2.raw	10810000	3	3				PEAKS DB
LIIML	27.86	601.387	5	6.2	602.398	51.67	2	47633	L2.raw	10810000	3	3				PEAKS DB
LLLMI	27.86	601.387	5	6.2	602.398	51.67	2	47633	L2.raw	10810000	3	3				PEAKS DB
LILML	27.86	601.387	5	6.2	602.398	51.67	2	47633	L2.raw	10810000	3	3				PEAKS DB
LLIML	27.86	601.387	5	6.2	602.398	51.67	2	47633	L2.raw	10810000	3	3				PEAKS DB
LIIMI	27.86	601.387	5	6.2	602.398	51.67	2	47633	L2.raw	10810000	3	3				PEAKS DB
IILML	27.86	601.387	5	6.2	602.398	51.67	2	47633	L2.raw	10810000	3	3				PEAKS DB
LLLML	27.86	601.387	5	6.2	602.398	51.67	2	47633	L2.raw	10810000	3	3	RKN81805.1:AZZ44629.1			PEAKS DB
ILLMI	27.86	601.387	5	6.2	602.398	51.67	2	47633	L2.raw	10810000	3	3				PEAKS DB
IIIML	27.86	601.387	5	6.2	602.398	51.67	2	47633	L2.raw	10810000	3	3				PEAKS DB
ILLML	27.86	601.387	5	6.2	602.398	51.67	2	47633	L2.raw	10810000	3	3				PEAKS DB
LLIMI	27.86	601.387	5	6.2	602.398	51.67	2	47633	L2.raw	10810000	3	3	RKN79649.1			PEAKS DB
WYGV	27.85	523.243	4	5.2	524.253	19.7	2	16692	L2.raw	28809000	2	2	AZZ45847.1			PEAKS DB
IVCP	27.82	430.225	4	3.9	431.234	30.19	2	27931	L2.raw	13668000	1	1				PEAKS DB
LVCP	27.82	430.225	4	3.9	431.234	30.19	2	27931	L2.raw	13668000	1	1	RKN76889.1			PEAKS DB
NFT	27.8	380.17	3	-3.3	381.176	52.16	2	48257	L2.raw	0	0	0	RKN82804.1:AOT99390.1:YP_009440053.1:RKN83265.1:RKN81419.1			PEAKS DB
IAM	27.78	333.172	3	1.9	334.18	26.66	2	22867	L2.raw	29128000	1	1				PEAKS DB
LAM	27.78	333.172	3	1.9	334.18	26.66	2	22867	L2.raw	29128000	1	1	QOJ43406.1			PEAKS DB
AST	27.78	277.127	3	2.2	278.135	37.31	2	34179	L2.raw	446690	1	1	RKN82804.1:RKN82373.1:RKN82437.1:RKN82397.1:RKN82801.1:RKN83106.1:RKN82630.1:RKN81689.1:RKN81068.1:RKN82507.1:RKN83563.1			PEAKS DB
VEILVLLCL	27.76	1013.62	9	4.9	507.82	38.37	2	35264	L2.raw	698980	1	1	AZZ44629.1			PEAKS DB
TRSH	27.76	499.25	4	-3.8	500.256	17.11	2	13548	L2.raw	0	0	0	AZZ46164.1:AZZ45847.1			PEAKS DB
IGTF	27.74	436.232	4	5.1	437.242	25.81	2	22645	L2.raw	36770000	1	1				PEAKS DB
LGTF	27.74	436.232	4	5.1	437.242	25.81	2	22645	L2.raw	36770000	1	1	RKN81799.1			PEAKS DB
WRAA	27.67	502.265	4	-5.9	503.269	54.19	2	50320	L2.raw	0	0	0				PEAKS DB
TVET	27.64	448.217	4	-6.8	449.221	17.97	2	14318	L2.raw	0	0	0	RKN77887.1:RKN83653.1:RKN81000.1			PEAKS DB
SRGP	27.62	415.218	4	4.2	416.227	21.55	2	17020	L2.raw	1252600	1	1	AZZ45714.1			PEAKS DB
IIMPL	27.61	585.356	5	5.8	586.367	42.3	2	38933	L2.raw	44380000	1	1				PEAKS DB
ILMPL	27.61	585.356	5	5.8	586.367	42.3	2	38933	L2.raw	44380000	1	1				PEAKS DB
LLMPI	27.61	585.356	5	5.8	586.367	42.3	2	38933	L2.raw	44380000	1	1				PEAKS DB
LIMPL	27.61	585.356	5	5.8	586.367	42.3	2	38933	L2.raw	44380000	1	1				PEAKS DB
ILMPI	27.61	585.356	5	5.8	586.367	42.3	2	38933	L2.raw	44380000	1	1				PEAKS DB
LIMPI	27.61	585.356	5	5.8	586.367	42.3	2	38933	L2.raw	44380000	1	1				PEAKS DB
LLMPL	27.61	585.356	5	5.8	586.367	42.3	2	38933	L2.raw	44380000	1	1				PEAKS DB
IMA	27.6	333.172	3	1.9	334.18	35.58	2	32443	L2.raw	31818000	2	2	RKN82838.1			PEAKS DB
LMA	27.6	333.172	3	1.9	334.18	35.58	2	32443	L2.raw	31818000	2	2	RKN82667.1:RKN81647.1:RKN81419.1:RKN82795.1:RKN82507.1:RKN81517.1			PEAKS DB
FEAT	27.59	466.206	4	-1.4	467.213	52.42	2	48448	L2.raw	617230	1	1	AZZ46164.1:RKN82801.1:RKN81177.1			PEAKS DB
LMKG	27.59	447.252	4	5.2	448.261	24.02	2	20139	L2.raw	11369000	1	1				PEAKS DB
IMKG	27.59	447.252	4	5.2	448.261	24.02	2	20139	L2.raw	11369000	1	1				PEAKS DB
FAMI	27.55	480.241	4	4.9	481.25	34.33	2	31087	L2.raw	94155000	1	1				PEAKS DB
FAML	27.55	480.241	4	4.9	481.25	34.33	2	31087	L2.raw	94155000	1	1				PEAKS DB
PYGP	27.49	432.201	4	4.1	433.21	22.58	2	18857	L2.raw	528760	1	1	RKN82507.1			PEAKS DB
AVHY	27.42	488.238	4	-2.3	489.244	19.4	2	15616	L2.raw	0	0	0				PEAKS DB
IVSMP	27.39	545.288	5	6.6	546.299	30.31	2	27015	L2.raw	0	0	0				PEAKS DB
LVSMP	27.39	545.288	5	6.6	546.299	30.31	2	27015	L2.raw	0	0	0				PEAKS DB
IVVM	27.37	460.272	4	4.7	461.281	29.5	2	26042	L2.raw	57225000	1	1				PEAKS DB
LVVM	27.37	460.272	4	4.7	461.281	29.5	2	26042	L2.raw	57225000	1	1	AZZ45898.1:AZZ45894.1			PEAKS DB
PVMI	27.31	458.256	4	4.5	459.266	37.47	2	37208	L2.raw	68769000	2	2				PEAKS DB
PVML	27.31	458.256	4	4.5	459.266	37.47	2	37208	L2.raw	68769000	2	2	AZZ45857.1			PEAKS DB
PRY	27.29	434.228	3	0.1	435.235	21.27	2	17415	L2.raw	0	0	0	AZZ47658.1:RKN82795.1:AZZ47565.1:AZZ44127.1:AZZ45261.1:AZZ45777.1:AZZ46081.1:AZZ45907.1			PEAKS DB
KSNRGP	27.29	657.356	6	1.3	658.364	33.98	2	30871	L2.raw	7647200	1	1	RKN78144.1			PEAKS DB
TAAH	27.28	398.191	4	5.2	399.201	20.62	2	16772	L2.raw	0	0	0				PEAKS DB
KMLP	27.28	487.283	4	4.4	488.292	30.54	2	27544	L2.raw	22637000	2	2				PEAKS DB
KMIP	27.28	487.283	4	4.4	488.292	30.54	2	27544	L2.raw	22637000	2	2	AZZ45898.1			PEAKS DB
GPSR	27.25	415.218	4	4.2	416.227	21.55	2	18201	L2.raw	1252600	1	1	RKN82437.1			PEAKS DB
IAH	27.24	339.191	3	-4.2	340.197	24.01	2	20219	L2.raw	0	0	0				PEAKS DB
LAH	27.24	339.191	3	-4.2	340.197	24.01	2	20219	L2.raw	0	0	0	RKN83653.1			PEAKS DB
LTMI	27.24	476.267	4	6.4	477.277	30.07	2	26758	L2.raw	52385000	3	3				PEAKS DB
ITML	27.24	476.267	4	6.4	477.277	30.07	2	26758	L2.raw	52385000	3	3	RKN81805.1:RKN82865.1			PEAKS DB
ITMI	27.24	476.267	4	6.4	477.277	30.07	2	26758	L2.raw	52385000	3	3				PEAKS DB
LTML	27.24	476.267	4	6.4	477.277	30.07	2	26758	L2.raw	52385000	3	3				PEAKS DB
SVAT	27.23	376.196	4	-6.3	377.201	55.67	2	51846	L2.raw	0	0	0	RKN82804.1:RKN83106.1			PEAKS DB
SVGV	27.2	360.201	4	-0.2	361.208	49.84	2	50038	L2.raw	91066000	1	1	AZZ46164.1:RKN81631.1:RKN77930.1			PEAKS DB
FGFAF	27.2	587.274	5	5.2	588.285	27.16	2	23900	L2.raw	4172100	1	1	AOT99390.1:YP_009440053.1			PEAKS DB
HPAPF	27.19	567.28	5	-5.9	568.284	35.58	2	32848	L2.raw	99484000	1	1	RKN82936.1			PEAKS DB
IGGRS	27.17	488.271	5	4	489.28	30.59	2	27324	L2.raw	15038000	1	1				PEAKS DB
LGGRS	27.17	488.271	5	4	489.28	30.59	2	27324	L2.raw	15038000	1	1				PEAKS DB
GCL	27.13	291.125	3	0.5	292.133	23.36	2	19534	L2.raw	0	0	0	RKN82490.1:RKN81631.1			PEAKS DB
GCI	27.13	291.125	3	0.5	292.133	23.36	2	19534	L2.raw	0	0	0	RKN82804.1:RKN82437.1:RKN83329.1:QOJ43406.1:RKN83136.1			PEAKS DB
TMF	27.12	397.167	3	1.4	398.175	23.56	2	19689	L2.raw	224130	1	1				PEAKS DB
IAIM	27.09	446.256	4	5.6	447.266	25.32	2	26576	L2.raw	248200000	2	2	RKN82397.1			PEAKS DB
IALM	27.09	446.256	4	5.6	447.266	25.32	2	26576	L2.raw	248200000	2	2	RKN83265.1:AZZ45932.1			PEAKS DB
LAIM	27.09	446.256	4	5.6	447.266	25.32	2	26576	L2.raw	248200000	2	2	RKN81231.1			PEAKS DB
LALM	27.09	446.256	4	5.6	447.266	25.32	2	26576	L2.raw	248200000	2	2	RKN81647.1:AZZ44629.1:AZZ44177.1:AZZ47463.1:AZZ47627.1			PEAKS DB
MILP	27.03	472.272	4	5.8	473.282	34.58	2	33194	L2.raw	44725000	2	2	RKN79451.1			PEAKS DB
MLLP	27.03	472.272	4	5.8	473.282	34.58	2	33194	L2.raw	44725000	2	2				PEAKS DB
MIIP	27.03	472.272	4	5.8	473.282	34.58	2	33194	L2.raw	44725000	2	2				PEAKS DB
MLIP	27.03	472.272	4	5.8	473.282	34.58	2	33194	L2.raw	44725000	2	2	AZZ45731.1			PEAKS DB
EFP	27.02	391.174	3	-0.7	392.181	32.83	2	30239	L2.raw	2156400	1	1	RKN77887.1:RKN83135.1:RKN81799.1:RKN77819.1:RKN81068.1:RKN78425.1:RKN83464.1:RKN79425.1			PEAKS DB
EGGI	27	374.18	4	2.5	375.188	37.62	2	34742	L2.raw	618360	1	1	RKN79523.1:RKN81805.1:RKN77010.1:AZZ44533.1			PEAKS DB
EGGL	27	374.18	4	2.5	375.188	37.62	2	34742	L2.raw	618360	1	1	RKN81758.1:RKN81799.1:QOJ43406.1			PEAKS DB
TLET	27	462.233	4	6.5	463.243	17.42	2	13844	L2.raw	30946	1	1	RKN82795.1:RKN83373.1			PEAKS DB
TIET	27	462.233	4	6.5	463.243	17.42	2	13844	L2.raw	30946	1	1	AZZ47658.1:RKN80797.1			PEAKS DB
IEML	26.98	504.262	4	5.7	505.272	34.98	2	31901	L2.raw	21369000	1	1				PEAKS DB
LEML	26.98	504.262	4	5.7	505.272	34.98	2	31901	L2.raw	21369000	1	1	AZZ47036.1			PEAKS DB
LEMI	26.98	504.262	4	5.7	505.272	34.98	2	31901	L2.raw	21369000	1	1				PEAKS DB
IEMI	26.98	504.262	4	5.7	505.272	34.98	2	31901	L2.raw	21369000	1	1				PEAKS DB
QIT	26.97	360.201	3	2	361.209	44.89	2	43831	L2.raw	58108000	1	1	RKN82801.1			PEAKS DB
QLT	26.97	360.201	3	2	361.209	44.89	2	43831	L2.raw	58108000	1	1	RKN82804.1:RKN82667.1:RKN82630.1:RKN82795.1:RKN82985.1			PEAKS DB
LLAMI	26.95	559.34	5	6.4	560.351	38.97	2	37152	L2.raw	24041000	1	1				PEAKS DB
LIAMI	26.95	559.34	5	6.4	560.351	38.97	2	37152	L2.raw	24041000	1	1				PEAKS DB
IIAML	26.95	559.34	5	6.4	560.351	38.97	2	37152	L2.raw	24041000	1	1				PEAKS DB
ILAMI	26.95	559.34	5	6.4	560.351	38.97	2	37152	L2.raw	24041000	1	1				PEAKS DB
ILAML	26.95	559.34	5	6.4	560.351	38.97	2	37152	L2.raw	24041000	1	1				PEAKS DB
LLAML	26.95	559.34	5	6.4	560.351	38.97	2	37152	L2.raw	24041000	1	1				PEAKS DB
LIAML	26.95	559.34	5	6.4	560.351	38.97	2	37152	L2.raw	24041000	1	1				PEAKS DB
QPF	26.93	390.19	3	-6.5	391.195	25.51	2	22040	L2.raw	1459000	1	1	RKN82804.1:RKN77887.1:RKN82667.1:RKN82936.1:RKN79359.1:RKN82630.1:RKN77963.1:RKN78662.1:AZZ47084.1:RKN78797.1:AZZ46883.1:AZZ47423.1:AZZ47741.1			PEAKS DB
EVQ	26.92	374.18	3	2.4	375.188	44.84	2	42261	L2.raw	1133400	1	1	RKN81799.1:RKN79649.1:RKN83373.1			PEAKS DB
SRDWG	26.88	619.271	5	-5.9	620.275	26.76	2	23199	L2.raw	16957000	2	2	RKN77819.1			PEAKS DB
FYML	26.87	572.267	4	6.8	573.278	35.92	2	32713	L2.raw	14592000	1	1	RKN82490.1			PEAKS DB
FYMI	26.87	572.267	4	6.8	573.278	35.92	2	32713	L2.raw	14592000	1	1				PEAKS DB
TLGGY	26.81	509.248	5	2.2	510.257	22.02	2	18164	L2.raw	0	0	0				PEAKS DB
TIGGY	26.81	509.248	5	2.2	510.257	22.02	2	18164	L2.raw	0	0	0				PEAKS DB
IGIM	26.81	432.241	4	4.7	433.25	23.97	2	20157	L2.raw	3522900	1	1				PEAKS DB
IGLM	26.81	432.241	4	4.7	433.25	23.97	2	20157	L2.raw	3522900	1	1				PEAKS DB
LGIM	26.81	432.241	4	4.7	433.25	23.97	2	20157	L2.raw	3522900	1	1	RKN77887.1:RKN79649.1:AZZ46280.1			PEAKS DB
LGLM	26.81	432.241	4	4.7	433.25	23.97	2	20157	L2.raw	3522900	1	1	AZZ47463.1			PEAKS DB
ELEF	26.79	536.248	4	2.1	537.257	18.18	2	14513	L2.raw	0	0	0	RKN83047.1:AZZ47295.1			PEAKS DB
EIEF	26.79	536.248	4	2.1	537.257	18.18	2	14513	L2.raw	0	0	0	RKN81805.1:RKN83329.1:AZZ45675.1			PEAKS DB
RAATGIT	26.79	688.387	7	-3.8	689.391	23.65	2	19826	L2.raw	0	0	0	RKN82795.1			PEAKS DB
TAAAY	26.78	495.233	5	-5.3	496.238	17.7	2	14072	L2.raw	0	0	0	AZZ44974.1			PEAKS DB
ATLL	26.77	416.264	4	-6	417.268	56.95	2	53667	L2.raw	41053000	1	1				PEAKS DB
ATLI	26.77	416.264	4	-6	417.268	56.95	2	53667	L2.raw	41053000	1	1	RKN82936.1:RKN81209.1:RKN82838.1			PEAKS DB
ATII	26.77	416.264	4	-6	417.268	56.95	2	53667	L2.raw	41053000	1	1				PEAKS DB
ATIL	26.77	416.264	4	-6	417.268	56.95	2	53667	L2.raw	41053000	1	1	RKN82804.1:RKN80056.1:RKN83585.1			PEAKS DB
LIM	26.77	375.219	3	2.2	376.227	28.65	2	24619	L2.raw	382590000	2	2	RKN83373.1			PEAKS DB
IIM	26.77	375.219	3	2.2	376.227	28.65	2	24619	L2.raw	382590000	2	2				PEAKS DB
LLM	26.77	375.219	3	2.2	376.227	28.65	2	24619	L2.raw	382590000	2	2	QOJ43406.1			PEAKS DB
ILM	26.77	375.219	3	2.2	376.227	28.65	2	24619	L2.raw	382590000	2	2				PEAKS DB
MIAW	26.72	519.251	4	6.3	520.262	44.34	2	41083	L2.raw	1136600	1	1				PEAKS DB
MLAW	26.72	519.251	4	6.3	520.262	44.34	2	41083	L2.raw	1136600	1	1				PEAKS DB
VEGT	26.72	404.191	4	-5.8	405.196	49.11	2	45361	L2.raw	0	0	0				PEAKS DB
KMAP	26.71	445.236	4	3.3	446.245	25.61	2	22152	L2.raw	26370000	3	3				PEAKS DB
QFQGNQ	26.71	720.319	6	-5.2	721.323	22.03	2	18191	L2.raw	129660	1	1	RKN77887.1			PEAKS DB
MLIE	26.71	504.262	4	4.2	505.271	38.77	2	35936	L2.raw	13618000	2	2	RKN77010.1			PEAKS DB
MIIE	26.71	504.262	4	4.2	505.271	38.77	2	35936	L2.raw	13618000	2	2	RKN76891.1			PEAKS DB
MILE	26.71	504.262	4	4.2	505.271	38.77	2	35936	L2.raw	13618000	2	2				PEAKS DB
MLLE	26.71	504.262	4	4.2	505.271	38.77	2	35936	L2.raw	13618000	2	2				PEAKS DB
TVEY	26.69	510.233	4	0.5	511.24	18.66	2	14929	L2.raw	17080	1	1				PEAKS DB
ALVVGQN	26.68	699.391	7	-4	700.396	24.99	2	21274	L2.raw	0	0	0	RKN79775.1			PEAKS DB
TVSGP	26.67	459.233	5	3	460.241	16.92	2	13382	L2.raw	0	0	0				PEAKS DB
KHVY	26.65	545.296	4	-6.3	546.3	27.08	2	23530	L2.raw	0	0	0				PEAKS DB
VMVP	26.65	444.241	4	5.9	445.25	25.12	2	21904	L2.raw	1539000	1	1	AZZ45293.1			PEAKS DB
KMSP	26.61	461.231	4	4.7	462.24	24.72	2	23543	L2.raw	31755000	1	1				PEAKS DB
DRT	26.6	390.186	3	1.6	391.194	19.02	2	15272	L2.raw	0	0	0	RKN77887.1:RKN76889.1:RKN82936.1:RKN81799.1:RKN83179.1:RKN77963.1			PEAKS DB
YEPA	26.59	478.206	4	-1.7	479.213	54.66	2	50638	L2.raw	1043900	1	1	AZZ44177.1			PEAKS DB
ICP	26.58	331.157	3	1	332.164	27.9	2	24086	L2.raw	6931800	1	1	AZZ43690.1			PEAKS DB
LCP	26.58	331.157	3	1	332.164	27.9	2	24086	L2.raw	6931800	1	1	AZZ46164.1:RKN83135.1:AZZ44433.1:AZZ44817.1:AZZ44177.1:RKN79775.1:AZZ47295.1:AZZ44792.1			PEAKS DB
LSTSVTY	26.55	769.386	7	2.3	385.701	22.89	2	19597	L2.raw	18869000	1	1	RKN82804.1			PEAKS DB
IARN	26.51	472.276	4	-3.8	473.281	27.06	2	23410	L2.raw	17819000	1	1	AZZ44433.1			PEAKS DB
LARN	26.51	472.276	4	-3.8	473.281	27.06	2	23410	L2.raw	17819000	1	1	AZZ46164.1:RKN83047.1:QOJ43406.1:RKN80135.1			PEAKS DB
RNR	26.47	444.256	3	0.5	445.263	56.6	2	51686	L2.raw	46939000	1	1	RKN79523.1:RKN83106.1:RKN79649.1:RKN80797.1:RKN79775.1:RKN80135.1:RKN83563.1			PEAKS DB
TVTGP	26.45	473.249	5	0.5	474.256	22.32	2	18467	L2.raw	34507	1	1				PEAKS DB
RSSGP	26.38	502.25	5	4.2	503.259	24.93	2	21209	L2.raw	0	0	0	RKN83563.1			PEAKS DB
LMTI	26.36	476.267	4	4.9	477.276	27.12	2	23562	L2.raw	0	0	0				PEAKS DB
IMTL	26.36	476.267	4	4.9	477.276	27.12	2	23562	L2.raw	0	0	0				PEAKS DB
LMTL	26.36	476.267	4	4.9	477.276	27.12	2	23562	L2.raw	0	0	0	RKN81647.1:RKN83106.1:AZZ44991.1:AZZ44914.1			PEAKS DB
IMTI	26.36	476.267	4	4.9	477.276	27.12	2	23562	L2.raw	0	0	0				PEAKS DB
IMK	26.36	390.23	3	3.3	391.239	24.27	2	20457	L2.raw	6007000	1	1				PEAKS DB
LMK	26.36	390.23	3	3.3	391.239	24.27	2	20457	L2.raw	6007000	1	1	RKN82936.1			PEAKS DB
TAMY	26.3	484.199	4	6	485.209	25.27	2	21789	L2.raw	5483400	1	1				PEAKS DB
EDGP	26.29	416.154	4	6.3	417.164	22.03	2	18115	L2.raw	410050	1	1	RKN81758.1:AZZ46749.1			PEAKS DB
KRY	26.25	465.27	3	5.7	466.28	26.71	2	23123	L2.raw	0	0	0	AOT99390.1:YP_009440053.1:RKN81419.1:RKN81689.1:RKN81198.1:RKN77819.1:RKN77963.1:RKN81000.1:RKN81517.1:RKN77930.1			PEAKS DB
EPY	26.25	407.169	3	4.5	408.178	19.27	2	15494	L2.raw	0	0	0	AZZ46164.1:RKN82936.1:RKN82437.1:RKN83135.1:RKN81419.1:AZZ46630.1:RKN77010.1:RKN82795.1:RKN80135.1:RKN81177.1:AZZ47035.1:AZZ44249.1:AZZ45804.1			PEAKS DB
IAMAP	26.24	501.262	5	5.9	502.272	26.26	2	22399	L2.raw	45861000	1	1				PEAKS DB
LAMAP	26.24	501.262	5	5.9	502.272	26.26	2	22399	L2.raw	45861000	1	1				PEAKS DB
MSF	26.23	383.151	3	3.4	384.16	31.03	2	27784	L2.raw	0	0	0	RKN82373.1:RKN83135.1:RKN82801.1:AZZ47686.1:RKN81799.1:AZZ44629.1:RKN76884.1			PEAKS DB
LVGML	26.22	531.309	5	6	532.319	32.88	2	29938	L2.raw	77357000	1	1				PEAKS DB
LVGMI	26.22	531.309	5	6	532.319	32.88	2	29938	L2.raw	77357000	1	1				PEAKS DB
IVGMI	26.22	531.309	5	6	532.319	32.88	2	29938	L2.raw	77357000	1	1				PEAKS DB
IVGML	26.22	531.309	5	6	532.319	32.88	2	29938	L2.raw	77357000	1	1	RKN80775.1			PEAKS DB
SLDQTPD	26.22	774.34	7	-4.7	775.343	22.93	2	19396	L2.raw	12511000	1	1	AZZ46689.1			PEAKS DB
LGGMI	26.21	489.262	5	5.5	490.272	27.46	2	25339	L2.raw	343200000	2	2				PEAKS DB
IGGML	26.21	489.262	5	5.5	490.272	27.46	2	25339	L2.raw	343200000	2	2				PEAKS DB
LGGML	26.21	489.262	5	5.5	490.272	27.46	2	25339	L2.raw	343200000	2	2				PEAKS DB
IGGMI	26.21	489.262	5	5.5	490.272	27.46	2	25339	L2.raw	343200000	2	2				PEAKS DB
ASAT	26.21	348.164	4	3.6	349.173	21.98	2	17138	L2.raw	712570	1	1	RKN77887.1:RKN82801.1:RKN80775.1:RKN77963.1:AZZ44327.1			PEAKS DB
NYS	26.2	382.149	3	-0.7	383.156	44.84	2	41767	L2.raw	3208400	3	3	RKN82804.1:AOT99390.1:YP_009440053.1:RKN79523.1:RKN82667.1:RKN81799.1:RKN81198.1:RKN80280.1:RKN78797.1:RKN79305.1			PEAKS DB
ATPK	26.18	415.243	4	-1.9	416.25	51.33	2	47527	L2.raw	1420000	1	1				PEAKS DB
RSGP	26.14	415.218	4	4.2	416.227	21.55	2	17468	L2.raw	1252600	1	1				PEAKS DB
IPKFP	26.13	600.364	5	-6.8	601.367	53.11	2	49205	L2.raw	838670	1	1				PEAKS DB
LPKFP	26.13	600.364	5	-6.8	601.367	53.11	2	49205	L2.raw	838670	1	1				PEAKS DB
LLHPY	26.1	641.354	5	-4.9	642.358	28.4	2	25581	L2.raw	5635300	1	1				PEAKS DB
LIHPY	26.1	641.354	5	-4.9	642.358	28.4	2	25581	L2.raw	5635300	1	1				PEAKS DB
IIHPY	26.1	641.354	5	-4.9	642.358	28.4	2	25581	L2.raw	5635300	1	1				PEAKS DB
EAMR	26.09	505.232	4	5.6	506.242	19.69	2	15913	L2.raw	202680	1	1				PEAKS DB
ERH	26.07	440.213	3	-4.3	441.219	28.75	2	25241	L2.raw	32002000	1	1	RKN81209.1:RKN78662.1:AZZ44817.1:AZZ44974.1:AZZ45358.1:AZZ44991.1:RKN77930.1:AZZ47035.1:AZZ46203.1:AZZ44530.1			PEAKS DB
TGPAT	26.06	445.217	5	2.4	446.226	19.09	2	15349	L2.raw	194230	1	1				PEAKS DB
LGMV	26.05	418.225	4	3.7	419.234	37.11	2	34034	L2.raw	234630000	1	1	AZZ45675.1			PEAKS DB
IGMV	26.05	418.225	4	3.7	419.234	37.11	2	34034	L2.raw	234630000	1	1	RKN82667.1:AZZ47686.1:AZZ44953.1			PEAKS DB
EVSP	26.05	430.206	4	1.1	431.214	17.97	2	14315	L2.raw	0	0	0	RKN80797.1:AZZ47035.1			PEAKS DB
VPMI	26.02	458.256	4	4.5	459.266	37.47	2	37735	L2.raw	31912000	1	1	RKN78662.1			PEAKS DB
VPML	26.02	458.256	4	4.5	459.266	37.47	2	37735	L2.raw	31912000	1	1	AZZ46630.1:AZZ44449.1			PEAKS DB
AAM	26.01	291.125	3	0.6	292.133	22.7	2	18849	L2.raw	0	0	0	RKN82373.1:RKN79359.1:AZZ47686.1:RKN81689.1:RKN80056.1:RKN81209.1:RKN80280.1:RKN79775.1:RKN80092.1:AZZ47596.1			PEAKS DB
LAMA	26.01	404.209	4	1.3	405.217	25.5	2	21823	L2.raw	0	0	0	RKN81419.1:RKN78064.1			PEAKS DB
IAMA	26.01	404.209	4	1.3	405.217	25.5	2	21823	L2.raw	0	0	0	AZZ45898.1:RKN81174.1			PEAKS DB
IICL	25.98	460.272	4	4.7	461.281	46.96	2	43392	L2.raw	0	0	0				PEAKS DB
IICI	25.98	460.272	4	4.7	461.281	46.96	2	43392	L2.raw	0	0	0				PEAKS DB
ILCL	25.98	460.272	4	4.7	461.281	46.96	2	43392	L2.raw	0	0	0				PEAKS DB
LICI	25.98	460.272	4	4.7	461.281	46.96	2	43392	L2.raw	0	0	0				PEAKS DB
LICL	25.98	460.272	4	4.7	461.281	46.96	2	43392	L2.raw	0	0	0				PEAKS DB
ILCI	25.98	460.272	4	4.7	461.281	46.96	2	43392	L2.raw	0	0	0	AZZ44577.1			PEAKS DB
LLCL	25.98	460.272	4	4.7	461.281	46.96	2	43392	L2.raw	0	0	0	AZZ44629.1			PEAKS DB
LLCI	25.98	460.272	4	4.7	461.281	46.96	2	43392	L2.raw	0	0	0	RKN83047.1:RKN81198.1:AZZ44745.1			PEAKS DB
ILMP	25.96	472.272	4	5.3	473.282	45.03	2	41614	L2.raw	19147000	1	1				PEAKS DB
IIMP	25.96	472.272	4	5.3	473.282	45.03	2	41614	L2.raw	19147000	1	1				PEAKS DB
LIMP	25.96	472.272	4	5.3	473.282	45.03	2	41614	L2.raw	19147000	1	1				PEAKS DB
LLMP	25.96	472.272	4	5.3	473.282	45.03	2	41614	L2.raw	19147000	1	1				PEAKS DB
KVAA	25.95	387.248	4	-6.1	388.253	55.75	2	50822	L2.raw	4147600	1	1	RKN77963.1:RKN81177.1:RKN77930.1:AZZ47297.1			PEAKS DB
SVII	25.94	430.279	4	-4.6	431.284	58.53	2	54713	L2.raw	0	0	0	RKN82801.1:RKN82865.1			PEAKS DB
SVIL	25.94	430.279	4	-4.6	431.284	58.53	2	54713	L2.raw	0	0	0	RKN81517.1			PEAKS DB
SVLL	25.94	430.279	4	-4.6	431.284	58.53	2	54713	L2.raw	0	0	0	RKN80280.1:RKN82795.1			PEAKS DB
SVLI	25.94	430.279	4	-4.6	431.284	58.53	2	54713	L2.raw	0	0	0				PEAKS DB
HNTGYR	25.94	746.346	6	1.9	374.181	20.58	2	16734	L2.raw	0	0	0	AZZ46883.1			PEAKS DB
MGV	25.91	305.141	3	0.6	306.148	26.41	2	22806	L2.raw	0	0	0	RKN82804.1:RKN83265.1:RKN79359.1:AZZ47686.1:RKN78662.1:RKN82871.1:AZZ47687.1:AZZ46586.1			PEAKS DB
RSAGW	25.87	575.282	5	-6.3	576.285	24.57	2	20937	L2.raw	3958700	1	1				PEAKS DB
PTAK	25.87	415.243	4	-5.4	416.248	57.19	2	53396	L2.raw	0	0	0	AZZ45857.1			PEAKS DB
DYT	25.84	397.149	3	-4.1	398.154	34.58	2	31963	L2.raw	10898000	1	1	RKN82804.1:RKN77887.1:RKN76889.1:RKN79523.1:RKN82667.1:RKN83265.1:RKN83135.1:RKN81198.1:RKN78659.1:RKN78797.1:RKN77001.1:RKN77930.1			PEAKS DB
MAP	25.82	317.141	3	1	318.149	27.56	2	24665	L2.raw	8908400	1	1	RKN77887.1:AOT99390.1:YP_009440053.1:AZZ47036.1:AZZ44433.1:RKN81068.1:RKN78425.1:AZZ45201.1			PEAKS DB
MMLF	25.82	540.244	4	-5.9	541.248	53.41	2	49518	L2.raw	0	0	0	AZZ44974.1			PEAKS DB
MMIF	25.82	540.244	4	-5.9	541.248	53.41	2	49518	L2.raw	0	0	0				PEAKS DB
AGLI	25.8	372.237	4	-6	373.242	57.05	2	55908	L2.raw	54225000	1	1				PEAKS DB
AGII	25.8	372.237	4	-6	373.242	57.05	2	55908	L2.raw	54225000	1	1				PEAKS DB
AGIL	25.8	372.237	4	-6	373.242	57.05	2	55908	L2.raw	54225000	1	1				PEAKS DB
AGLL	25.8	372.237	4	-6	373.242	57.05	2	55908	L2.raw	54225000	1	1	RKN83653.1			PEAKS DB
MIY	25.79	425.198	3	4.6	426.208	23.22	2	19394	L2.raw	3447400	1	1	RKN82667.1:AZZ47658.1:RKN76891.1			PEAKS DB
MLY	25.79	425.198	3	4.6	426.208	23.22	2	19394	L2.raw	3447400	1	1	RKN82373.1:RKN81198.1:RKN80056.1:RKN78130.1:RKN81174.1:RKN78425.1:RKN79425.1			PEAKS DB
AVKA	25.79	387.248	4	-6.1	388.253	55.75	2	53216	L2.raw	4147600	1	1	AZZ46749.1:AZZ44533.1:AZZ44743.1:AZZ47035.1:AZZ45714.1:AZZ44792.1			PEAKS DB
STYP	25.78	466.206	4	-1.4	467.213	52.42	2	48494	L2.raw	617230	1	1	RKN78662.1			PEAKS DB
GSSSK	25.77	464.223	5	5.7	465.233	58.44	2	54661	L2.raw	602270	1	1	RKN82936.1			PEAKS DB
ISMLP	25.77	559.304	5	6.2	560.315	33.33	2	30667	L2.raw	61516000	1	1				PEAKS DB
LSMLP	25.77	559.304	5	6.2	560.315	33.33	2	30667	L2.raw	61516000	1	1	AZZ44691.1			PEAKS DB
ASSGGP	25.74	474.207	6	4.8	475.217	20.33	2	16492	L2.raw	0	0	0	AZZ46929.1			PEAKS DB
IEPG	25.72	414.211	4	-4.7	415.217	54.91	2	52464	L2.raw	106100000	1	1	AZZ46749.1:AZZ44943.1			PEAKS DB
LEPG	25.72	414.211	4	-4.7	415.217	54.91	2	52464	L2.raw	106100000	1	1	AZZ47686.1:AZZ45675.1:RKN83464.1:AZZ43619.1:AZZ45777.1:AZZ45337.1:AZZ44743.1			PEAKS DB
MVL	25.72	361.204	3	2.1	362.212	27.95	2	24528	L2.raw	73961000	3	3	RKN82630.1:RKN82871.1			PEAKS DB
MVI	25.72	361.204	3	2.1	362.212	27.95	2	24528	L2.raw	73961000	3	3	RKN82804.1:RKN82936.1:RKN82801.1:RKN83679.1			PEAKS DB
RNLPAQ	25.71	697.387	6	-3.6	698.392	20.18	2	16366	L2.raw	830180	1	1	AZZ44733.1			PEAKS DB
PGAH	25.71	380.181	4	6.5	381.191	20.18	2	16194	L2.raw	482120	1	1	AZZ46630.1			PEAKS DB
FSMI	25.7	496.236	4	5.8	497.246	29.4	2	30044	L2.raw	59131000	1	1	RKN79359.1			PEAKS DB
FSML	25.7	496.236	4	5.8	497.246	29.4	2	30044	L2.raw	59131000	1	1	AZZ47127.1			PEAKS DB
SAPT	25.7	374.18	4	2.4	375.188	44.84	2	41981	L2.raw	3054500	2	2				PEAKS DB
DYR	25.69	452.202	3	-2.5	453.208	24	2	20210	L2.raw	0	0	0	RKN77887.1:RKN76889.1:AOT99390.1:YP_009440053.1:RKN81799.1:RKN81209.1:RKN77963.1:RKN78130.1:RKN82985.1:RKN78662.1:RKN83653.1:RKN77001.1			PEAKS DB
VVGML	25.68	517.293	5	6.2	518.304	27.36	2	28014	L2.raw	42061000	1	1				PEAKS DB
VVGMI	25.68	517.293	5	6.2	518.304	27.36	2	28014	L2.raw	42061000	1	1				PEAKS DB
SVPT	25.67	402.211	4	-6.6	403.216	56.25	2	50412	L2.raw	42779000	1	1	RKN82804.1			PEAKS DB
ILEP	25.67	470.274	4	6.5	471.284	38.85	2	35764	L2.raw	0	0	0	AZZ45261.1			PEAKS DB
LIEP	25.67	470.274	4	6.5	471.284	38.85	2	35764	L2.raw	0	0	0	RKN81177.1			PEAKS DB
LLEP	25.67	470.274	4	6.5	471.284	38.85	2	35764	L2.raw	0	0	0	AZZ47686.1:AZZ44411.1:AZZ44807.1			PEAKS DB
IIEP	25.67	470.274	4	6.5	471.284	38.85	2	35764	L2.raw	0	0	0	RKN82804.1			PEAKS DB
ILQRY	25.67	691.402	5	-3.7	692.406	24.27	2	20464	L2.raw	3718100	1	1				PEAKS DB
LLQRY	25.67	691.402	5	-3.7	692.406	24.27	2	20464	L2.raw	3718100	1	1				PEAKS DB
IIQRY	25.67	691.402	5	-3.7	692.406	24.27	2	20464	L2.raw	3718100	1	1				PEAKS DB
LIQRY	25.67	691.402	5	-3.7	692.406	24.27	2	20464	L2.raw	3718100	1	1				PEAKS DB
EIE	25.66	389.18	3	1.4	390.188	38.26	2	35119	L2.raw	348580	1	1	AOT99390.1:YP_009440053.1:RKN83265.1:RKN83329.1:RKN83679.1:AOT99418.1:YP_009440081.1			PEAKS DB
ELE	25.66	389.18	3	1.4	390.188	38.26	2	35119	L2.raw	348580	1	1	RKN83135.1:RKN83106.1:QOJ43406.1:RKN83653.1:RKN83373.1			PEAKS DB
AESV	25.66	404.191	4	-6.8	405.195	50.5	2	46656	L2.raw	0	0	0	RKN77010.1:RKN81231.1			PEAKS DB
FGGGVGGGF	25.66	753.345	9	-2.8	754.35	29	2	30508	L2.raw	589310000	2	2				PEAKS DB
KDR	25.63	417.234	3	-3.3	418.239	26.25	2	22633	L2.raw	0	0	0	AOT99390.1:YP_009440053.1:RKN81758.1:RKN83265.1:RKN81647.1:RKN79780.1:RKN81592.1			PEAKS DB
TRP	25.62	372.212	3	1.8	373.22	27.85	2	24351	L2.raw	470520	1	1	AOT99390.1:YP_009440053.1:RKN82667.1:RKN81805.1:RKN81647.1:RKN79359.1:RKN81419.1:AZZ47127.1:AZZ47687.1:AZZ45857.1:RKN77930.1			PEAKS DB
FVMI	25.6	508.272	4	4.8	509.282	41.01	2	37457	L2.raw	150340000	2	2	RKN80135.1			PEAKS DB
FVML	25.6	508.272	4	4.8	509.282	41.01	2	37457	L2.raw	150340000	2	2				PEAKS DB
GIAIDMPAGP	25.59	940.469	10	-6.6	471.239	30.49	2	27222	L2.raw	118570	1	1	RKN81000.1			PEAKS DB
DSR	25.58	376.171	3	-0.9	377.178	18.02	2	14364	L2.raw	0	0	0	RKN81758.1:RKN79523.1:RKN81689.1:RKN80280.1:RKN80797.1			PEAKS DB
RSDWQ	25.58	690.308	5	-4.2	691.313	24.37	2	20002	L2.raw	354730000	1	1	AZZ44745.1			PEAKS DB
SIML	25.58	462.251	4	3.8	463.26	42.56	2	39323	L2.raw	0	0	0	AZZ46076.1:AZZ44952.1			PEAKS DB
SIMI	25.58	462.251	4	3.8	463.26	42.56	2	39323	L2.raw	0	0	0				PEAKS DB
SLMI	25.58	462.251	4	3.8	463.26	42.56	2	39323	L2.raw	0	0	0	RKN82667.1			PEAKS DB
SLML	25.58	462.251	4	3.8	463.26	42.56	2	39323	L2.raw	0	0	0	RKN82397.1:AZZ44817.1:RKN81654.1:AZZ45270.1			PEAKS DB
FPKMF	25.58	668.336	5	0.7	669.343	25.66	2	21951	L2.raw	12054000	1	1				PEAKS DB
ALGWP	25.56	542.285	5	-4	543.29	29.47	2	26116	L2.raw	0	0	0	AZZ47084.1			PEAKS DB
FGMV	25.55	452.209	4	4.3	453.219	37.16	2	33932	L2.raw	24173000	3	3	AZZ47410.1			PEAKS DB
EIVG	25.54	416.227	4	-6.5	417.232	55.46	2	53439	L2.raw	61234000	1	1				PEAKS DB
ELVG	25.54	416.227	4	-6.5	417.232	55.46	2	53439	L2.raw	61234000	1	1				PEAKS DB
HSSP	25.5	426.186	4	6	427.196	21.07	2	17220	L2.raw	0	0	0	AZZ45932.1			PEAKS DB
LACY	25.49	468.204	4	5.1	469.214	28.25	2	22848	L2.raw	14541000	1	1				PEAKS DB
IACY	25.49	468.204	4	5.1	469.214	28.25	2	22848	L2.raw	14541000	1	1				PEAKS DB
RGGF	25.45	435.223	4	-5.3	436.228	40.96	2	37712	L2.raw	3497700	1	1	RKN83563.1			PEAKS DB
TVFE	25.44	494.238	4	-1.6	495.244	21.47	2	17610	L2.raw	0	0	0	AZZ46586.1			PEAKS DB
GSRGA	25.43	446.224	5	-1.1	447.231	21.08	2	17148	L2.raw	174900	1	1	AZZ46382.1			PEAKS DB
LARDI	25.43	586.344	5	-6.3	587.347	30.64	2	22199	L2.raw	22230000	1	1				PEAKS DB
IARDI	25.43	586.344	5	-6.3	587.347	30.64	2	22199	L2.raw	22230000	1	1				PEAKS DB
LARDL	25.43	586.344	5	-6.3	587.347	30.64	2	22199	L2.raw	22230000	1	1				PEAKS DB
IARDL	25.43	586.344	5	-6.3	587.347	30.64	2	22199	L2.raw	22230000	1	1	AZZ44168.1:RKN78662.1:AZZ46883.1			PEAKS DB
TMR	25.43	406.2	3	5.4	407.209	15.73	2	12465	L2.raw	0	0	0	AZZ45932.1:RKN83065.1:AZZ46586.1			PEAKS DB
TAIV	25.42	402.248	4	-5.3	403.253	56.34	2	53929	L2.raw	71571000	1	1	AZZ46586.1			PEAKS DB
TALV	25.42	402.248	4	-5.3	403.253	56.34	2	53929	L2.raw	71571000	1	1	RKN83047.1			PEAKS DB
LRWTGN	25.41	745.387	6	-2.4	746.393	30.14	2	26815	L2.raw	3261000	1	1	AZZ44807.1			PEAKS DB
ATVL	25.4	402.248	4	-5.3	403.253	56.34	2	51750	L2.raw	71571000	1	1	RKN82397.1			PEAKS DB
ATVI	25.4	402.248	4	-5.3	403.253	56.34	2	51750	L2.raw	71571000	1	1				PEAKS DB
ELIE	25.39	502.264	4	-6	503.268	28.4	2	24950	L2.raw	1188000	1	1	RKN83047.1			PEAKS DB
ELLE	25.39	502.264	4	-6	503.268	28.4	2	24950	L2.raw	1188000	1	1	RKN83679.1:RKN81209.1:RKN82985.1			PEAKS DB
EILE	25.39	502.264	4	-6	503.268	28.4	2	24950	L2.raw	1188000	1	1	RKN81689.1			PEAKS DB
EIIE	25.39	502.264	4	-6	503.268	28.4	2	24950	L2.raw	1188000	1	1	RKN82804.1			PEAKS DB
TIPT	25.39	430.243	4	-5.4	431.248	56.6	2	52206	L2.raw	55150000	1	1				PEAKS DB
TLPT	25.39	430.243	4	-5.4	431.248	56.6	2	52206	L2.raw	55150000	1	1	RKN81000.1			PEAKS DB
VIFCQN	25.39	722.342	6	-2.5	723.348	29.5	2	25989	L2.raw	34141000	2	2	AZZ47751.1			PEAKS DB
DLH	25.38	383.18	3	-2.8	384.187	20.02	2	16203	L2.raw	0	0	0	RKN83265.1:RKN82865.1:RKN82507.1:RKN83373.1:RKN80135.1			PEAKS DB
DIH	25.38	383.18	3	-2.8	384.187	20.02	2	16203	L2.raw	0	0	0	RKN82490.1:RKN83585.1:RKN82838.1			PEAKS DB
LACAT	25.37	477.226	5	4.5	478.235	29.65	2	25974	L2.raw	666680	1	1				PEAKS DB
IACAT	25.37	477.226	5	4.5	478.235	29.65	2	25974	L2.raw	666680	1	1				PEAKS DB
TMP	25.37	347.151	3	3	348.16	16.88	2	13353	L2.raw	0	0	0	AZZ46164.1:RKN79649.1:AZZ47084.1:RKN82838.1:AZZ44613.1:RKN80135.1:AZZ45907.1			PEAKS DB
IWY	25.37	480.237	3	4.1	481.247	18.15	2	14483	L2.raw	0	0	0	RKN82437.1:RKN82801.1:RKN80056.1:AZZ44177.1:AZZ44991.1			PEAKS DB
LWY	25.37	480.237	3	4.1	481.247	18.15	2	14483	L2.raw	0	0	0	AZZ45898.1:AZZ44691.1:AZZ44533.1:AZZ44411.1			PEAKS DB
TAIM	25.36	434.22	4	5	435.229	27.69	2	24181	L2.raw	0	0	0				PEAKS DB
TALM	25.36	434.22	4	5	435.229	27.69	2	24181	L2.raw	0	0	0	AZZ46280.1			PEAKS DB
GRF	25.34	378.202	3	-3.3	379.208	21.13	2	17309	L2.raw	2475000	2	2	RKN77887.1:RKN81758.1:RKN83135.1:RKN78130.1:RKN77010.1:RKN81068.1:RKN77001.1:RKN81231.1:RKN83136.1			PEAKS DB
AAPT	25.34	358.185	4	1.8	359.193	44.84	2	42605	L2.raw	29492000	2	2	AZZ46164.1:AZZ44629.1:AZZ47084.1:AZZ44613.1			PEAKS DB
GALT	25.33	360.201	4	2	361.209	44.89	2	42241	L2.raw	149170000	2	2				PEAKS DB
GAIT	25.33	360.201	4	2	361.209	44.89	2	42241	L2.raw	149170000	2	2	RKN82804.1			PEAKS DB
MAF	25.32	367.157	3	1.8	368.164	26.86	2	23273	L2.raw	6045900	1	1	RKN81758.1:RKN83265.1:RKN81198.1:AZZ45293.1:AZZ45898.1:AZZ46749.1:RKN83373.1:RKN81517.1:AZZ47086.1:AZZ47295.1			PEAKS DB
TKMP	25.31	475.247	4	1.6	476.255	20.08	2	17460	L2.raw	3452800	1	1	RKN79359.1			PEAKS DB
TRFG	25.29	479.249	4	3.5	480.258	23.57	2	19745	L2.raw	0	0	0	RKN79359.1:RKN82383.1			PEAKS DB
LGPQGVP	25.28	666.37	7	-4.2	667.375	27.6	2	24332	L2.raw	13201000	1	1	AZZ46076.1			PEAKS DB
KHGY	25.27	503.249	4	-3.9	504.255	19.73	2	15926	L2.raw	98068	1	1				PEAKS DB
KDP	25.26	358.185	3	-0.8	359.192	37.27	2	34278	L2.raw	1114900	1	1	RKN81805.1:RKN80280.1			PEAKS DB
LIGMP	25.24	529.293	5	5.9	530.304	23.6	2	19781	L2.raw	0	0	0				PEAKS DB
ILGMP	25.24	529.293	5	5.9	530.304	23.6	2	19781	L2.raw	0	0	0				PEAKS DB
LLGMP	25.24	529.293	5	5.9	530.304	23.6	2	19781	L2.raw	0	0	0				PEAKS DB
TIEY	25.24	524.248	4	3.7	525.257	16.69	2	13212	L2.raw	17712	1	1				PEAKS DB
TLEY	25.24	524.248	4	3.7	525.257	16.69	2	13212	L2.raw	17712	1	1	AZZ44691.1			PEAKS DB
ATAMI	25.22	505.257	5	5.3	506.267	22.13	2	18737	L2.raw	6601100	1	1				PEAKS DB
ATAML	25.22	505.257	5	5.3	506.267	22.13	2	18737	L2.raw	6601100	1	1	AZZ44629.1			PEAKS DB
TYVP	25.21	478.243	4	3.3	479.252	18.19	2	14534	L2.raw	66404	1	1				PEAKS DB
GCIEGY	25.2	640.253	6	6.5	641.264	22.33	2	19598	L2.raw	204550000	2	2	QOJ43406.1			PEAKS DB
MVH	25.19	385.178	3	-5.8	386.183	22.51	2	18655	L2.raw	0	0	0	AZZ47036.1:AZZ45293.1			PEAKS DB
LAMV	25.18	432.241	4	3.3	433.249	26.21	2	23407	L2.raw	154890000	1	1	AZZ47036.1:RKN82936.1:AZZ44629.1			PEAKS DB
IAMV	25.18	432.241	4	3.3	433.249	26.21	2	23407	L2.raw	154890000	1	1	AZZ47463.1			PEAKS DB
LGVMT	25.18	519.273	5	5.5	520.283	21.63	2	20712	L2.raw	4763800000	2	2	AZZ47127.1			PEAKS DB
IGVMT	25.18	519.273	5	5.5	520.283	21.63	2	20712	L2.raw	4763800000	2	2	AZZ44327.1			PEAKS DB
LDIT	25.17	460.253	4	-3.9	461.259	56.6	2	47709	L2.raw	43186000	1	1	RKN78130.1:AZZ44327.1:AZZ44127.1			PEAKS DB
IDLT	25.17	460.253	4	-3.9	461.259	56.6	2	47709	L2.raw	43186000	1	1	RKN82804.1:RKN83047.1:AOT99418.1:YP_009440081.1:RKN77963.1			PEAKS DB
IDIT	25.17	460.253	4	-3.9	461.259	56.6	2	47709	L2.raw	43186000	1	1	RKN77887.1:AZZ44168.1:RKN78425.1			PEAKS DB
LDLT	25.17	460.253	4	-3.9	461.259	56.6	2	47709	L2.raw	43186000	1	1	AZZ46164.1:AOT99390.1:YP_009440053.1:RKN81799.1:AZZ47658.1:RKN79775.1:AZZ44449.1:AZZ44743.1			PEAKS DB
IGRG	25.17	401.239	4	-5.8	402.244	37.97	2	34821	L2.raw	3154900	1	1				PEAKS DB
LGRG	25.17	401.239	4	-5.8	402.244	37.97	2	34821	L2.raw	3154900	1	1	AZZ44991.1			PEAKS DB
TIML	25.17	476.267	4	5	477.276	25.12	2	21688	L2.raw	6841600	1	1				PEAKS DB
TLMI	25.17	476.267	4	5	477.276	25.12	2	21688	L2.raw	6841600	1	1				PEAKS DB
TIMI	25.17	476.267	4	5	477.276	25.12	2	21688	L2.raw	6841600	1	1	AZZ46883.1			PEAKS DB
TLML	25.17	476.267	4	5	477.276	25.12	2	21688	L2.raw	6841600	1	1	RKN82804.1:RKN83373.1			PEAKS DB
ENGP	25.15	415.17	4	-4.7	416.176	17.92	2	14273	L2.raw	0	0	0	AZZ44691.1			PEAKS DB
VIMI	25.15	474.288	4	4.3	475.297	46.71	2	43163	L2.raw	63620000	1	1				PEAKS DB
VLMI	25.15	474.288	4	4.3	475.297	46.71	2	43163	L2.raw	63620000	1	1				PEAKS DB
VIML	25.15	474.288	4	4.3	475.297	46.71	2	43163	L2.raw	63620000	1	1	RKN82667.1			PEAKS DB
VLML	25.15	474.288	4	4.3	475.297	46.71	2	43163	L2.raw	63620000	1	1	RKN81174.1			PEAKS DB
IMSP	25.14	446.22	4	4.8	447.229	22.48	2	20628	L2.raw	8157300	1	1	AZZ44817.1			PEAKS DB
LMSP	25.14	446.22	4	4.8	447.229	22.48	2	20628	L2.raw	8157300	1	1				PEAKS DB
FIMN	25.14	523.246	4	6.3	524.257	26.21	2	22745	L2.raw	1135600	1	1				PEAKS DB
FLMN	25.14	523.246	4	6.3	524.257	26.21	2	22745	L2.raw	1135600	1	1	RKN81198.1			PEAKS DB
VLTFIDIT	25.13	920.522	8	-3.2	461.267	25.66	2	21866	L2.raw	1169900	1	1	AZZ44168.1			PEAKS DB
LMAP	25.12	430.225	4	3.9	431.234	33.98	2	29693	L2.raw	41724000	2	2				PEAKS DB
IMAP	25.12	430.225	4	3.9	431.234	33.98	2	29693	L2.raw	41724000	2	2				PEAKS DB
ICI	25.12	347.188	3	2.6	348.196	31.65	2	27953	L2.raw	42818000	4	4	RKN82865.1			PEAKS DB
LCL	25.12	347.188	3	2.6	348.196	31.65	2	27953	L2.raw	42818000	4	4				PEAKS DB
ICL	25.12	347.188	3	2.6	348.196	31.65	2	27953	L2.raw	42818000	4	4				PEAKS DB
LCI	25.12	347.188	3	2.6	348.196	31.65	2	27953	L2.raw	42818000	4	4	RKN83047.1:RKN81198.1			PEAKS DB
PRGS	25.12	415.218	4	4.2	416.227	21.55	2	17573	L2.raw	1252600	1	1	RKN79523.1			PEAKS DB
IVAT	25.11	402.248	4	-5.3	403.253	48.29	2	45437	L2.raw	32960000	1	1	RKN82630.1:RKN76891.1			PEAKS DB
LVAT	25.11	402.248	4	-5.3	403.253	48.29	2	45437	L2.raw	32960000	1	1	AZZ47686.1:AZZ46076.1			PEAKS DB
DMF	25.11	411.146	3	2.7	412.155	23.4	2	19576	L2.raw	0	0	0	AZZ44168.1:RKN77010.1:RKN81068.1:AZZ44974.1:AZZ47037.1			PEAKS DB
LFSMI	25.1	609.32	5	6.4	610.331	36.07	2	32768	L2.raw	30365000	1	1				PEAKS DB
IFSML	25.1	609.32	5	6.4	610.331	36.07	2	32768	L2.raw	30365000	1	1				PEAKS DB
LFSML	25.1	609.32	5	6.4	610.331	36.07	2	32768	L2.raw	30365000	1	1				PEAKS DB
IFSMI	25.1	609.32	5	6.4	610.331	36.07	2	32768	L2.raw	30365000	1	1				PEAKS DB
EHW	25.08	470.191	3	-4.1	471.197	32.14	2	29028	L2.raw	1235500	1	1	AZZ46164.1:RKN83065.1:AZZ45358.1:RKN77001.1			PEAKS DB
ALMTAG	25.07	562.279	6	6.5	563.289	21.88	2	18222	L2.raw	39509000	1	1	RKN81174.1			PEAKS DB
RSAWG	25.05	575.282	5	-6.3	576.285	24.57	2	21067	L2.raw	3958700	1	1	AZZ47297.1			PEAKS DB
AVGGGLW	25.03	658.344	7	-4.2	659.348	35.17	2	32092	L2.raw	0	0	0	AZZ45898.1			PEAKS DB
RIDSIAQ	25.02	801.434	7	-2.8	802.439	26.26	2	22603	L2.raw	16975000	1	1	AZZ46164.1			PEAKS DB
MIG	25.01	319.157	3	3.3	320.165	26.56	2	23010	L2.raw	40566000	2	2	RKN81805.1			PEAKS DB
MLG	25.01	319.157	3	3.3	320.165	26.56	2	23010	L2.raw	40566000	2	2	RKN82667.1:QOJ43406.1:RKN82985.1:RKN81654.1			PEAKS DB
TMTF	25	498.215	4	5.5	499.225	28	2	25557	L2.raw	133720000	1	1				PEAKS DB
TLYY	24.98	558.269	4	-4.1	559.274	20.18	2	16213	L2.raw	146460	1	1				PEAKS DB
TIYY	24.98	558.269	4	-4.1	559.274	20.18	2	16213	L2.raw	146460	1	1				PEAKS DB
PSMI	24.98	446.22	4	4.6	447.229	30.54	2	27819	L2.raw	16071000	1	1	RKN82507.1:AZZ45270.1			PEAKS DB
PSML	24.98	446.22	4	4.6	447.229	30.54	2	27819	L2.raw	16071000	1	1	AZZ44327.1			PEAKS DB
VSDAA	24.97	461.212	5	-4.1	462.217	56.3	2	52164	L2.raw	833690	1	1				PEAKS DB
KPMT	24.97	475.247	4	1.6	476.255	20.08	2	15987	L2.raw	3452800	1	1	AZZ45804.1:AZZ43562.1			PEAKS DB
WFEI	24.95	593.285	4	5.7	594.296	27.11	2	23947	L2.raw	5110400	1	1				PEAKS DB
WFEL	24.95	593.285	4	5.7	594.296	27.11	2	23947	L2.raw	5110400	1	1	RKN83179.1			PEAKS DB
RTAPYP	24.94	703.365	6	-3.7	704.37	22.39	2	18539	L2.raw	0	0	0	AZZ46586.1			PEAKS DB
PTLT	24.94	430.243	4	-5.4	431.248	56.6	2	49632	L2.raw	55150000	1	1	AZZ44449.1			PEAKS DB
PTIT	24.94	430.243	4	-5.4	431.248	56.6	2	49632	L2.raw	55150000	1	1	RKN79305.1:AZZ45857.1			PEAKS DB
ASVT	24.93	376.196	4	1.6	377.204	45.82	2	42347	L2.raw	22424000	1	1	RKN82804.1:RKN81419.1			PEAKS DB
AASFGR	24.93	607.308	6	-4.8	608.312	23.17	2	22646	L2.raw	29403000	1	1	RKN82437.1			PEAKS DB
LACLVM	24.88	648.334	6	2.9	649.343	37.97	2	35111	L2.raw	813400	1	1	AZZ44613.1			PEAKS DB
QVAADAMA	24.88	775.353	8	6.4	776.366	22.26	2	18405	L2.raw	0	0	0	RKN82871.1			PEAKS DB
LIMALG	24.87	616.362	6	6.1	617.373	37.72	2	34648	L2.raw	0	0	0				PEAKS DB
LLMAIG	24.87	616.362	6	6.1	617.373	37.72	2	34648	L2.raw	0	0	0				PEAKS DB
IDAP	24.87	414.211	4	0.7	415.219	18.52	2	14819	L2.raw	0	0	0	RKN76889.1:RKN81654.1:AZZ44649.1			PEAKS DB
LDAP	24.87	414.211	4	0.7	415.219	18.52	2	14819	L2.raw	0	0	0	AZZ44433.1:RKN78425.1:AZZ44953.1:AZZ44743.1			PEAKS DB
LEGYR	24.87	636.323	5	-5.2	637.327	20.63	2	16649	L2.raw	9126700	1	1				PEAKS DB
IEGYR	24.87	636.323	5	-5.2	637.327	20.63	2	16649	L2.raw	9126700	1	1	QOJ43406.1			PEAKS DB
IVYP	24.86	490.279	4	-4.9	491.284	50.13	2	46913	L2.raw	4112400	1	1				PEAKS DB
LVYP	24.86	490.279	4	-4.9	491.284	50.13	2	46913	L2.raw	4112400	1	1	AZZ47127.1:AZZ44577.1			PEAKS DB
KIMI	24.84	503.314	4	5.8	504.324	27.5	2	23981	L2.raw	0	0	0	RKN77968.1			PEAKS DB
KIML	24.84	503.314	4	5.8	504.324	27.5	2	23981	L2.raw	0	0	0				PEAKS DB
KLMI	24.84	503.314	4	5.8	504.324	27.5	2	23981	L2.raw	0	0	0	RKN79780.1			PEAKS DB
KLML	24.84	503.314	4	5.8	504.324	27.5	2	23981	L2.raw	0	0	0	AZZ44817.1			PEAKS DB
IIAA	24.82	386.253	4	-5.2	387.258	50.96	2	47093	L2.raw	0	0	0	RKN82838.1			PEAKS DB
LLAA	24.82	386.253	4	-5.2	387.258	50.96	2	47093	L2.raw	0	0	0	RKN82667.1:RKN80775.1:RKN79775.1			PEAKS DB
LIAA	24.82	386.253	4	-5.2	387.258	50.96	2	47093	L2.raw	0	0	0	RKN81198.1:RKN83464.1:AOT99385.1:YP_009440048.1:RKN83341.1			PEAKS DB
ILAA	24.82	386.253	4	-5.2	387.258	50.96	2	47093	L2.raw	0	0	0	RKN82397.1			PEAKS DB
WSRAP	24.81	615.313	5	-3.7	616.318	27.5	2	23975	L2.raw	0	0	0	RKN83047.1			PEAKS DB
VMY	24.81	411.183	3	2.9	412.191	26.66	2	22959	L2.raw	32459000	2	2	RKN83065.1:AZZ44991.1:AZZ47741.1			PEAKS DB
RIPIPY	24.81	757.449	6	-2.6	758.454	43.35	2	39940	L2.raw	35991000	1	1	RKN79523.1			PEAKS DB
TAFT	24.8	438.211	4	-4.9	439.217	55.74	2	51915	L2.raw	0	0	0	RKN82437.1			PEAKS DB
IAMVP	24.8	529.293	5	5.5	530.304	35.13	2	32378	L2.raw	26873000	1	1				PEAKS DB
LAMVP	24.8	529.293	5	5.5	530.304	35.13	2	32378	L2.raw	26873000	1	1	AZZ47036.1			PEAKS DB
LGAMI	24.8	503.278	5	5.7	504.288	26.56	2	26737	L2.raw	570730000	2	2				PEAKS DB
IGAML	24.8	503.278	5	5.7	504.288	26.56	2	26737	L2.raw	570730000	2	2	AZZ47658.1			PEAKS DB
IGAMI	24.8	503.278	5	5.7	504.288	26.56	2	26737	L2.raw	570730000	2	2				PEAKS DB
LGAML	24.8	503.278	5	5.7	504.288	26.56	2	26737	L2.raw	570730000	2	2				PEAKS DB
KPVT	24.79	443.274	4	-3.9	444.28	56.4	2	51118	L2.raw	6072800	1	1				PEAKS DB
PPSP	24.79	396.201	4	-4.6	397.206	52.17	2	48626	L2.raw	54647000	1	1	RKN77819.1:AZZ46197.1			PEAKS DB
IMGF	24.79	466.225	4	5.2	467.235	34.53	2	32130	L2.raw	40244000	2	2				PEAKS DB
LMGF	24.79	466.225	4	5.2	467.235	34.53	2	32130	L2.raw	40244000	2	2				PEAKS DB
KNGFPWL	24.78	860.455	7	-1.4	861.461	50.33	2	46459	L2.raw	3639800	1	1	RKN81689.1			PEAKS DB
RSAFQA	24.77	678.345	6	-4.5	679.349	21.98	2	18728	L2.raw	154160000	2	2	AZZ47086.1			PEAKS DB
WSVGGGFN	24.77	822.366	8	-0.7	823.373	35.25	2	32172	L2.raw	0	0	0	AOT99418.1:YP_009440081.1			PEAKS DB
GGER	24.76	417.197	4	-2.7	418.203	20.46	2	16620	L2.raw	0	0	0	RKN82437.1:RKN81689.1:AZZ44168.1			PEAKS DB
RRN	24.76	444.256	3	0.5	445.263	56.6	2	52737	L2.raw	46939000	1	1	RKN82804.1:RKN79523.1:RKN82667.1:RKN83679.1:AZZ47410.1:RKN83563.1			PEAKS DB
IRTT	24.74	489.291	4	-3.2	490.297	50.88	2	46979	L2.raw	3460700	1	1				PEAKS DB
LRTT	24.74	489.291	4	-3.2	490.297	50.88	2	46979	L2.raw	3460700	1	1	RKN82437.1:RKN81209.1:RKN81177.1			PEAKS DB
EIVT	24.74	460.253	4	-3.9	461.259	56.6	2	51133	L2.raw	43186000	1	1	RKN77819.1:RKN80280.1			PEAKS DB
ELVT	24.74	460.253	4	-3.9	461.259	56.6	2	51133	L2.raw	43186000	1	1	RKN81758.1:AZZ45201.1:AZZ44530.1			PEAKS DB
LVT	24.74	331.211	3	4.3	332.219	47.59	2	43905	L2.raw	3738400	2	2				PEAKS DB
IVT	24.74	331.211	3	4.3	332.219	47.59	2	43905	L2.raw	3738400	2	2	QOJ43406.1			PEAKS DB
DRL	24.74	402.223	3	-5	403.228	50.78	2	46842	L2.raw	399950	1	1				PEAKS DB
DRI	24.74	402.223	3	-5	403.228	50.78	2	46842	L2.raw	399950	1	1				PEAKS DB
MVPF	24.74	492.241	4	5.1	493.25	40.71	2	37813	L2.raw	11143000	4	4	AZZ47036.1			PEAKS DB
TGRF	24.74	479.249	4	0	480.257	16.46	2	13017	L2.raw	0	0	0	AZZ44817.1:AZZ44177.1:AZZ45932.1			PEAKS DB
RGPDGALYA	24.71	918.456	9	0.2	919.463	25.51	2	21829	L2.raw	890240	1	1	RKN83329.1			PEAKS DB
DET	24.71	363.128	3	5.7	364.137	46.74	2	43698	L2.raw	1243700	1	1	RKN82804.1:RKN83265.1:RKN82801.1:RKN83679.1:RKN81209.1:RKN83585.1:RKN82838.1:RKN81000.1:RKN82383.1			PEAKS DB
TVMD	24.69	464.194	4	1.4	465.202	18.47	2	14780	L2.raw	0	0	0	RKN77887.1			PEAKS DB
IFWAF	24.68	682.348	5	-6.3	683.351	37.57	2	33902	L2.raw	43232000	1	1				PEAKS DB
LFWAF	24.68	682.348	5	-6.3	683.351	37.57	2	33902	L2.raw	43232000	1	1				PEAKS DB
AGYR	24.68	465.234	4	1.2	466.241	20.48	2	16635	L2.raw	0	0	0	AZZ44974.1:AZZ44327.1			PEAKS DB
IIRYP	24.65	660.396	5	-4.8	661.4	37.52	2	35609	L2.raw	11564000	1	1				PEAKS DB
LIRYP	24.65	660.396	5	-4.8	661.4	37.52	2	35609	L2.raw	11564000	1	1				PEAKS DB
LLRYP	24.65	660.396	5	-4.8	661.4	37.52	2	35609	L2.raw	11564000	1	1	AZZ44613.1			PEAKS DB
ILRYP	24.65	660.396	5	-4.8	661.4	37.52	2	35609	L2.raw	11564000	1	1	RKN81654.1			PEAKS DB
GLNSD	24.65	504.218	5	6.5	505.228	17.89	2	14306	L2.raw	125020	1	1				PEAKS DB
GINSD	24.65	504.218	5	6.5	505.228	17.89	2	14306	L2.raw	125020	1	1				PEAKS DB
SVTF	24.65	452.227	4	-3.4	453.233	56.19	2	52386	L2.raw	0	0	0	RKN82801.1:AZZ47127.1:AZZ45249.1			PEAKS DB
IMAF	24.64	480.241	4	4.9	481.25	30.99	2	27507	L2.raw	20122000	1	1				PEAKS DB
LMAF	24.64	480.241	4	4.9	481.25	30.99	2	27507	L2.raw	20122000	1	1	AZZ45898.1:RKN81517.1			PEAKS DB
ICIA	24.63	418.225	4	4.8	419.234	27.31	2	26258	L2.raw	234630000	1	1				PEAKS DB
LCIA	24.63	418.225	4	4.8	419.234	27.31	2	26258	L2.raw	234630000	1	1				PEAKS DB
ICLA	24.63	418.225	4	4.8	419.234	27.31	2	26258	L2.raw	234630000	1	1	AZZ45898.1			PEAKS DB
LCLA	24.63	418.225	4	4.8	419.234	27.31	2	26258	L2.raw	234630000	1	1				PEAKS DB
PIML	24.63	472.272	4	5.8	473.282	34.58	2	34421	L2.raw	19147000	1	1				PEAKS DB
PIMI	24.63	472.272	4	5.8	473.282	34.58	2	34421	L2.raw	19147000	1	1	AZZ45293.1:AZZ44613.1			PEAKS DB
PLMI	24.63	472.272	4	5.8	473.282	34.58	2	34421	L2.raw	19147000	1	1	AZZ44577.1			PEAKS DB
PLML	24.63	472.272	4	5.8	473.282	34.58	2	34421	L2.raw	19147000	1	1	RKN81758.1:AZZ45134.1			PEAKS DB
TAVK	24.63	417.259	4	-5.7	418.264	52.55	2	48642	L2.raw	0	0	0	RKN76889.1:AZZ45293.1			PEAKS DB
ALGHPP	24.63	590.318	6	-6.5	591.321	23.48	2	19648	L2.raw	0	0	0	AZZ44952.1			PEAKS DB
AAGP	24.61	314.159	4	-1	315.166	48.09	2	44275	L2.raw	6809600	1	1	RKN76889.1:RKN77010.1:AZZ44533.1			PEAKS DB
TGMGV	24.61	463.21	5	4.5	464.219	18.92	2	15186	L2.raw	0	0	0	RKN82804.1			PEAKS DB
VPTT	24.6	416.227	4	-6.6	417.232	55.46	2	46610	L2.raw	61234000	1	1	RKN82804.1:AZZ44127.1			PEAKS DB
LLFANPF	24.59	820.448	7	-6.4	821.45	39.21	2	37479	L2.raw	1904300	1	1	AOT99385.1:YP_009440048.1			PEAKS DB
FGSIT	24.59	523.264	5	-2.9	524.27	56.6	2	52286	L2.raw	1170800	1	1				PEAKS DB
FGSLT	24.59	523.264	5	-2.9	524.27	56.6	2	52286	L2.raw	1170800	1	1				PEAKS DB
MIIW	24.57	561.298	4	3.1	562.308	48.73	2	45065	L2.raw	288240	1	1				PEAKS DB
MLLW	24.57	561.298	4	3.1	562.308	48.73	2	45065	L2.raw	288240	1	1	AZZ44792.1			PEAKS DB
MLIW	24.57	561.298	4	3.1	562.308	48.73	2	45065	L2.raw	288240	1	1				PEAKS DB
MILW	24.57	561.298	4	3.1	562.308	48.73	2	45065	L2.raw	288240	1	1				PEAKS DB
LYML	24.57	538.283	4	6.8	539.293	37.43	2	34352	L2.raw	0	0	0				PEAKS DB
LYMI	24.57	538.283	4	6.8	539.293	37.43	2	34352	L2.raw	0	0	0				PEAKS DB
IYMI	24.57	538.283	4	6.8	539.293	37.43	2	34352	L2.raw	0	0	0				PEAKS DB
IYML	24.57	538.283	4	6.8	539.293	37.43	2	34352	L2.raw	0	0	0				PEAKS DB
KMGY	24.54	497.231	4	6.4	498.241	25.81	2	22626	L2.raw	35277000	1	1	AZZ44127.1			PEAKS DB
TMLT	24.54	464.231	4	4.4	465.24	24.89	2	21168	L2.raw	0	0	0				PEAKS DB
TMIT	24.54	464.231	4	4.4	465.24	24.89	2	21168	L2.raw	0	0	0				PEAKS DB
CVF	24.53	367.157	3	1.8	368.164	22.38	2	19028	L2.raw	1304200	1	1				PEAKS DB
PGALM	24.53	487.247	5	4.7	488.256	33.43	2	30127	L2.raw	9642800	1	1				PEAKS DB
PGAIM	24.53	487.247	5	4.7	488.256	33.43	2	30127	L2.raw	9642800	1	1				PEAKS DB
DAVT	24.52	404.191	4	-6.7	405.195	54.13	2	50259	L2.raw	0	0	0	AZZ44168.1:RKN82490.1:AZZ44177.1:AZZ44745.1			PEAKS DB
FWVGF	24.48	654.317	5	5.7	328.167	23.67	2	19831	L2.raw	8212800	1	1	AZZ45201.1			PEAKS DB
IPMP	24.48	456.241	4	2.9	457.249	33.48	2	29713	L2.raw	7466600	2	2				PEAKS DB
LPMP	24.48	456.241	4	2.9	457.249	33.48	2	29713	L2.raw	7466600	2	2				PEAKS DB
PVIM	24.48	458.256	4	4.5	459.266	37.47	2	35358	L2.raw	31912000	1	1	RKN82667.1:AZZ44953.1			PEAKS DB
PVLM	24.48	458.256	4	4.5	459.266	37.47	2	35358	L2.raw	31912000	1	1				PEAKS DB
LLGML	24.48	545.325	5	5.5	546.335	40.67	2	37509	L2.raw	0	0	0				PEAKS DB
LIGML	24.48	545.325	5	5.5	546.335	40.67	2	37509	L2.raw	0	0	0				PEAKS DB
ILGMI	24.48	545.325	5	5.5	546.335	40.67	2	37509	L2.raw	0	0	0				PEAKS DB
LIGMI	24.48	545.325	5	5.5	546.335	40.67	2	37509	L2.raw	0	0	0				PEAKS DB
IIGMI	24.48	545.325	5	5.5	546.335	40.67	2	37509	L2.raw	0	0	0				PEAKS DB
IIGML	24.48	545.325	5	5.5	546.335	40.67	2	37509	L2.raw	0	0	0				PEAKS DB
ILGML	24.48	545.325	5	5.5	546.335	40.67	2	37509	L2.raw	0	0	0	RKN80056.1			PEAKS DB
LLGMI	24.48	545.325	5	5.5	546.335	40.67	2	37509	L2.raw	0	0	0	AZZ47627.1			PEAKS DB
ICAI	24.47	418.225	4	4.8	419.234	27.31	2	25613	L2.raw	234630000	1	1	AOT99418.1:YP_009440081.1			PEAKS DB
ICAL	24.47	418.225	4	4.8	419.234	27.31	2	25613	L2.raw	234630000	1	1				PEAKS DB
LCAI	24.47	418.225	4	4.8	419.234	27.31	2	25613	L2.raw	234630000	1	1				PEAKS DB
LCAL	24.47	418.225	4	4.8	419.234	27.31	2	25613	L2.raw	234630000	1	1	AZZ44952.1			PEAKS DB
FVHGGP	24.47	612.302	6	-6.7	613.305	24.54	2	20783	L2.raw	0	0	0	AZZ43690.1			PEAKS DB
VPEGW	24.46	586.275	5	-6.3	587.279	23.18	2	19836	L2.raw	1893100	1	1				PEAKS DB
CPGF	24.45	422.162	4	3.8	423.171	29.2	2	25861	L2.raw	1539400	1	1	RKN79775.1			PEAKS DB
LAERW	24.44	673.355	5	-4.7	674.359	31.44	2	29007	L2.raw	40703000	1	1				PEAKS DB
IAERW	24.44	673.355	5	-4.7	674.359	31.44	2	29007	L2.raw	40703000	1	1				PEAKS DB
ATAIM	24.44	505.257	5	5.7	506.267	32.44	2	29939	L2.raw	11377000	1	1				PEAKS DB
ATALM	24.44	505.257	5	5.7	506.267	32.44	2	29939	L2.raw	11377000	1	1				PEAKS DB
ITVWF	24.43	664.359	5	6.5	333.189	20.38	2	16563	L2.raw	506940	1	1				PEAKS DB
TLT	24.43	333.19	3	-2.3	334.197	24.06	2	20274	L2.raw	0	0	0	RKN83679.1:RKN83047.1:RKN82865.1:RKN83179.1			PEAKS DB
TIT	24.43	333.19	3	-2.3	334.197	24.06	2	20274	L2.raw	0	0	0	RKN82804.1:RKN83265.1:RKN83106.1			PEAKS DB
ATPV	24.42	386.216	4	-6.4	387.221	56.6	2	52097	L2.raw	54613000	1	1	RKN77887.1:AZZ47036.1:RKN81805.1:AZZ46749.1			PEAKS DB
KNILH	24.42	623.375	5	-5.8	624.379	24.87	2	21156	L2.raw	3396900	1	1				PEAKS DB
KNIIH	24.42	623.375	5	-5.8	624.379	24.87	2	21156	L2.raw	3396900	1	1				PEAKS DB
KNLLH	24.42	623.375	5	-5.8	624.379	24.87	2	21156	L2.raw	3396900	1	1	AOT99390.1:YP_009440053.1			PEAKS DB
KNLIH	24.42	623.375	5	-5.8	624.379	24.87	2	21156	L2.raw	3396900	1	1				PEAKS DB
APAT	24.41	358.185	4	1.8	359.193	44.84	2	38727	L2.raw	28377000	1	1				PEAKS DB
ARDP	24.41	457.228	4	-3	458.234	27.31	2	25454	L2.raw	47740000	5	5				PEAKS DB
IIAP	24.41	412.269	4	-4.8	413.274	56.36	2	52418	L2.raw	14561000	2	2	RKN79451.1			PEAKS DB
LIAP	24.41	412.269	4	-4.8	413.274	56.36	2	52418	L2.raw	14561000	2	2	RKN77887.1:RKN79359.1			PEAKS DB
LLAP	24.41	412.269	4	-4.8	413.274	56.36	2	52418	L2.raw	14561000	2	2	RKN83179.1			PEAKS DB
ILAP	24.41	412.269	4	-4.8	413.274	56.36	2	52418	L2.raw	14561000	2	2	RKN76889.1:RKN81758.1			PEAKS DB
VMV	24.4	347.188	3	2.6	348.196	29.74	2	26400	L2.raw	27951000	3	3	RKN82804.1:AZZ47036.1:RKN82437.1:RKN81647.1:AZZ47565.1:RKN78659.1:RKN80092.1:AZZ47037.1			PEAKS DB
PHLGY	24.4	585.291	5	-6.9	586.294	21.18	2	17875	L2.raw	36913000	1	1				PEAKS DB
PHIGY	24.4	585.291	5	-6.9	586.294	21.18	2	17875	L2.raw	36913000	1	1				PEAKS DB
LTVP	24.39	428.264	4	-4.3	429.269	56.55	2	49919	L2.raw	29116000	1	1	RKN77887.1:RKN83265.1:RKN83106.1			PEAKS DB
ITVP	24.39	428.264	4	-4.3	429.269	56.55	2	49919	L2.raw	29116000	1	1	RKN79649.1			PEAKS DB
AAGTR	24.39	474.255	5	-1.8	475.262	23.82	2	20013	L2.raw	0	0	0	AZZ44177.1			PEAKS DB
HVGDW	24.39	612.266	5	-2.9	613.271	30.79	2	27627	L2.raw	7145500	2	2				PEAKS DB
KNVY	24.39	522.28	4	6.2	523.291	22.18	2	18451	L2.raw	9794700	1	1				PEAKS DB
LIML	24.38	488.303	4	4.3	489.313	37.77	2	39411	L2.raw	700730000	3	3				PEAKS DB
IIMI	24.38	488.303	4	4.3	489.313	37.77	2	39411	L2.raw	700730000	3	3	AZZ47036.1			PEAKS DB
ILML	24.38	488.303	4	4.3	489.313	37.77	2	39411	L2.raw	700730000	3	3	RKN81000.1			PEAKS DB
LLMI	24.38	488.303	4	4.3	489.313	37.77	2	39411	L2.raw	700730000	3	3	RKN79523.1			PEAKS DB
IIML	24.38	488.303	4	4.3	489.313	37.77	2	39411	L2.raw	700730000	3	3				PEAKS DB
LLML	24.38	488.303	4	4.3	489.313	37.77	2	39411	L2.raw	700730000	3	3	RKN81805.1			PEAKS DB
ILMI	24.38	488.303	4	4.3	489.313	37.77	2	39411	L2.raw	700730000	3	3	AZZ47686.1			PEAKS DB
LIMI	24.38	488.303	4	4.3	489.313	37.77	2	39411	L2.raw	700730000	3	3	RKN79649.1			PEAKS DB
NPGPSYP	24.36	730.329	7	-2.8	731.334	21.87	2	16879	L2.raw	17128000	1	1	RKN77963.1			PEAKS DB
VTST	24.35	406.206	4	5	407.216	25.51	2	22258	L2.raw	991460	1	1	RKN77887.1:RKN76889.1:RKN77963.1:AZZ45894.1:AZZ44327.1			PEAKS DB
SSST	24.3	380.154	4	5.2	381.164	48.12	2	44445	L2.raw	0	0	0	RKN80280.1:RKN78797.1			PEAKS DB
TVMP	24.3	446.22	4	4.8	447.229	22.48	2	19575	L2.raw	8157300	1	1				PEAKS DB
NPGVDPW	24.29	783.355	7	-1.3	784.361	29.4	2	25963	L2.raw	8185300	1	1	AZZ45804.1			PEAKS DB
LPIML	24.28	585.356	5	5.8	586.367	45.24	2	42140	L2.raw	6357400	1	1				PEAKS DB
IPIMI	24.28	585.356	5	5.8	586.367	45.24	2	42140	L2.raw	6357400	1	1				PEAKS DB
IPIML	24.28	585.356	5	5.8	586.367	45.24	2	42140	L2.raw	6357400	1	1				PEAKS DB
LPLMI	24.28	585.356	5	5.8	586.367	45.24	2	42140	L2.raw	6357400	1	1				PEAKS DB
LPIMI	24.28	585.356	5	5.8	586.367	45.24	2	42140	L2.raw	6357400	1	1	AZZ45293.1:AZZ44613.1			PEAKS DB
IPLMI	24.28	585.356	5	5.8	586.367	45.24	2	42140	L2.raw	6357400	1	1	AZZ44577.1			PEAKS DB
LPLML	24.28	585.356	5	5.8	586.367	45.24	2	42140	L2.raw	6357400	1	1				PEAKS DB
IPLML	24.28	585.356	5	5.8	586.367	45.24	2	42140	L2.raw	6357400	1	1	RKN81758.1			PEAKS DB
ATAR	24.28	417.234	4	-4.7	418.239	26.81	2	23383	L2.raw	342020	1	1	AZZ44629.1:AZZ44449.1:AZZ47037.1			PEAKS DB
TLMF	24.27	510.251	4	-5.6	511.256	18.58	2	14876	L2.raw	0	0	0				PEAKS DB
TIMF	24.27	510.251	4	-5.6	511.256	18.58	2	14876	L2.raw	0	0	0				PEAKS DB
IMRR	24.27	574.337	4	4	575.347	23.42	2	20209	L2.raw	10051000	1	1				PEAKS DB
LMRR	24.27	574.337	4	4	575.347	23.42	2	20209	L2.raw	10051000	1	1				PEAKS DB
WSWWRA	24.27	890.419	6	6.5	891.432	35.8	2	32677	L2.raw	121380	1	1	AZZ47565.1			PEAKS DB
TDGP	24.27	388.159	4	5.2	389.169	17.73	2	14098	L2.raw	0	0	0	AZZ45907.1:AZZ47751.1			PEAKS DB
AVGMI	24.27	489.262	5	5.5	490.272	35.29	2	32211	L2.raw	0	0	0				PEAKS DB
AVGML	24.27	489.262	5	5.5	490.272	35.29	2	32211	L2.raw	0	0	0				PEAKS DB
FTMT	24.27	498.215	4	5.5	499.225	23.57	2	19704	L2.raw	147010000	2	2				PEAKS DB
ISNR	24.25	488.271	4	4	489.28	30.59	2	24875	L2.raw	15038000	1	1				PEAKS DB
LSNR	24.25	488.271	4	4	489.28	30.59	2	24875	L2.raw	15038000	1	1				PEAKS DB
YAET	24.23	482.201	4	-2.5	483.207	49.14	2	45362	L2.raw	394390	1	1	RKN81805.1			PEAKS DB
AISVEMPGVP	24.23	998.511	10	5.7	500.265	26.11	2	22519	L2.raw	101050	1	1	RKN82741.1			PEAKS DB
ISMF	24.22	496.236	4	5.8	497.246	29.4	2	29079	L2.raw	59131000	1	1				PEAKS DB
LSMF	24.22	496.236	4	5.8	497.246	29.4	2	29079	L2.raw	59131000	1	1				PEAKS DB
VVILM	24.21	573.356	5	5.5	574.366	50.23	2	46374	L2.raw	4232500	1	1				PEAKS DB
VVLLM	24.21	573.356	5	5.5	574.366	50.23	2	46374	L2.raw	4232500	1	1				PEAKS DB
VVLIM	24.21	573.356	5	5.5	574.366	50.23	2	46374	L2.raw	4232500	1	1				PEAKS DB
KTMP	24.16	475.247	4	1.6	476.255	20.08	2	16555	L2.raw	3452800	1	1				PEAKS DB
LTGCL	24.16	505.257	5	2.7	506.266	24.68	2	20932	L2.raw	0	0	0				PEAKS DB
ITGCI	24.16	505.257	5	2.7	506.266	24.68	2	20932	L2.raw	0	0	0				PEAKS DB
ITGCL	24.16	505.257	5	2.7	506.266	24.68	2	20932	L2.raw	0	0	0				PEAKS DB
PAMI	24.16	430.225	4	3.9	431.234	28.32	2	24563	L2.raw	15931000	1	1				PEAKS DB
PAML	24.16	430.225	4	3.9	431.234	28.32	2	24563	L2.raw	15931000	1	1	RKN80775.1:AZZ44433.1			PEAKS DB
RYDY	24.12	615.265	4	-6.7	616.268	18.66	2	14947	L2.raw	0	0	0				PEAKS DB
AFMI	24.12	480.241	4	5.6	481.251	39.51	2	36406	L2.raw	0	0	0				PEAKS DB
AFML	24.12	480.241	4	5.6	481.251	39.51	2	36406	L2.raw	0	0	0				PEAKS DB
MIPP	24.12	456.241	4	0	457.248	28.05	2	24784	L2.raw	5790700	1	1				PEAKS DB
MLPP	24.12	456.241	4	0	457.248	28.05	2	24784	L2.raw	5790700	1	1	AZZ46164.1:AZZ44577.1:AZZ45932.1:AZZ47295.1			PEAKS DB
VVPMI	24.11	557.325	5	5.7	558.335	34.43	2	31147	L2.raw	10661000	1	1				PEAKS DB
VVPML	24.11	557.325	5	5.7	558.335	34.43	2	31147	L2.raw	10661000	1	1				PEAKS DB
PPPS	24.11	396.201	4	-4.6	397.206	52.17	2	46936	L2.raw	54647000	1	1	AZZ44449.1:AZZ46197.1			PEAKS DB
RSLQW	24.1	688.366	5	-3.7	689.37	25.66	2	21660	L2.raw	3712300	1	1				PEAKS DB
RSIQW	24.1	688.366	5	-3.7	689.37	25.66	2	21660	L2.raw	3712300	1	1				PEAKS DB
ITCL	24.1	448.236	4	5.1	449.245	24.64	2	20888	L2.raw	0	0	0				PEAKS DB
ITCI	24.1	448.236	4	5.1	449.245	24.64	2	20888	L2.raw	0	0	0				PEAKS DB
LTCI	24.1	448.236	4	5.1	449.245	24.64	2	20888	L2.raw	0	0	0				PEAKS DB
LTCL	24.1	448.236	4	5.1	449.245	24.64	2	20888	L2.raw	0	0	0				PEAKS DB
ISRN	24.09	488.271	4	4	489.28	30.59	2	25796	L2.raw	17140000	2	2	RKN83179.1:AZZ46749.1:RKN80135.1			PEAKS DB
LSRN	24.09	488.271	4	4	489.28	30.59	2	25796	L2.raw	17140000	2	2	AZZ45898.1:RKN81209.1:AZZ45249.1			PEAKS DB
AAKV	24.08	387.248	4	-6.1	388.253	55.75	2	52608	L2.raw	4147600	1	1	AZZ44691.1			PEAKS DB
YIPE	24.08	520.253	4	-2.4	521.259	33.28	2	30135	L2.raw	0	0	0				PEAKS DB
YLPE	24.08	520.253	4	-2.4	521.259	33.28	2	30135	L2.raw	0	0	0	AZZ46164.1			PEAKS DB
DGVG	24.06	346.149	4	3	347.157	53.86	2	50047	L2.raw	1476900	1	1				PEAKS DB
ISLT	24.05	432.258	4	-5.6	433.263	56.6	2	51796	L2.raw	54474000	1	1	RKN82801.1:AZZ46197.1			PEAKS DB
ISIT	24.05	432.258	4	-5.6	433.263	56.6	2	51796	L2.raw	54474000	1	1	RKN81198.1:RKN78662.1			PEAKS DB
LSLT	24.05	432.258	4	-5.6	433.263	56.6	2	51796	L2.raw	54474000	1	1	RKN77887.1:RKN81805.1:AZZ45261.1			PEAKS DB
LSIT	24.05	432.258	4	-5.6	433.263	56.6	2	51796	L2.raw	54474000	1	1	RKN83329.1:RKN77819.1			PEAKS DB
ISRT	24.05	475.276	4	-3.6	476.281	44.09	2	41150	L2.raw	3514400	1	1	AOT99390.1:YP_009440053.1:RKN83329.1			PEAKS DB
LSRT	24.05	475.276	4	-3.6	476.281	44.09	2	41150	L2.raw	3514400	1	1	AZZ44411.1:AZZ44914.1			PEAKS DB
MIGVV	24.04	517.293	5	6.8	518.304	30.04	2	27089	L2.raw	11805000	1	1				PEAKS DB
MLGVV	24.04	517.293	5	6.8	518.304	30.04	2	27089	L2.raw	11805000	1	1	AZZ44629.1			PEAKS DB
KVM	24.03	376.214	3	-3.4	377.22	23.27	2	19629	L2.raw	175540	1	1	RKN82936.1:RKN81805.1:RKN83106.1:RKN83047.1:RKN83136.1			PEAKS DB
YISWWS	24.03	840.381	6	-5.8	841.383	27.41	2	25135	L2.raw	62440000	1	1	RKN80775.1			PEAKS DB
MVAF	24.02	466.225	4	5.2	467.235	29.7	2	27828	L2.raw	30132000	1	1	RKN80056.1			PEAKS DB
KNST	24.01	448.228	4	-0.4	449.235	19.54	2	15709	L2.raw	137050	1	1	RKN81805.1			PEAKS DB
KSRP	24	486.291	4	-4.1	487.297	43.21	2	39937	L2.raw	0	0	0	RKN82865.1			PEAKS DB
PTVT	23.99	416.227	4	-6.6	417.232	55.46	2	49225	L2.raw	61234000	1	1	AZZ44691.1			PEAKS DB
LFDWGW	23.99	822.37	6	-5.9	823.372	27.9	2	25143	L2.raw	55959000	1	1	RKN83585.1			PEAKS DB
LAVG	23.98	358.222	4	2.1	359.23	52.92	2	49095	L2.raw	272260	1	1				PEAKS DB
IAVG	23.98	358.222	4	2.1	359.23	52.92	2	49095	L2.raw	272260	1	1	RKN81758.1			PEAKS DB
DAAR	23.97	431.213	4	3.9	432.222	15.41	2	12226	L2.raw	0	0	0	RKN76889.1:RKN79523.1:AZZ46280.1:AZZ44743.1			PEAKS DB
MPVP	23.97	442.225	4	3.1	443.234	23.27	2	20787	L2.raw	5889600	2	2				PEAKS DB
VLLWF	23.95	676.395	5	-6.8	677.398	39.28	2	36178	L2.raw	0	0	0				PEAKS DB
VILWF	23.95	676.395	5	-6.8	677.398	39.28	2	36178	L2.raw	0	0	0	RKN79649.1			PEAKS DB
TAAPYRG	23.95	734.371	7	-0.9	735.378	30.89	2	27556	L2.raw	3978600	2	2				PEAKS DB
PVSST	23.93	489.243	5	2.8	490.252	23.41	2	19581	L2.raw	0	0	0				PEAKS DB
IVDT	23.92	446.238	4	-5.3	447.243	48.43	2	44727	L2.raw	0	0	0				PEAKS DB
LVDT	23.92	446.238	4	-5.3	447.243	48.43	2	44727	L2.raw	0	0	0	RKN76925.1			PEAKS DB
GVMT	23.9	406.189	4	4	407.197	18.2	2	14530	L2.raw	0	0	0	AZZ47127.1:AZZ44327.1			PEAKS DB
AYML	23.9	496.236	4	5.7	497.246	37.05	2	33980	L2.raw	59131000	1	1				PEAKS DB
AYMI	23.9	496.236	4	5.7	497.246	37.05	2	33980	L2.raw	59131000	1	1	RKN80775.1			PEAKS DB
IAEN	23.9	445.217	4	-4.7	446.222	43.35	2	39688	L2.raw	1119800	1	1	RKN81758.1:RKN83679.1			PEAKS DB
LAEN	23.9	445.217	4	-4.7	446.222	43.35	2	39688	L2.raw	1119800	1	1	AZZ46164.1:RKN77010.1			PEAKS DB
SVIE	23.9	446.238	4	-4.3	447.243	54.58	2	50716	L2.raw	0	0	0				PEAKS DB
SVLE	23.9	446.238	4	-4.3	447.243	54.58	2	50716	L2.raw	0	0	0				PEAKS DB
VAGMI	23.89	489.262	5	5.5	490.272	25.37	2	22968	L2.raw	143270000	1	1				PEAKS DB
VAGML	23.89	489.262	5	5.5	490.272	25.37	2	22968	L2.raw	143270000	1	1				PEAKS DB
FLSMP	23.87	593.288	5	6.6	594.299	36.07	2	33824	L2.raw	22858000	1	1				PEAKS DB
PHF	23.86	399.191	3	-5.8	400.196	19.93	2	16111	L2.raw	0	0	0	RKN81198.1:AZZ44433.1:RKN83585.1:RKN78425.1:AZZ45777.1:AZZ44745.1			PEAKS DB
EEFIE	23.85	665.291	5	-2.5	666.296	29.3	2	26488	L2.raw	4709700	1	1				PEAKS DB
EEFLE	23.85	665.291	5	-2.5	666.296	29.3	2	26488	L2.raw	4709700	1	1	RKN81209.1			PEAKS DB
LAGLMQ	23.85	631.336	6	6.6	632.348	23.82	2	24005	L2.raw	20898000	1	1				PEAKS DB
VDVP	23.85	428.227	4	6.6	429.237	26.26	2	22513	L2.raw	788450	1	1	RKN77887.1:RKN81805.1:RKN82383.1:AZZ46203.1			PEAKS DB
VTGT	23.84	376.196	4	1.6	377.204	39.74	2	39004	L2.raw	40148000	2	2	RKN82804.1:AZZ46929.1:AZZ46586.1			PEAKS DB
TANR	23.84	460.239	4	-5.3	461.244	22.78	2	18310	L2.raw	989630	1	1	AZZ46164.1:AZZ45293.1:AZZ47611.1			PEAKS DB
DGALT	23.83	475.228	5	-4.7	476.233	55.65	2	51892	L2.raw	7901900	1	1	AZZ46749.1			PEAKS DB
DGAIT	23.83	475.228	5	-4.7	476.233	55.65	2	51892	L2.raw	7901900	1	1	RKN82804.1:RKN76889.1			PEAKS DB
TYMI	23.83	526.246	4	5	527.256	30.34	2	26327	L2.raw	19740000	1	1	RKN81419.1			PEAKS DB
TYML	23.83	526.246	4	5	527.256	30.34	2	26327	L2.raw	19740000	1	1				PEAKS DB
EPAP	23.83	412.196	4	-0.5	413.203	21.3	2	16646	L2.raw	5719100	3	3	RKN82804.1:AZZ46929.1			PEAKS DB
SVLM	23.82	448.236	4	4.3	449.245	28.91	2	25510	L2.raw	0	0	0				PEAKS DB
SVIM	23.82	448.236	4	4.3	449.245	28.91	2	25510	L2.raw	0	0	0				PEAKS DB
KMSAP	23.8	532.268	5	4.8	533.278	24.83	2	22223	L2.raw	54156000	2	2				PEAKS DB
PMPP	23.79	440.209	4	1.6	441.217	27.37	2	23837	L2.raw	0	0	0	RKN82804.1			PEAKS DB
VSLPT	23.79	515.295	5	-2.4	516.302	57.84	2	50829	L2.raw	6643100	1	1				PEAKS DB
VSIPT	23.79	515.295	5	-2.4	516.302	57.84	2	50829	L2.raw	6643100	1	1				PEAKS DB
EVIT	23.78	460.253	4	-3.9	461.259	56.6	2	50222	L2.raw	43186000	1	1	RKN81198.1			PEAKS DB
EVLT	23.78	460.253	4	-3.9	461.259	56.6	2	50222	L2.raw	43186000	1	1	RKN83679.1:AZZ45777.1			PEAKS DB
IADGR	23.77	530.281	5	-6.4	531.285	28.77	2	25356	L2.raw	0	0	0	RKN83106.1			PEAKS DB
LADGR	23.77	530.281	5	-6.4	531.285	28.77	2	25356	L2.raw	0	0	0	AZZ46164.1			PEAKS DB
AILC	23.77	418.225	4	3.4	419.234	18.49	2	15358	L2.raw	3676300	1	1				PEAKS DB
AIIC	23.77	418.225	4	3.4	419.234	18.49	2	15358	L2.raw	3676300	1	1	AOT99418.1:YP_009440081.1			PEAKS DB
ALIC	23.77	418.225	4	3.4	419.234	18.49	2	15358	L2.raw	3676300	1	1				PEAKS DB
ALLC	23.77	418.225	4	3.4	419.234	18.49	2	15358	L2.raw	3676300	1	1				PEAKS DB
LCPT	23.76	432.204	4	3.4	433.213	29.89	2	26901	L2.raw	15428000	2	2				PEAKS DB
ICPT	23.76	432.204	4	3.4	433.213	29.89	2	26901	L2.raw	15428000	2	2				PEAKS DB
EVML	23.76	490.246	4	5.8	491.256	34.42	2	32211	L2.raw	42470000	2	2				PEAKS DB
EVMI	23.76	490.246	4	5.8	491.256	34.42	2	32211	L2.raw	42470000	2	2	AZZ46929.1:AZZ45907.1			PEAKS DB
LSTAP	23.76	487.264	5	4	488.273	27.05	2	23499	L2.raw	798070	1	1				PEAKS DB
IGMT	23.74	420.204	4	3.9	421.213	22.28	2	18692	L2.raw	363550	1	1	AZZ46630.1			PEAKS DB
LGMT	23.74	420.204	4	3.9	421.213	22.28	2	18692	L2.raw	363550	1	1	AZZ46081.1			PEAKS DB
IIARL	23.72	584.401	5	-6.3	585.404	41.11	2	39437	L2.raw	20306000	1	1				PEAKS DB
LIARI	23.72	584.401	5	-6.3	585.404	41.11	2	39437	L2.raw	20306000	1	1				PEAKS DB
ILARL	23.72	584.401	5	-6.3	585.404	41.11	2	39437	L2.raw	20306000	1	1				PEAKS DB
ILARI	23.72	584.401	5	-6.3	585.404	41.11	2	39437	L2.raw	20306000	1	1	RKN83585.1			PEAKS DB
LIARL	23.72	584.401	5	-6.3	585.404	41.11	2	39437	L2.raw	20306000	1	1	AZZ44733.1			PEAKS DB
LLARI	23.72	584.401	5	-6.3	585.404	41.11	2	39437	L2.raw	20306000	1	1	AZZ47686.1			PEAKS DB
LLARL	23.72	584.401	5	-6.3	585.404	41.11	2	39437	L2.raw	20306000	1	1	AZZ44629.1:AZZ43693.1			PEAKS DB
AMF	23.71	367.157	3	1.8	368.164	33.28	2	29719	L2.raw	16885000	2	2	AZZ47036.1:RKN82936.1:RKN83679.1:QOJ43406.1:AZZ45293.1:RKN80797.1:RKN82871.1:AZZ45675.1:AZZ46382.1:AZZ44430.1:AZZ44952.1:AZZ46203.1:RKN82741.1:AZZ43562.1			PEAKS DB
IMML	23.69	506.26	4	-3	507.265	44.63	2	41250	L2.raw	934840	1	1				PEAKS DB
IMMI	23.69	506.26	4	-3	507.265	44.63	2	41250	L2.raw	934840	1	1				PEAKS DB
LMMI	23.69	506.26	4	-3	507.265	44.63	2	41250	L2.raw	934840	1	1	AZZ46382.1			PEAKS DB
LMML	23.69	506.26	4	-3	507.265	44.63	2	41250	L2.raw	934840	1	1	AZZ44974.1			PEAKS DB
FRSAF	23.68	626.318	5	-5.4	627.322	31.89	2	28739	L2.raw	117420000	1	1	RKN81209.1			PEAKS DB
SVEF	23.67	480.222	4	-2.8	481.228	52.31	2	48401	L2.raw	0	0	0	AZZ45358.1			PEAKS DB
SVFL	23.67	464.264	4	-1.8	465.27	56.45	2	52062	L2.raw	4017100	1	1	RKN81068.1			PEAKS DB
SVFI	23.67	464.264	4	-1.8	465.27	56.45	2	52062	L2.raw	4017100	1	1	AOT99390.1:YP_009440053.1:RKN83265.1:RKN81000.1			PEAKS DB
ISVM	23.66	448.236	4	4.4	449.245	28.33	2	24879	L2.raw	0	0	0				PEAKS DB
LSVM	23.66	448.236	4	4.4	449.245	28.33	2	24879	L2.raw	0	0	0	RKN83373.1			PEAKS DB
EVDAP	23.65	529.238	5	3.4	530.247	17.09	2	13526	L2.raw	0	0	0				PEAKS DB
CVGF	23.65	424.178	4	4.9	425.187	24.17	2	20321	L2.raw	8124500	1	1				PEAKS DB
IEPY	23.65	520.253	4	0.1	521.261	55.55	2	53028	L2.raw	3861700	1	1	RKN81177.1			PEAKS DB
LEPY	23.65	520.253	4	0.1	521.261	55.55	2	53028	L2.raw	3861700	1	1	AZZ44249.1			PEAKS DB
ERAAP	23.64	542.281	5	-1.4	543.288	32.47	2	29302	L2.raw	0	0	0				PEAKS DB
PYAT	23.63	450.211	4	-1.5	451.218	52.62	2	48593	L2.raw	155150	1	1	AZZ46164.1			PEAKS DB
PML	23.63	359.188	3	1.4	360.196	41.01	2	37762	L2.raw	4195400	1	1	RKN83179.1:RKN82507.1			PEAKS DB
PMI	23.63	359.188	3	1.4	360.196	41.01	2	37762	L2.raw	4195400	1	1	RKN81758.1			PEAKS DB
FTGRFQA	23.62	825.413	7	-0.5	826.42	32.34	2	29680	L2.raw	299880000	4	4	AZZ44817.1			PEAKS DB
TVST	23.62	406.206	4	5	407.216	25.51	2	21818	L2.raw	991460	1	1	RKN82630.1:AZZ44974.1			PEAKS DB
MLFT	23.61	510.251	4	5.1	511.261	47.76	2	44249	L2.raw	3374200	1	1	AZZ47086.1			PEAKS DB
MIFT	23.61	510.251	4	5.1	511.261	47.76	2	44249	L2.raw	3374200	1	1				PEAKS DB
RGGWT	23.6	575.282	5	-6.4	576.285	24.57	2	21460	L2.raw	3958700	1	1	AZZ46164.1			PEAKS DB
VLWP	23.6	513.295	4	-3.1	514.301	43.55	2	40645	L2.raw	7441200	1	1				PEAKS DB
VIWP	23.6	513.295	4	-3.1	514.301	43.55	2	40645	L2.raw	7441200	1	1				PEAKS DB
FMI	23.6	409.204	3	4.6	410.213	31.04	2	27298	L2.raw	58155000	1	1	RKN82871.1			PEAKS DB
FML	23.6	409.204	3	4.6	410.213	31.04	2	27298	L2.raw	58155000	1	1	RKN82936.1:RKN83106.1			PEAKS DB
IGGFM	23.58	523.246	5	6.4	524.257	27.01	2	23518	L2.raw	12018000	1	1				PEAKS DB
LGGFM	23.58	523.246	5	6.4	524.257	27.01	2	23518	L2.raw	12018000	1	1				PEAKS DB
ELTY	23.55	524.248	4	1.7	525.256	19.68	2	15877	L2.raw	0	0	0				PEAKS DB
EITY	23.55	524.248	4	1.7	525.256	19.68	2	15877	L2.raw	0	0	0	RKN77001.1:RKN79425.1			PEAKS DB
IMLI	23.55	488.303	4	4.3	489.313	50.18	2	46603	L2.raw	4332800	1	1				PEAKS DB
IMLL	23.55	488.303	4	4.3	489.313	50.18	2	46603	L2.raw	4332800	1	1				PEAKS DB
IMIL	23.55	488.303	4	4.3	489.313	50.18	2	46603	L2.raw	4332800	1	1				PEAKS DB
LMIL	23.55	488.303	4	4.3	489.313	50.18	2	46603	L2.raw	4332800	1	1	AZZ47565.1			PEAKS DB
LMLL	23.55	488.303	4	4.3	489.313	50.18	2	46603	L2.raw	4332800	1	1	AZZ47127.1:RKN77968.1:AZZ47463.1			PEAKS DB
LMLI	23.55	488.303	4	4.3	489.313	50.18	2	46603	L2.raw	4332800	1	1	RKN81174.1			PEAKS DB
IMII	23.55	488.303	4	4.3	489.313	50.18	2	46603	L2.raw	4332800	1	1				PEAKS DB
LMII	23.55	488.303	4	4.3	489.313	50.18	2	46603	L2.raw	4332800	1	1	AZZ47686.1			PEAKS DB
MVF	23.54	395.188	3	2.7	396.196	32.63	2	29452	L2.raw	1897500	1	1	RKN82801.1:AZZ44577.1:RKN78130.1:AZZ44691.1:AZZ45932.1:RKN81517.1:AZZ44953.1:AZZ45857.1			PEAKS DB
ITTF	23.53	480.258	4	4.9	481.268	28.1	2	25292	L2.raw	38394000	1	1				PEAKS DB
LTTF	23.53	480.258	4	4.9	481.268	28.1	2	25292	L2.raw	38394000	1	1				PEAKS DB
PWAFP	23.52	616.301	5	3.6	617.31	26.09	2	22458	L2.raw	0	0	0				PEAKS DB
TAHP	23.5	424.207	4	-0.9	425.214	17.82	2	14187	L2.raw	314670	1	1	RKN78425.1			PEAKS DB
TPKV	23.49	443.274	4	-3.9	444.28	56.4	2	51811	L2.raw	6072800	1	1	RKN81592.1			PEAKS DB
DIIM	23.49	490.246	4	5.8	491.256	34.42	2	30494	L2.raw	16533000	1	1				PEAKS DB
DILM	23.49	490.246	4	5.8	491.256	34.42	2	30494	L2.raw	16533000	1	1				PEAKS DB
DLIM	23.49	490.246	4	5.8	491.256	34.42	2	30494	L2.raw	16533000	1	1				PEAKS DB
DLLM	23.49	490.246	4	5.8	491.256	34.42	2	30494	L2.raw	16533000	1	1				PEAKS DB
FDDH	23.49	532.192	4	-2.8	533.198	14.04	2	13269	L2.raw	5887600	1	1				PEAKS DB
EVCR	23.48	505.232	4	1.1	506.24	18.32	2	14747	L2.raw	220200	1	1				PEAKS DB
IIPA	23.48	412.269	4	-4.8	413.274	56.36	2	52513	L2.raw	8545600	1	1				PEAKS DB
LIPA	23.48	412.269	4	-4.8	413.274	56.36	2	52513	L2.raw	8545600	1	1	RKN81689.1:RKN82490.1			PEAKS DB
LLPA	23.48	412.269	4	-4.8	413.274	56.36	2	52513	L2.raw	8545600	1	1	RKN79523.1			PEAKS DB
ILPA	23.48	412.269	4	-4.8	413.274	56.36	2	52513	L2.raw	8545600	1	1				PEAKS DB
TVEQ	23.46	475.228	4	2.7	476.236	18.92	2	15191	L2.raw	0	0	0				PEAKS DB
TILAA	23.46	487.301	5	-2.4	488.307	52.44	2	49046	L2.raw	1375500	1	1				PEAKS DB
TIIAA	23.46	487.301	5	-2.4	488.307	52.44	2	49046	L2.raw	1375500	1	1	RKN77887.1			PEAKS DB
TLIAA	23.46	487.301	5	-2.4	488.307	52.44	2	49046	L2.raw	1375500	1	1	AZZ44974.1			PEAKS DB
TLLAA	23.46	487.301	5	-2.4	488.307	52.44	2	49046	L2.raw	1375500	1	1	AZZ47035.1			PEAKS DB
AVIAA	23.46	443.274	5	-3.9	444.28	56.4	2	53087	L2.raw	6072800	1	1	RKN82507.1:AZZ45660.1:AZZ43619.1			PEAKS DB
AVLAA	23.46	443.274	5	-3.9	444.28	56.4	2	53087	L2.raw	6072800	1	1				PEAKS DB
KSCR	23.45	492.248	4	-1.1	493.255	16.99	2	13448	L2.raw	0	0	0				PEAKS DB
IMIY	23.43	538.283	4	4.6	539.292	52.55	2	48638	L2.raw	0	0	0				PEAKS DB
IMLY	23.43	538.283	4	4.6	539.292	52.55	2	48638	L2.raw	0	0	0	RKN80056.1			PEAKS DB
LMLY	23.43	538.283	4	4.6	539.292	52.55	2	48638	L2.raw	0	0	0				PEAKS DB
LMIY	23.43	538.283	4	4.6	539.292	52.55	2	48638	L2.raw	0	0	0	AZZ44168.1			PEAKS DB
EWFVFWG	23.42	969.438	7	-0.8	970.445	42.35	2	39044	L2.raw	5043500	1	1	RKN79451.1			PEAKS DB
HPSYP	23.42	599.27	5	-6.2	600.274	21.53	2	18896	L2.raw	15736000	1	1				PEAKS DB
LANNAQ	23.42	629.313	6	0.6	630.321	24.17	2	20511	L2.raw	2563200	1	1	RKN81758.1			PEAKS DB
PEAP	23.42	412.196	4	-0.5	413.203	21.3	2	16517	L2.raw	2760300	1	1				PEAKS DB
FAAF	23.41	454.222	4	6.4	455.232	32.09	2	28803	L2.raw	20319000	1	1	RKN80775.1:RKN80135.1:AZZ47741.1			PEAKS DB
SVST	23.41	392.191	4	4.2	393.2	22.53	2	19044	L2.raw	708570	1	1	RKN82397.1:AZZ44177.1:AZZ44533.1:AZZ45249.1			PEAKS DB
ITCK	23.41	463.247	4	5.1	464.256	27.46	2	22358	L2.raw	28209000	1	1				PEAKS DB
LTCK	23.41	463.247	4	5.1	464.256	27.46	2	22358	L2.raw	28209000	1	1				PEAKS DB
TAVEI	23.39	531.29	5	-2.6	532.296	52.01	2	48117	L2.raw	0	0	0				PEAKS DB
TAVEL	23.39	531.29	5	-2.6	532.296	52.01	2	48117	L2.raw	0	0	0				PEAKS DB
IVDGS	23.39	489.243	5	-2.7	490.249	50.07	2	45999	L2.raw	3670100	1	1				PEAKS DB
LVDGS	23.39	489.243	5	-2.7	490.249	50.07	2	45999	L2.raw	3670100	1	1				PEAKS DB
GSGK	23.37	347.18	4	-3.8	348.186	56.8	2	51945	L2.raw	2595100	1	1	AZZ45293.1:RKN79775.1:AZZ46883.1			PEAKS DB
LGMIS	23.37	519.273	5	6.3	520.283	31.94	2	28896	L2.raw	74713000	1	1				PEAKS DB
LGMLS	23.37	519.273	5	6.3	520.283	31.94	2	28896	L2.raw	74713000	1	1				PEAKS DB
IGMIS	23.37	519.273	5	6.3	520.283	31.94	2	28896	L2.raw	74713000	1	1				PEAKS DB
IGMLS	23.37	519.273	5	6.3	520.283	31.94	2	28896	L2.raw	74713000	1	1				PEAKS DB
FLMI	23.37	522.288	4	6.4	523.298	44.09	2	40480	L2.raw	95593000	2	2				PEAKS DB
FIML	23.37	522.288	4	6.4	523.298	44.09	2	40480	L2.raw	95593000	2	2				PEAKS DB
FIMI	23.37	522.288	4	6.4	523.298	44.09	2	40480	L2.raw	95593000	2	2				PEAKS DB
FLML	23.37	522.288	4	6.4	523.298	44.09	2	40480	L2.raw	95593000	2	2				PEAKS DB
ISVT	23.37	418.243	4	-6.1	419.248	42	2	38950	L2.raw	75094000	2	2	RKN77887.1:RKN78662.1			PEAKS DB
LSVT	23.37	418.243	4	-6.1	419.248	42	2	38950	L2.raw	75094000	2	2	AZZ46164.1:RKN79359.1:RKN82801.1:RKN81799.1:AZZ44433.1:AZZ45249.1			PEAKS DB
ISGMI	23.36	519.273	5	6.3	520.283	31.94	2	31590	L2.raw	268690000	2	2				PEAKS DB
LSGML	23.36	519.273	5	6.3	520.283	31.94	2	31590	L2.raw	268690000	2	2	AZZ47596.1			PEAKS DB
LSGMI	23.36	519.273	5	6.3	520.283	31.94	2	31590	L2.raw	268690000	2	2	AZZ44691.1			PEAKS DB
ISGML	23.36	519.273	5	6.3	520.283	31.94	2	31590	L2.raw	268690000	2	2	RKN81647.1			PEAKS DB
IDGVS	23.36	489.243	5	3.2	490.252	24.76	2	21021	L2.raw	0	0	0				PEAKS DB
LDGVS	23.36	489.243	5	3.2	490.252	24.76	2	21021	L2.raw	0	0	0				PEAKS DB
MVVM	23.36	478.228	4	-2.1	479.235	38.97	2	37490	L2.raw	7328700	1	1	AZZ46081.1			PEAKS DB
AIFFF	23.36	643.337	5	6.1	644.348	35.13	2	31415	L2.raw	11060000	2	2				PEAKS DB
ALFFF	23.36	643.337	5	6.1	644.348	35.13	2	31415	L2.raw	11060000	2	2	AZZ45898.1			PEAKS DB
IANML	23.34	560.299	5	6.6	561.31	32.09	2	28856	L2.raw	25527000	1	1				PEAKS DB
VVINR	23.33	599.375	5	-5.6	600.379	25.28	2	21267	L2.raw	17477000	1	1				PEAKS DB
VVLNR	23.33	599.375	5	-5.6	600.379	25.28	2	21267	L2.raw	17477000	1	1	AZZ45293.1			PEAKS DB
KSMY	23.3	527.241	4	6.1	528.252	26.87	2	23300	L2.raw	0	0	0				PEAKS DB
ISPM	23.3	446.22	4	4.8	447.229	22.48	2	17747	L2.raw	8157300	1	1	RKN82397.1			PEAKS DB
LSPM	23.3	446.22	4	4.8	447.229	22.48	2	17747	L2.raw	8157300	1	1				PEAKS DB
IVDPVTNQ	23.29	884.46	8	-6.6	885.462	46.78	2	43222	L2.raw	0	0	0	RKN81805.1			PEAKS DB
TASQ	23.29	405.186	4	6.4	406.196	19.93	2	16114	L2.raw	0	0	0	AZZ44691.1			PEAKS DB
PRQPFF	23.28	790.413	6	-1.5	791.419	43.7	2	40616	L2.raw	12010000	1	1	AZZ47741.1			PEAKS DB
AELAE	23.28	531.254	5	-3.6	532.259	53.36	2	49260	L2.raw	1067400	1	1	AZZ46929.1			PEAKS DB
AEIAE	23.28	531.254	5	-3.6	532.259	53.36	2	49260	L2.raw	1067400	1	1				PEAKS DB
YML	23.28	425.198	3	4.6	426.208	32.09	2	31217	L2.raw	26501000	2	2				PEAKS DB
YMI	23.28	425.198	3	4.6	426.208	32.09	2	31217	L2.raw	26501000	2	2	RKN81419.1			PEAKS DB
TAMI	23.28	434.22	4	5	435.229	27.08	2	23528	L2.raw	0	0	0				PEAKS DB
TAML	23.28	434.22	4	5	435.229	27.08	2	23528	L2.raw	0	0	0	AZZ44629.1			PEAKS DB
VALFFF	23.25	742.405	6	6.6	743.418	38.22	2	34914	L2.raw	4130100	1	1	AZZ45898.1			PEAKS DB
TVWGP	23.25	558.28	5	-6.8	559.284	21.63	2	17578	L2.raw	4392200	1	1	RKN81517.1			PEAKS DB
VPMT	23.25	446.22	4	4.8	447.229	22.48	2	18758	L2.raw	8157300	1	1	RKN82741.1			PEAKS DB
TVMT	23.24	450.215	4	3.8	451.224	17.93	2	14283	L2.raw	599850	1	1				PEAKS DB
VDPT	23.24	430.206	4	-4.6	431.212	47.43	2	48009	L2.raw	11048000	1	1	RKN82630.1			PEAKS DB
TARN	23.24	460.239	4	3.3	461.248	18.45	2	14753	L2.raw	0	0	0				PEAKS DB
IPCI	23.23	444.241	4	3.2	445.249	37.51	2	34439	L2.raw	0	0	0	RKN81068.1			PEAKS DB
LPCL	23.23	444.241	4	3.2	445.249	37.51	2	34439	L2.raw	0	0	0				PEAKS DB
LPCI	23.23	444.241	4	3.2	445.249	37.51	2	34439	L2.raw	0	0	0				PEAKS DB
IPCL	23.23	444.241	4	3.2	445.249	37.51	2	34439	L2.raw	0	0	0				PEAKS DB
LFHC	23.23	518.231	4	-4.4	260.122	39.76	2	36601	L2.raw	3837800	1	1				PEAKS DB
IFHC	23.23	518.231	4	-4.4	260.122	39.76	2	36601	L2.raw	3837800	1	1	AZZ43875.1			PEAKS DB
TGFAGAF	23.23	669.312	7	-4.5	670.317	35.82	2	33287	L2.raw	5381600	1	1	RKN83179.1			PEAKS DB
ASPK	23.21	401.227	4	-6.1	402.232	58.54	2	55177	L2.raw	1219600	1	1	AZZ47686.1			PEAKS DB
INMI	23.19	489.262	4	5.3	490.272	33.03	2	29884	L2.raw	0	0	0				PEAKS DB
LNML	23.19	489.262	4	5.3	490.272	33.03	2	29884	L2.raw	0	0	0	RKN81419.1:RKN81198.1:AZZ44817.1			PEAKS DB
LNMI	23.19	489.262	4	5.3	490.272	33.03	2	29884	L2.raw	0	0	0				PEAKS DB
INML	23.19	489.262	4	5.3	490.272	33.03	2	29884	L2.raw	0	0	0	AZZ45731.1			PEAKS DB
QIEVSGP	23.18	728.37	7	4.2	729.381	52.52	2	48594	L2.raw	752190	1	1	RKN82801.1			PEAKS DB
IGSFR	23.17	578.318	5	-5.4	579.322	29.97	2	26684	L2.raw	65323000	1	1				PEAKS DB
LGSFR	23.17	578.318	5	-5.4	579.322	29.97	2	26684	L2.raw	65323000	1	1				PEAKS DB
LEGT	23.16	418.206	4	-6.4	419.211	55.29	2	51462	L2.raw	0	0	0	RKN81805.1:RKN79359.1:AZZ47410.1:AZZ47565.1:AZZ43619.1			PEAKS DB
IEGT	23.16	418.206	4	-6.4	419.211	55.29	2	51462	L2.raw	0	0	0				PEAKS DB
PGQAGPAGP	23.16	750.366	9	-1.5	751.372	18.94	2	14986	L2.raw	7306400	1	1				PEAKS DB
IGMY	23.16	482.22	4	6.1	483.23	24.32	2	21681	L2.raw	63365000	1	1				PEAKS DB
LGMY	23.16	482.22	4	6.1	483.23	24.32	2	21681	L2.raw	63365000	1	1				PEAKS DB
NISR	23.16	488.271	4	4	489.28	30.59	2	25672	L2.raw	15038000	1	1	RKN81689.1:RKN83179.1:RKN77968.1			PEAKS DB
NLSR	23.16	488.271	4	4	489.28	30.59	2	25672	L2.raw	15038000	1	1				PEAKS DB
IMLF	23.15	522.288	4	4.9	523.297	51.72	2	47795	L2.raw	14366000	1	1				PEAKS DB
IMIF	23.15	522.288	4	4.9	523.297	51.72	2	47795	L2.raw	14366000	1	1				PEAKS DB
LMIF	23.15	522.288	4	4.9	523.297	51.72	2	47795	L2.raw	14366000	1	1				PEAKS DB
LMLF	23.15	522.288	4	4.9	523.297	51.72	2	47795	L2.raw	14366000	1	1	RKN82397.1:AZZ44411.1			PEAKS DB
YRLIGPF	23.15	864.486	7	-0.5	865.493	32.09	2	28814	L2.raw	27333000	1	1	RKN82630.1			PEAKS DB
TFAGP	23.15	491.238	5	-3.8	492.243	20.33	2	16619	L2.raw	171270	1	1	AZZ44914.1			PEAKS DB
PGPMGP	23.15	554.252	6	5.5	555.263	25.31	2	21720	L2.raw	1203200	1	1				PEAKS DB
MIGF	23.15	466.225	4	3.8	467.234	40.93	2	37761	L2.raw	0	0	0				PEAKS DB
MLGF	23.15	466.225	4	3.8	467.234	40.93	2	37761	L2.raw	0	0	0	AZZ45894.1:AZZ45270.1			PEAKS DB
RADP	23.14	457.228	4	-3	458.234	27.31	2	26145	L2.raw	22888000	2	2				PEAKS DB
KCTSF	23.14	584.263	5	5.7	585.273	25.91	2	27281	L2.raw	35482000	1	1	RKN83653.1			PEAKS DB
SVIT	23.13	418.243	4	-4.8	419.248	56.4	2	51227	L2.raw	74818000	1	1				PEAKS DB
SVLT	23.13	418.243	4	-4.8	419.248	56.4	2	51227	L2.raw	74818000	1	1	RKN77968.1:AZZ44953.1			PEAKS DB
AIHWE	23.13	654.313	5	-3.9	655.317	21.33	2	21449	L2.raw	22521000	1	1				PEAKS DB
ALHWE	23.13	654.313	5	-3.9	655.317	21.33	2	21449	L2.raw	22521000	1	1				PEAKS DB
EIGCI	23.12	533.252	5	6	534.263	30.86	2	27595	L2.raw	2986900	1	1				PEAKS DB
ELGCL	23.12	533.252	5	6	534.263	30.86	2	27595	L2.raw	2986900	1	1				PEAKS DB
LACP	23.12	402.194	4	3.9	403.202	23.87	2	20111	L2.raw	916690	1	1				PEAKS DB
IACP	23.12	402.194	4	3.9	403.202	23.87	2	20111	L2.raw	916690	1	1				PEAKS DB
MALP	23.12	430.225	4	3.9	431.234	28.32	2	24697	L2.raw	47404000	2	2	AZZ44974.1			PEAKS DB
MAIP	23.12	430.225	4	3.9	431.234	28.32	2	24697	L2.raw	47404000	2	2	RKN82804.1:RKN77887.1:AZZ46164.1:RKN78130.1:RKN81174.1:AZZ47084.1			PEAKS DB
ISGT	23.12	376.196	4	1.6	377.204	35.72	2	33429	L2.raw	40148000	2	2	RKN82936.1:AZZ45293.1			PEAKS DB
LSGT	23.12	376.196	4	1.6	377.204	35.72	2	33429	L2.raw	40148000	2	2	AZZ44433.1:AZZ44168.1			PEAKS DB
AFI	23.12	349.2	3	-3.3	350.206	50.81	2	46948	L2.raw	0	0	0	RKN83585.1			PEAKS DB
AFL	23.12	349.2	3	-3.3	350.206	50.81	2	46948	L2.raw	0	0	0				PEAKS DB
VFRGF	23.12	624.338	5	-5.2	625.342	37.37	2	34220	L2.raw	2631100	1	1				PEAKS DB
GLAT	23.11	360.201	4	-0.2	361.208	49.84	2	47644	L2.raw	149170000	2	2				PEAKS DB
GIAT	23.11	360.201	4	-0.2	361.208	49.84	2	47644	L2.raw	149170000	2	2	RKN78130.1			PEAKS DB
RWK	23.1	488.286	3	-5.2	489.291	56.25	2	51144	L2.raw	37342000	1	1				PEAKS DB
SSSAGP	23.1	504.218	6	4.9	505.228	22.9	2	19058	L2.raw	0	0	0				PEAKS DB
KGCR	23.09	462.237	4	-1.3	463.244	17.81	2	14173	L2.raw	0	0	0	AZZ46081.1			PEAKS DB
THAP	23.08	424.207	4	0.3	425.214	19.59	2	15802	L2.raw	91320	1	1				PEAKS DB
VMAVP	23.08	515.278	5	6.3	516.288	29.45	2	27504	L2.raw	53092000	1	1				PEAKS DB
IVDWWS	23.07	804.381	6	-6.5	805.383	26.57	2	22975	L2.raw	0	0	0	RKN76884.1			PEAKS DB
VSIAA	23.06	459.269	5	-4.4	460.274	53.05	2	49144	L2.raw	0	0	0				PEAKS DB
VSLAA	23.06	459.269	5	-4.4	460.274	53.05	2	49144	L2.raw	0	0	0	AZZ45804.1			PEAKS DB
IAAR	23.05	429.27	4	-6.1	430.275	41.9	2	38849	L2.raw	1164700	1	1	AZZ46630.1:AZZ46749.1			PEAKS DB
LAAR	23.05	429.27	4	-6.1	430.275	41.9	2	38849	L2.raw	1164700	1	1	AZZ47036.1:AZZ47239.1:AZZ47751.1			PEAKS DB
QIPYR	23.04	675.37	5	-5.2	676.374	26.76	2	23523	L2.raw	163500000	1	1				PEAKS DB
QLPYR	23.04	675.37	5	-5.2	676.374	26.76	2	23523	L2.raw	163500000	1	1	AZZ44991.1			PEAKS DB
THPLGF	23.04	670.344	6	-5.7	336.177	23.92	2	20382	L2.raw	641830	1	1	RKN80092.1			PEAKS DB
TGT	23.02	277.127	3	2.2	278.135	37.31	2	34204	L2.raw	446690	1	1	RKN82804.1:RKN82373.1:RKN82801.1:RKN82795.1:RKN81631.1			PEAKS DB
AKVA	23.01	387.248	4	-6.1	388.253	55.75	2	51449	L2.raw	4147600	1	1	RKN78130.1			PEAKS DB
FSSK	23.01	467.238	4	-3.9	468.243	55.49	2	50114	L2.raw	5628900	1	1				PEAKS DB
ILAIM	22.99	559.34	5	6.4	560.351	38.97	2	40048	L2.raw	48520000	2	2				PEAKS DB
LIALM	22.99	559.34	5	6.4	560.351	38.97	2	40048	L2.raw	48520000	2	2				PEAKS DB
LIAIM	22.99	559.34	5	6.4	560.351	38.97	2	40048	L2.raw	48520000	2	2	RKN82397.1			PEAKS DB
IIALM	22.99	559.34	5	6.4	560.351	38.97	2	40048	L2.raw	48520000	2	2				PEAKS DB
ILALM	22.99	559.34	5	6.4	560.351	38.97	2	40048	L2.raw	48520000	2	2				PEAKS DB
LLALM	22.99	559.34	5	6.4	560.351	38.97	2	40048	L2.raw	48520000	2	2	AZZ44177.1			PEAKS DB
LLAIM	22.99	559.34	5	6.4	560.351	38.97	2	40048	L2.raw	48520000	2	2				PEAKS DB
FIMP	22.97	506.256	4	-3.9	507.262	28.05	2	24600	L2.raw	5133700	1	1				PEAKS DB
FLMP	22.97	506.256	4	-3.9	507.262	28.05	2	24600	L2.raw	5133700	1	1	RKN82397.1:AZZ47686.1:RKN82630.1:RKN81174.1			PEAKS DB
HPAA	22.97	394.196	4	-3.8	395.202	57.74	2	53828	L2.raw	242770	1	1				PEAKS DB
ALH	22.97	339.191	3	-2.4	340.197	19.99	2	16116	L2.raw	72486	2	2				PEAKS DB
AIH	22.97	339.191	3	-2.4	340.197	19.99	2	16116	L2.raw	72486	2	2				PEAKS DB
ITRT	22.96	489.291	4	-3.2	490.297	53.4	2	49504	L2.raw	18356000	2	2	AZZ45261.1			PEAKS DB
LTRT	22.96	489.291	4	-3.2	490.297	53.4	2	49504	L2.raw	18356000	2	2	RKN82804.1			PEAKS DB
GRGT	22.96	389.202	4	-5.8	390.207	41.35	2	38168	L2.raw	0	0	0	AZZ46164.1			PEAKS DB
IMGIM	22.96	563.281	5	4.9	564.291	33.93	2	30808	L2.raw	0	0	0				PEAKS DB
LMGLM	22.96	563.281	5	4.9	564.291	33.93	2	30808	L2.raw	0	0	0	RKN81647.1:AZZ44817.1			PEAKS DB
LMGIM	22.96	563.281	5	4.9	564.291	33.93	2	30808	L2.raw	0	0	0				PEAKS DB
IMGLM	22.96	563.281	5	4.9	564.291	33.93	2	30808	L2.raw	0	0	0				PEAKS DB
TATT	22.95	392.191	4	4.1	393.2	22.53	2	18860	L2.raw	708570	1	1	RKN76889.1:AZZ44991.1			PEAKS DB
EVIM	22.95	490.246	4	5.8	491.256	34.42	2	32310	L2.raw	16533000	1	1				PEAKS DB
EVLM	22.95	490.246	4	5.8	491.256	34.42	2	32310	L2.raw	16533000	1	1				PEAKS DB
ITY	22.94	395.206	3	-4.6	396.211	22.68	2	18795	L2.raw	1586200	1	1	RKN82437.1:RKN82871.1			PEAKS DB
LTY	22.94	395.206	3	-4.6	396.211	22.68	2	18795	L2.raw	1586200	1	1	RKN82804.1:RKN83265.1:RKN82630.1:RKN82865.1:AOT99418.1:YP_009440081.1			PEAKS DB
ARGT	22.94	403.218	4	1.6	404.226	31.19	2	28051	L2.raw	744370	1	1	AZZ47658.1:AZZ47487.1			PEAKS DB
CIIP	22.94	444.241	4	3.2	445.249	34.24	2	31132	L2.raw	0	0	0				PEAKS DB
CLIP	22.94	444.241	4	3.2	445.249	34.24	2	31132	L2.raw	0	0	0				PEAKS DB
CILP	22.94	444.241	4	3.2	445.249	34.24	2	31132	L2.raw	0	0	0	RKN79359.1			PEAKS DB
CLLP	22.94	444.241	4	3.2	445.249	34.24	2	31132	L2.raw	0	0	0	RKN77887.1			PEAKS DB
ISMK	22.94	477.262	4	1.8	478.27	26.01	2	21688	L2.raw	82639000	1	1	AZZ45293.1			PEAKS DB
LSMK	22.94	477.262	4	1.8	478.27	26.01	2	21688	L2.raw	82639000	1	1				PEAKS DB
AIVAA	22.93	443.274	5	-3.9	444.28	56.4	2	49444	L2.raw	6072800	1	1				PEAKS DB
ALVAA	22.93	443.274	5	-3.9	444.28	56.4	2	49444	L2.raw	6072800	1	1	RKN81068.1:AZZ45012.1			PEAKS DB
LTHGYR	22.9	745.387	6	-3.6	373.7	23.76	2	16299	L2.raw	6472600	1	1	RKN79523.1			PEAKS DB
KPLM	22.9	487.283	4	5.9	488.293	32.19	2	30535	L2.raw	20499000	1	1	RKN80056.1			PEAKS DB
KPIM	22.9	487.283	4	5.9	488.293	32.19	2	30535	L2.raw	20499000	1	1	AZZ44433.1:RKN79780.1			PEAKS DB
IIRAP	22.89	568.37	5	-6.6	569.373	30.78	2	27515	L2.raw	0	0	0				PEAKS DB
LIRAP	22.89	568.37	5	-6.6	569.373	30.78	2	27515	L2.raw	0	0	0				PEAKS DB
LLRAP	22.89	568.37	5	-6.6	569.373	30.78	2	27515	L2.raw	0	0	0				PEAKS DB
ILRAP	22.89	568.37	5	-6.6	569.373	30.78	2	27515	L2.raw	0	0	0				PEAKS DB
VLNWW	22.89	716.365	5	-3.7	717.369	24.22	2	21857	L2.raw	24690000	1	1	RKN77001.1			PEAKS DB
TVMGP	22.88	503.241	5	-5.1	504.246	18.84	2	15259	L2.raw	441020	1	1	RKN76798.1			PEAKS DB
DINT	22.87	461.212	4	-4.2	462.217	52.75	2	48587	L2.raw	1385600	1	1	RKN77887.1:RKN82801.1			PEAKS DB
DLNT	22.87	461.212	4	-4.2	462.217	52.75	2	48587	L2.raw	1385600	1	1	RKN83106.1:AZZ47658.1:RKN81209.1:RKN76884.1			PEAKS DB
MYP	22.87	409.167	3	3.5	410.176	31.19	2	28042	L2.raw	940880	1	1	RKN81647.1			PEAKS DB
IGYR	22.86	507.281	4	-3.6	508.286	20.98	2	17168	L2.raw	263690	1	1	AZZ45894.1			PEAKS DB
LGYR	22.86	507.281	4	-3.6	508.286	20.98	2	17168	L2.raw	263690	1	1	RKN79523.1:AZZ47084.1:AZZ44613.1			PEAKS DB
VPVMK	22.86	572.336	5	6.7	573.347	26.36	2	22927	L2.raw	2576000	1	1	RKN82507.1			PEAKS DB
RIF	22.85	434.264	3	4.4	435.273	40.5	2	37331	L2.raw	251490	1	1	AOT99418.1:YP_009440081.1			PEAKS DB
RLF	22.85	434.264	3	4.4	435.273	40.5	2	37331	L2.raw	251490	1	1	AOT99390.1:YP_009440053.1			PEAKS DB
KNYW	22.84	609.291	4	-5.8	610.295	30.59	2	30409	L2.raw	44849000	1	1				PEAKS DB
VAWGG	22.84	488.238	5	-2.2	489.245	18.98	2	15240	L2.raw	0	0	0				PEAKS DB
LMGIW	22.83	618.32	5	6.3	619.331	44.29	2	40953	L2.raw	1182200	1	1	AZZ44449.1			PEAKS DB
IAAAQ	22.82	472.264	5	4	473.274	31.31	2	28072	L2.raw	0	0	0				PEAKS DB
LAAAQ	22.82	472.264	5	4	473.274	31.31	2	28072	L2.raw	0	0	0	AZZ46164.1			PEAKS DB
TTAT	22.82	392.191	4	4.1	393.2	22.53	2	18593	L2.raw	708570	1	1	RKN82804.1:RKN77887.1:AZZ44974.1:AZZ47037.1			PEAKS DB
PAVHASL	22.82	693.381	7	-4.3	694.385	27.75	2	27392	L2.raw	55072000	1	1				PEAKS DB
IMGV	22.81	418.225	4	3.4	419.234	18.49	2	14695	L2.raw	3676300	1	1				PEAKS DB
LMGV	22.81	418.225	4	3.4	419.234	18.49	2	14695	L2.raw	3676300	1	1	AZZ47686.1			PEAKS DB
FPHP	22.8	496.243	4	-4.1	497.249	26.86	2	23053	L2.raw	147680000	1	1				PEAKS DB
AFSREFA	22.8	826.397	7	-1.6	827.403	31.39	2	30765	L2.raw	30006000	1	1	RKN80280.1			PEAKS DB
FSAMRS	22.8	697.322	6	-5.7	698.325	26.65	2	23015	L2.raw	2070700	1	1	AZZ45249.1			PEAKS DB
EIEL	22.79	502.264	4	-6	503.268	28.4	2	25253	L2.raw	1188000	1	1	RKN76889.1:RKN82985.1:RKN79775.1			PEAKS DB
ELEI	22.79	502.264	4	-6	503.268	28.4	2	25253	L2.raw	1188000	1	1				PEAKS DB
EIEI	22.79	502.264	4	-6	503.268	28.4	2	25253	L2.raw	1188000	1	1	RKN80797.1			PEAKS DB
ELEL	22.79	502.264	4	-6	503.268	28.4	2	25253	L2.raw	1188000	1	1	RKN77887.1			PEAKS DB
RSGY	22.79	481.228	4	6.1	482.239	23.82	2	19960	L2.raw	273760	1	1				PEAKS DB
TLGEEL	22.79	660.333	6	-2.1	661.339	22.73	2	21664	L2.raw	26015000	2	2				PEAKS DB
FFII	22.77	538.316	4	4.3	539.325	29.2	2	25847	L2.raw	2729100	1	1	AOT99390.1:YP_009440053.1:RKN82397.1			PEAKS DB
FFIL	22.77	538.316	4	4.3	539.325	29.2	2	25847	L2.raw	2729100	1	1	RKN77968.1			PEAKS DB
FFLI	22.77	538.316	4	4.3	539.325	29.2	2	25847	L2.raw	2729100	1	1	RKN81799.1			PEAKS DB
FFLL	22.77	538.316	4	4.3	539.325	29.2	2	25847	L2.raw	2729100	1	1	RKN83329.1:AZZ44629.1:AZZ44952.1:AZZ46203.1			PEAKS DB
GPDR	22.77	443.213	4	-3.9	444.218	23.37	2	19507	L2.raw	6517300	1	1	AZZ47036.1:QOJ43406.1			PEAKS DB
NPGNSGG	22.76	601.246	7	-0.5	602.253	25.02	2	21394	L2.raw	9072700	1	1				PEAKS DB
ITMK	22.76	491.278	4	4.9	492.288	37.18	2	34108	L2.raw	0	0	0				PEAKS DB
LTMK	22.76	491.278	4	4.9	492.288	37.18	2	34108	L2.raw	0	0	0				PEAKS DB
AAHY	22.75	460.207	4	-0.2	461.214	20.04	2	16008	L2.raw	293980	1	1				PEAKS DB
FLLM	22.75	522.288	4	4.9	523.297	50.21	2	46389	L2.raw	0	0	0	RKN79523.1			PEAKS DB
FILM	22.75	522.288	4	4.9	523.297	50.21	2	46389	L2.raw	0	0	0				PEAKS DB
FLIM	22.75	522.288	4	4.9	523.297	50.21	2	46389	L2.raw	0	0	0				PEAKS DB
FIIM	22.75	522.288	4	4.9	523.297	50.21	2	46389	L2.raw	0	0	0				PEAKS DB
KNGYR	22.74	636.334	5	-5	637.338	19.19	2	15403	L2.raw	1939200	2	2	RKN80135.1			PEAKS DB
ATGT	22.73	348.164	4	3.6	349.173	21.98	2	17845	L2.raw	712570	1	1	RKN76889.1:AZZ44817.1:AZZ47037.1			PEAKS DB
FSIM	22.72	496.236	4	5.8	497.246	37.63	2	34556	L2.raw	59131000	1	1				PEAKS DB
FSLM	22.72	496.236	4	5.8	497.246	37.63	2	34556	L2.raw	59131000	1	1	RKN82397.1			PEAKS DB
SFK	22.71	380.206	3	-4.5	381.212	57.37	2	53577	L2.raw	0	0	0	AOT99390.1:YP_009440053.1:RKN83679.1			PEAKS DB
LICV	22.71	446.256	4	4.2	447.265	27.31	2	23288	L2.raw	80589000	1	1				PEAKS DB
ILCV	22.71	446.256	4	4.2	447.265	27.31	2	23288	L2.raw	80589000	1	1				PEAKS DB
LLCV	22.71	446.256	4	4.2	447.265	27.31	2	23288	L2.raw	80589000	1	1	RKN82801.1			PEAKS DB
IICV	22.71	446.256	4	4.2	447.265	27.31	2	23288	L2.raw	80589000	1	1	RKN81000.1			PEAKS DB
MFAA	22.7	438.194	4	-3.9	439.199	53.51	2	49543	L2.raw	785750	1	1	RKN80775.1:RKN78659.1			PEAKS DB
DVR	22.7	388.207	3	-1.7	389.214	57.1	2	53216	L2.raw	4676000	4	4	RKN82804.1:RKN79523.1:RKN81805.1:RKN79359.1:RKN77963.1:RKN80135.1:RKN82385.1			PEAKS DB
FAGIM	22.69	537.262	5	6	538.273	32.63	2	29278	L2.raw	27751000	1	1				PEAKS DB
FAGLM	22.69	537.262	5	6	538.273	32.63	2	29278	L2.raw	27751000	1	1	RKN80775.1			PEAKS DB
MVGF	22.69	452.209	4	4.3	453.219	27.26	2	24335	L2.raw	32111000	2	2				PEAKS DB
TICT	22.69	436.199	4	4.7	437.209	19.49	2	15666	L2.raw	183940	1	1				PEAKS DB
TLCT	22.69	436.199	4	4.7	437.209	19.49	2	15666	L2.raw	183940	1	1				PEAKS DB
MPSF	22.68	480.204	4	5.5	481.214	26.01	2	23600	L2.raw	9801100	1	1	RKN83373.1			PEAKS DB
SKTGFG	22.68	595.297	6	-6.3	596.3	26.36	2	22615	L2.raw	6493400	1	1				PEAKS DB
LTGML	22.68	533.288	5	6.3	534.299	32.7	2	29525	L2.raw	259480000	1	1				PEAKS DB
ITGML	22.68	533.288	5	6.3	534.299	32.7	2	29525	L2.raw	259480000	1	1				PEAKS DB
ITGMI	22.68	533.288	5	6.3	534.299	32.7	2	29525	L2.raw	259480000	1	1				PEAKS DB
LTGMI	22.68	533.288	5	6.3	534.299	32.7	2	29525	L2.raw	259480000	1	1				PEAKS DB
PAAT	22.68	358.185	4	-0.8	359.192	37.27	2	33996	L2.raw	1114900	1	1	RKN76889.1			PEAKS DB
FGGGGF	22.67	540.233	6	-1.6	541.24	25.27	2	21703	L2.raw	1417800	1	1	RKN83563.1			PEAKS DB
AGRY	22.67	465.234	4	1.2	466.241	18.31	2	14634	L2.raw	0	0	0				PEAKS DB
TVAY	22.66	452.227	4	3.7	453.236	18.54	2	14859	L2.raw	119410	1	1				PEAKS DB
QRQ	22.65	430.229	3	-5.1	431.234	22.08	2	17459	L2.raw	9131300	2	2	AZZ47036.1:RKN82667.1:AZZ47686.1:AOT99418.1:YP_009440081.1:AZZ47410.1:AZZ47565.1:AZZ47463.1:AZZ47037.1			PEAKS DB
KSR	22.65	389.239	3	-6.3	390.243	33.53	2	30363	L2.raw	9478100	1	1	AOT99390.1:YP_009440053.1:RKN82437.1:RKN82630.1:RKN82865.1:RKN82507.1			PEAKS DB
ESIT	22.65	448.217	4	-6.8	449.221	50.32	2	46488	L2.raw	0	0	0				PEAKS DB
ESLT	22.65	448.217	4	-6.8	449.221	50.32	2	46488	L2.raw	0	0	0	AZZ46579.1:AOT99385.1:YP_009440048.1			PEAKS DB
TAEAA	22.64	461.212	5	-4.1	462.217	56.3	2	52738	L2.raw	833690	1	1	RKN79523.1			PEAKS DB
VGY	22.63	337.164	3	1.6	338.172	50.23	2	46466	L2.raw	87051	1	1	RKN83464.1:RKN78797.1			PEAKS DB
DLR	22.63	402.223	3	-5	403.228	50.78	2	47399	L2.raw	399950	1	1				PEAKS DB
DIR	22.63	402.223	3	-5	403.228	50.78	2	47399	L2.raw	399950	1	1				PEAKS DB
NKHGITGF	22.62	872.45	8	-0.2	437.232	27.75	2	24837	L2.raw	2057900	1	1	RKN76925.1			PEAKS DB
TGSGR	22.62	476.234	5	-3.1	477.24	21.63	2	17801	L2.raw	947690	1	1				PEAKS DB
EVGV	22.61	402.211	4	-6.6	403.216	56.25	2	49132	L2.raw	42779000	1	1	RKN82804.1:AZZ45270.1			PEAKS DB
VAAML	22.6	503.278	5	5.7	504.288	36.48	2	33409	L2.raw	208320000	1	1				PEAKS DB
VAAMI	22.6	503.278	5	5.7	504.288	36.48	2	33409	L2.raw	208320000	1	1	RKN80056.1			PEAKS DB
QML	22.6	390.194	3	4.8	391.203	29.6	2	25426	L2.raw	16461000	1	1				PEAKS DB
QMI	22.6	390.194	3	4.8	391.203	29.6	2	25426	L2.raw	16461000	1	1	RKN83329.1:RKN80775.1:RKN81654.1			PEAKS DB
AVYY	22.59	514.243	4	5.8	515.253	17.64	2	14177	L2.raw	117820	1	1	AZZ47127.1			PEAKS DB
LVCAT	22.59	505.257	5	5.7	506.267	29.4	2	26043	L2.raw	25616000	1	1				PEAKS DB
IVCAT	22.59	505.257	5	5.7	506.267	29.4	2	26043	L2.raw	25616000	1	1	RKN82804.1			PEAKS DB
KNGLTF	22.58	678.37	6	-4.9	679.374	29.61	2	26267	L2.raw	0	0	0				PEAKS DB
FGQRGP	22.58	660.334	6	-4.2	661.339	25.51	2	22401	L2.raw	9778800	1	1	AZZ44249.1			PEAKS DB
DRVR	22.57	544.308	4	-1.1	273.161	22.36	2	18509	L2.raw	505580	1	1				PEAKS DB
TLTY	22.57	496.253	4	1.6	497.261	18.69	2	14875	L2.raw	188160	1	1	RKN82865.1:AZZ44449.1			PEAKS DB
TITY	22.57	496.253	4	1.6	497.261	18.69	2	14875	L2.raw	188160	1	1				PEAKS DB
IMIQ	22.56	503.278	4	5.5	504.288	24.67	2	21761	L2.raw	208320000	1	1				PEAKS DB
IMLQ	22.56	503.278	4	5.5	504.288	24.67	2	21761	L2.raw	208320000	1	1				PEAKS DB
LMLQ	22.56	503.278	4	5.5	504.288	24.67	2	21761	L2.raw	208320000	1	1	AZZ44691.1			PEAKS DB
LMIQ	22.56	503.278	4	5.5	504.288	24.67	2	21761	L2.raw	208320000	1	1	RKN83679.1			PEAKS DB
SGGK	22.56	347.18	4	-3.8	348.186	56.8	2	51600	L2.raw	2595100	1	1	RKN83106.1:AZZ45656.1			PEAKS DB
FGDSRL	22.56	693.345	6	-3.2	694.35	22.54	2	22967	L2.raw	80045000	1	1				PEAKS DB
FGDSRI	22.56	693.345	6	-3.2	694.35	22.54	2	22967	L2.raw	80045000	1	1	RKN81758.1			PEAKS DB
NGVP	22.56	385.196	4	-1.6	386.203	22.88	2	18768	L2.raw	2248300	1	1	RKN77819.1:RKN82383.1			PEAKS DB
FGIM	22.55	466.225	4	5.2	467.235	29.7	2	26268	L2.raw	30132000	1	1	AZZ47127.1			PEAKS DB
FGLM	22.55	466.225	4	5.2	467.235	29.7	2	26268	L2.raw	30132000	1	1				PEAKS DB
AVEGP	22.55	471.233	5	-2.4	472.239	25.25	2	21556	L2.raw	0	0	0				PEAKS DB
ELAI	22.55	444.258	4	-5.5	445.263	56.6	2	51042	L2.raw	46939000	1	1	RKN83464.1			PEAKS DB
EIAI	22.55	444.258	4	-5.5	445.263	56.6	2	51042	L2.raw	46939000	1	1	RKN83065.1			PEAKS DB
ELAL	22.55	444.258	4	-5.5	445.263	56.6	2	51042	L2.raw	46939000	1	1				PEAKS DB
EIAL	22.55	444.258	4	-5.5	445.263	56.6	2	51042	L2.raw	46939000	1	1	RKN83047.1			PEAKS DB
GER	22.53	360.176	3	-2.4	361.182	55.06	2	54599	L2.raw	29542000	1	1	RKN83464.1			PEAKS DB
VAAK	22.51	387.248	4	-6.1	388.253	55.75	2	50405	L2.raw	4147600	1	1	AZZ47686.1:AZZ45898.1:AZZ44691.1:AZZ44533.1			PEAKS DB
IGGMP	22.5	473.231	5	6.2	474.241	24.62	2	20838	L2.raw	5650900	1	1				PEAKS DB
LGGMP	22.5	473.231	5	6.2	474.241	24.62	2	20838	L2.raw	5650900	1	1				PEAKS DB
STPV	22.5	402.211	4	-6.6	403.216	56.25	2	54793	L2.raw	42779000	1	1	RKN82507.1			PEAKS DB
GSLT	22.49	376.196	4	1.6	377.204	39.74	2	38446	L2.raw	22424000	1	1				PEAKS DB
GSIT	22.49	376.196	4	1.6	377.204	39.74	2	38446	L2.raw	22424000	1	1	RKN82804.1:RKN77887.1:RKN82373.1			PEAKS DB
YPHP	22.48	512.238	4	-4.1	513.244	27.87	2	24592	L2.raw	27465000	1	1	AZZ47086.1			PEAKS DB
ARGGL	22.48	472.276	5	-2.3	473.282	34.58	2	31528	L2.raw	19147000	1	1				PEAKS DB
ARGGI	22.48	472.276	5	-2.3	473.282	34.58	2	31528	L2.raw	19147000	1	1				PEAKS DB
KALRD	22.48	601.355	5	-5.6	602.359	25.12	2	22628	L2.raw	16251000	1	1				PEAKS DB
KAIRD	22.48	601.355	5	-5.6	602.359	25.12	2	22628	L2.raw	16251000	1	1				PEAKS DB
VIAATNR	22.48	743.429	7	-2.2	744.435	23.32	2	19560	L2.raw	2619900	1	1				PEAKS DB
VLAATNR	22.48	743.429	7	-2.2	744.435	23.32	2	19560	L2.raw	2619900	1	1				PEAKS DB
IASLM	22.47	533.288	5	6.2	534.299	25.32	2	26367	L2.raw	259480000	1	1				PEAKS DB
LASLM	22.47	533.288	5	6.2	534.299	25.32	2	26367	L2.raw	259480000	1	1				PEAKS DB
APIPYRG	22.46	772.423	7	-0.8	773.43	32.24	2	29018	L2.raw	5429600	1	1	AZZ44743.1			PEAKS DB
GLDMI	22.45	547.268	5	6.2	548.278	28.56	2	25131	L2.raw	0	0	0				PEAKS DB
GLDML	22.45	547.268	5	6.2	548.278	28.56	2	25131	L2.raw	0	0	0				PEAKS DB
GIDMI	22.45	547.268	5	6.2	548.278	28.56	2	25131	L2.raw	0	0	0				PEAKS DB
RRMI	22.44	574.337	4	4	575.347	23.42	2	19933	L2.raw	10051000	1	1				PEAKS DB
RRML	22.44	574.337	4	4	575.347	23.42	2	19933	L2.raw	10051000	1	1	AZZ46749.1			PEAKS DB
CPF	22.44	365.141	3	3.7	366.15	30.34	2	27131	L2.raw	3547000	1	1	RKN83106.1:AZZ44433.1:AZZ44177.1			PEAKS DB
CPI	22.44	331.157	3	1	332.164	33.23	2	29998	L2.raw	21827000	1	1	AZZ44751.1			PEAKS DB
CPL	22.44	331.157	3	1	332.164	33.23	2	29998	L2.raw	21827000	1	1	RKN83135.1:RKN82801.1:AZZ44177.1:AZZ46203.1:AZZ43690.1			PEAKS DB
MAAF	22.44	438.194	4	4.6	439.203	28.3	2	25369	L2.raw	10271000	1	1	RKN82936.1:AZZ44807.1			PEAKS DB
MGAF	22.43	424.178	4	4.7	425.187	24.97	2	21673	L2.raw	3021000	1	1				PEAKS DB
RPAPF	22.43	586.323	5	-6.1	587.326	28.4	2	26514	L2.raw	22164000	1	1	RKN77010.1			PEAKS DB
ILGGHP	22.43	592.333	6	-5.7	593.337	21.59	2	20026	L2.raw	52042000	1	1	RKN78662.1			PEAKS DB
SVVGD	22.43	475.228	5	-4.7	476.233	55.65	2	49657	L2.raw	7901900	1	1	RKN82985.1			PEAKS DB
MTTF	22.43	498.215	4	5.8	499.225	34.1	2	30988	L2.raw	133720000	1	1				PEAKS DB
ALCIP	22.43	515.278	5	6.4	516.288	29.45	2	25147	L2.raw	53092000	1	1				PEAKS DB
AICLP	22.43	515.278	5	6.4	516.288	29.45	2	25147	L2.raw	53092000	1	1				PEAKS DB
ALCLP	22.43	515.278	5	6.4	516.288	29.45	2	25147	L2.raw	53092000	1	1				PEAKS DB
TATAT	22.41	463.228	5	-4	464.233	52.17	2	50719	L2.raw	9122100	1	1				PEAKS DB
AIGIML	22.41	616.362	6	6.4	617.373	47.25	2	43657	L2.raw	0	0	0				PEAKS DB
AIGLML	22.41	616.362	6	6.4	617.373	47.25	2	43657	L2.raw	0	0	0				PEAKS DB
ALGLMI	22.41	616.362	6	6.4	617.373	47.25	2	43657	L2.raw	0	0	0				PEAKS DB
ALGLML	22.41	616.362	6	6.4	617.373	47.25	2	43657	L2.raw	0	0	0	AZZ47463.1			PEAKS DB
PTKV	22.39	443.274	4	-3.9	444.28	56.4	2	51497	L2.raw	6072800	1	1				PEAKS DB
IGRN	22.39	458.26	4	0.4	459.268	28.6	2	26936	L2.raw	27030000	2	2	AZZ43619.1			PEAKS DB
LGRN	22.39	458.26	4	0.4	459.268	28.6	2	26936	L2.raw	27030000	2	2	AZZ46164.1:AZZ44433.1:RKN78130.1			PEAKS DB
PPST	22.39	400.196	4	-5.6	401.201	49.76	2	45961	L2.raw	0	0	0	AZZ44577.1			PEAKS DB
LTFT	22.38	480.258	4	4.9	481.268	28.1	2	24693	L2.raw	38394000	1	1				PEAKS DB
ITFT	22.38	480.258	4	4.9	481.268	28.1	2	24693	L2.raw	38394000	1	1	RKN82804.1			PEAKS DB
NRR	22.38	444.256	3	0.5	445.263	56.6	2	52307	L2.raw	46939000	1	1	AOT99418.1:YP_009440081.1:RKN81231.1			PEAKS DB
PHVDY	22.38	629.281	5	-4.6	630.285	20.28	2	18372	L2.raw	38953000	1	1	AZZ47687.1			PEAKS DB
MFVP	22.38	492.241	4	-3.2	493.246	24.16	2	20383	L2.raw	0	0	0				PEAKS DB
SVSAA	22.37	433.217	5	-5.5	434.222	57.7	2	53633	L2.raw	906120	1	1	AZZ47084.1:AZZ44177.1			PEAKS DB
NRP	22.36	385.207	3	-6.5	386.212	30.04	2	26968	L2.raw	1408500	1	1	AOT99390.1:YP_009440053.1:RKN82373.1:RKN81647.1:RKN81799.1:RKN81209.1:RKN83653.1:RKN78797.1:RKN77001.1:RKN81654.1:RKN77866.1:AZZ47611.1			PEAKS DB
AGRQ	22.36	430.229	4	-5.1	431.234	22.08	2	18017	L2.raw	9131300	2	2	AZZ44807.1			PEAKS DB
ITTP	22.36	430.243	4	-5.4	431.248	56.6	2	54596	L2.raw	55150000	1	1	RKN80092.1:AZZ44127.1			PEAKS DB
LTTP	22.36	430.243	4	-5.4	431.248	56.6	2	54596	L2.raw	55150000	1	1	RKN77887.1:AZZ46164.1			PEAKS DB
LTMA	22.35	434.22	4	3.8	435.229	22.93	2	19012	L2.raw	7526100	1	1				PEAKS DB
ITMA	22.35	434.22	4	3.8	435.229	22.93	2	19012	L2.raw	7526100	1	1	RKN81689.1			PEAKS DB
LSRQY	22.35	665.35	5	-4.2	666.354	23.27	2	18076	L2.raw	89926000	1	1				PEAKS DB
ISRQY	22.35	665.35	5	-4.2	666.354	23.27	2	18076	L2.raw	89926000	1	1				PEAKS DB
FTIM	22.35	510.251	4	5	511.261	37.97	2	34882	L2.raw	125780000	1	1				PEAKS DB
FTLM	22.35	510.251	4	5	511.261	37.97	2	34882	L2.raw	125780000	1	1				PEAKS DB
ERR	22.35	459.255	3	-3.1	460.261	28	2	24752	L2.raw	27235000	1	1	RKN82437.1:RKN79359.1:RKN80280.1:RKN78130.1:AZZ47565.1:RKN76925.1:AZZ47611.1			PEAKS DB
WPLAMKN	22.35	858.442	7	-1.3	859.448	43.53	2	40235	L2.raw	0	0	0	RKN78425.1			PEAKS DB
AYGD	22.35	424.159	4	-6.6	425.164	32.58	2	29409	L2.raw	0	0	0	RKN82373.1:AZZ44613.1			PEAKS DB
VLAQR	22.33	585.36	5	-6.4	586.363	26.44	2	23091	L2.raw	8791100	1	1				PEAKS DB
VIAQR	22.33	585.36	5	-6.4	586.363	26.44	2	23091	L2.raw	8791100	1	1				PEAKS DB
ISLC	22.32	434.22	4	1.6	435.228	26.4	2	22792	L2.raw	0	0	0				PEAKS DB
LSLC	22.32	434.22	4	1.6	435.228	26.4	2	22792	L2.raw	0	0	0	AZZ44398.1			PEAKS DB
ISIC	22.32	434.22	4	1.6	435.228	26.4	2	22792	L2.raw	0	0	0				PEAKS DB
LSIC	22.32	434.22	4	1.6	435.228	26.4	2	22792	L2.raw	0	0	0				PEAKS DB
TGGIM	22.32	477.226	5	4.5	478.235	29.65	2	26083	L2.raw	666680	1	1				PEAKS DB
TGGLM	22.32	477.226	5	4.5	478.235	29.65	2	26083	L2.raw	666680	1	1	RKN79649.1			PEAKS DB
AIIML	22.32	559.34	5	6.4	560.351	46.3	2	42783	L2.raw	24041000	1	1				PEAKS DB
ALLMI	22.32	559.34	5	6.4	560.351	46.3	2	42783	L2.raw	24041000	1	1				PEAKS DB
ALIML	22.32	559.34	5	6.4	560.351	46.3	2	42783	L2.raw	24041000	1	1				PEAKS DB
AILML	22.32	559.34	5	6.4	560.351	46.3	2	42783	L2.raw	24041000	1	1				PEAKS DB
ALLML	22.32	559.34	5	6.4	560.351	46.3	2	42783	L2.raw	24041000	1	1				PEAKS DB
AILMI	22.32	559.34	5	6.4	560.351	46.3	2	42783	L2.raw	24041000	1	1	AZZ47686.1			PEAKS DB
PHSLMLGF	22.32	900.453	8	3.6	451.235	22.13	2	18298	L2.raw	7863500	1	1	AZZ45270.1			PEAKS DB
LMTF	22.31	510.251	4	5.1	511.261	45.39	2	42714	L2.raw	4418500	1	1				PEAKS DB
IMTF	22.31	510.251	4	5.1	511.261	45.39	2	42714	L2.raw	4418500	1	1				PEAKS DB
LPGFFSPA	22.31	834.428	8	-5.9	835.43	38.22	2	35141	L2.raw	0	0	0	AZZ47410.1			PEAKS DB
SLYNFQ	22.31	770.36	6	1.6	771.368	26.71	2	23752	L2.raw	22348000	1	1	AZZ47239.1			PEAKS DB
KDLMA	22.31	576.294	5	6.2	577.305	20.58	2	16285	L2.raw	14627000	1	1				PEAKS DB
KDIMA	22.31	576.294	5	6.2	577.305	20.58	2	16285	L2.raw	14627000	1	1				PEAKS DB
VMGP	22.3	402.194	4	3.8	403.202	23.87	2	19555	L2.raw	916690	1	1	RKN76798.1			PEAKS DB
HEK	22.3	412.207	3	-5.5	413.212	55.95	2	51255	L2.raw	1878500	1	1	RKN83679.1:AZZ47297.1			PEAKS DB
ELLT	22.3	474.269	4	-4.7	475.274	51.77	2	50211	L2.raw	30251000	1	1	RKN81209.1			PEAKS DB
ELIT	22.3	474.269	4	-4.7	475.274	51.77	2	50211	L2.raw	30251000	1	1				PEAKS DB
EILT	22.3	474.269	4	-4.7	475.274	51.77	2	50211	L2.raw	30251000	1	1				PEAKS DB
EIIT	22.3	474.269	4	-4.7	475.274	51.77	2	50211	L2.raw	30251000	1	1	RKN82804.1:RKN82507.1			PEAKS DB
TVSM	22.29	436.199	4	4.7	437.209	20.61	2	16762	L2.raw	0	0	0	RKN82804.1:RKN76889.1			PEAKS DB
GIMVP	22.29	515.278	5	6.3	516.288	29.45	2	25773	L2.raw	53092000	1	1				PEAKS DB
GLMVP	22.29	515.278	5	6.3	516.288	29.45	2	25773	L2.raw	53092000	1	1	AZZ46929.1			PEAKS DB
AVAAA	22.28	401.227	5	-6.1	402.232	58.54	2	55557	L2.raw	1219600	1	1				PEAKS DB
SQFFGQN	22.28	826.361	7	0.7	827.369	30.97	2	27714	L2.raw	0	0	0	RKN79305.1			PEAKS DB
LACAP	22.28	473.231	5	4.9	474.24	21.73	2	17959	L2.raw	904020	1	1				PEAKS DB
TMVP	22.28	446.22	4	4.6	447.229	29.55	2	27593	L2.raw	14637000	1	1				PEAKS DB
VNIM	22.28	475.247	4	5.9	476.257	28.01	2	24532	L2.raw	0	0	0				PEAKS DB
VNLM	22.28	475.247	4	5.9	476.257	28.01	2	24532	L2.raw	0	0	0				PEAKS DB
GDIAT	22.27	475.228	5	-4.7	476.233	55.65	2	50827	L2.raw	7901900	1	1				PEAKS DB
GDLAT	22.27	475.228	5	-4.7	476.233	55.65	2	50827	L2.raw	7901900	1	1				PEAKS DB
DLLE	22.27	488.248	4	-3.5	489.254	52.4	2	48491	L2.raw	0	0	0				PEAKS DB
DILE	22.27	488.248	4	-3.5	489.254	52.4	2	48491	L2.raw	0	0	0	RKN83265.1			PEAKS DB
DIIE	22.27	488.248	4	-3.5	489.254	52.4	2	48491	L2.raw	0	0	0				PEAKS DB
DLIE	22.27	488.248	4	-3.5	489.254	52.4	2	48491	L2.raw	0	0	0	RKN82804.1:RKN81068.1			PEAKS DB
IVDIT	22.27	559.322	5	-6.6	560.325	26.31	2	22721	L2.raw	4622300	1	1				PEAKS DB
LVDIT	22.27	559.322	5	-6.6	560.325	26.31	2	22721	L2.raw	4622300	1	1				PEAKS DB
LVDLT	22.27	559.322	5	-6.6	560.325	26.31	2	22721	L2.raw	4622300	1	1				PEAKS DB
IVDLT	22.27	559.322	5	-6.6	560.325	26.31	2	22721	L2.raw	4622300	1	1				PEAKS DB
RRQ	22.27	458.271	3	3.2	459.28	57.05	2	52824	L2.raw	44257000	1	1	RKN82437.1:RKN81689.1:AZZ47127.1:AZZ47658.1:RKN78130.1:AZZ47687.1:AZZ47086.1			PEAKS DB
PTAA	22.26	358.185	4	-2.5	359.192	51.72	2	47738	L2.raw	660110	1	1	AZZ45293.1:AZZ46197.1:AZZ44953.1:AZZ47086.1			PEAKS DB
VFSAR	22.25	578.318	5	-5.4	579.322	29.97	2	26161	L2.raw	65323000	1	1	RKN80775.1			PEAKS DB
FLGRVANP	22.25	872.487	8	-0.2	873.494	34.18	2	31057	L2.raw	991630	1	1				PEAKS DB
VLGKNAQ	22.24	728.418	7	-3.2	729.423	25.42	2	20905	L2.raw	4055100	1	1	RKN80056.1			PEAKS DB
TAIY	22.22	466.243	4	-2.6	467.249	22.86	2	19011	L2.raw	0	0	0	RKN77963.1			PEAKS DB
TALY	22.22	466.243	4	-2.6	467.249	22.86	2	19011	L2.raw	0	0	0	AZZ44168.1:AZZ44974.1			PEAKS DB
VSVT	22.22	404.227	4	1.6	405.235	48.14	2	43300	L2.raw	7723400	1	1	RKN77887.1:RKN77963.1:AZZ46586.1			PEAKS DB
IEPMI	22.22	601.314	5	5.2	602.325	35.12	2	32044	L2.raw	0	0	0				PEAKS DB
LEPMI	22.22	601.314	5	5.2	602.325	35.12	2	32044	L2.raw	0	0	0				PEAKS DB
IEPML	22.22	601.314	5	5.2	602.325	35.12	2	32044	L2.raw	0	0	0	RKN81758.1			PEAKS DB
IMSK	22.2	477.262	4	4.8	478.272	26.96	2	25506	L2.raw	106390000	2	2				PEAKS DB
LMSK	22.2	477.262	4	4.8	478.272	26.96	2	25506	L2.raw	106390000	2	2	RKN82936.1			PEAKS DB
GIMQ	22.2	447.215	4	3.9	448.224	32.14	2	28903	L2.raw	402700	1	1				PEAKS DB
GLMQ	22.2	447.215	4	3.9	448.224	32.14	2	28903	L2.raw	402700	1	1	AZZ47036.1:AZZ44649.1			PEAKS DB
TSNR	22.2	476.234	4	5.5	477.244	18.11	2	14450	L2.raw	0	0	0	AZZ47658.1			PEAKS DB
KSS	22.2	320.17	3	2.4	321.178	23.86	2	20060	L2.raw	0	0	0	AOT99390.1:YP_009440053.1:RKN81758.1:RKN82667.1:RKN82936.1:RKN82397.1:RKN82865.1			PEAKS DB
ISMT	22.2	450.215	4	3.8	451.224	25.42	2	22214	L2.raw	29824000	1	1	RKN82507.1			PEAKS DB
LSMT	22.2	450.215	4	3.8	451.224	25.42	2	22214	L2.raw	29824000	1	1				PEAKS DB
DFT	22.18	381.154	3	-4.2	382.159	50.43	2	46708	L2.raw	25740000	3	3	AOT99390.1:YP_009440053.1:RKN82667.1:RKN82801.1:RKN81068.1:RKN81631.1:RKN83136.1			PEAKS DB
MIGGF	22.18	523.246	5	6.4	524.257	32.68	2	31351	L2.raw	111980000	3	3				PEAKS DB
MLGGF	22.18	523.246	5	6.4	524.257	32.68	2	31351	L2.raw	111980000	3	3				PEAKS DB
KHMT	22.18	515.253	4	0.1	516.26	22.87	2	19026	L2.raw	0	0	0				PEAKS DB
AVVVG	22.17	443.274	5	-3.9	444.28	56.4	2	51954	L2.raw	6072800	1	1				PEAKS DB
IIAAML	22.17	630.377	6	6.8	631.389	38.22	2	35022	L2.raw	8566800	1	1				PEAKS DB
LLAAML	22.17	630.377	6	6.8	631.389	38.22	2	35022	L2.raw	8566800	1	1	AZZ44449.1			PEAKS DB
LLAAMI	22.17	630.377	6	6.8	631.389	38.22	2	35022	L2.raw	8566800	1	1	RKN79775.1			PEAKS DB
LIAAML	22.17	630.377	6	6.8	631.389	38.22	2	35022	L2.raw	8566800	1	1				PEAKS DB
LIRAF	22.16	618.385	5	-6.5	619.389	42.8	2	39893	L2.raw	13377000	1	1				PEAKS DB
ILRAF	22.16	618.385	5	-6.5	619.389	42.8	2	39893	L2.raw	13377000	1	1				PEAKS DB
LLRAF	22.16	618.385	5	-6.5	619.389	42.8	2	39893	L2.raw	13377000	1	1				PEAKS DB
GFMI	22.16	466.225	4	6	467.235	42.12	2	38897	L2.raw	0	0	0				PEAKS DB
GFML	22.16	466.225	4	6	467.235	42.12	2	38897	L2.raw	0	0	0				PEAKS DB
ISLTGSFGY	22.16	943.465	9	6.2	472.743	24.54	2	20713	L2.raw	243020	1	1	AZZ46197.1			PEAKS DB
GPFP	22.15	416.206	4	6.6	417.216	23.49	2	19662	L2.raw	0	0	0				PEAKS DB
FAAAP	22.15	475.243	5	-3	476.249	18.47	2	14781	L2.raw	0	0	0				PEAKS DB
SVPE	22.15	430.206	4	-5.9	431.211	55.74	2	51917	L2.raw	0	0	0	AZZ46076.1:AZZ45358.1:RKN76798.1			PEAKS DB
GLEQ	22.15	445.217	4	2.4	446.226	19.09	2	15409	L2.raw	194230	1	1	RKN82373.1			PEAKS DB
GIEQ	22.15	445.217	4	2.4	446.226	19.09	2	15409	L2.raw	194230	1	1	RKN81689.1:AZZ45337.1			PEAKS DB
PAMK	22.14	445.236	4	3.3	446.245	25.61	2	22171	L2.raw	3159300	1	1	AZZ46749.1			PEAKS DB
EVDV	22.13	460.217	4	-1.4	461.224	42.75	2	39653	L2.raw	838690	1	1	RKN77963.1			PEAKS DB
VYMI	22.13	524.267	4	5.2	525.277	43.46	2	40170	L2.raw	0	0	0				PEAKS DB
VYML	22.13	524.267	4	5.2	525.277	43.46	2	40170	L2.raw	0	0	0	AZZ46164.1			PEAKS DB
DERPGNG	22.13	743.32	7	2.7	744.329	27.73	2	24731	L2.raw	28682000	2	2	RKN82838.1			PEAKS DB
IAAMT	22.13	505.257	5	5.7	506.267	22.83	2	19355	L2.raw	12446000	1	1				PEAKS DB
LAAMT	22.13	505.257	5	5.7	506.267	22.83	2	19355	L2.raw	12446000	1	1				PEAKS DB
LTFSR	22.13	622.344	5	-6.4	623.347	25.42	2	19554	L2.raw	189040000	1	1	AZZ46164.1			PEAKS DB
PPGILH	22.12	632.365	6	-6.1	633.368	38.53	2	35451	L2.raw	0	0	0	RKN81198.1			PEAKS DB
VRGGRQ	22.12	671.383	6	1.3	672.391	24.87	2	21128	L2.raw	10691000	1	1	AZZ44398.1			PEAKS DB
PHFP	22.11	496.243	4	-4.1	497.249	25.91	2	21933	L2.raw	66959000	1	1				PEAKS DB
IMGY	22.11	482.22	4	6.1	483.23	24.32	2	21090	L2.raw	63365000	1	1				PEAKS DB
LMGY	22.11	482.22	4	6.1	483.23	24.32	2	21090	L2.raw	63365000	1	1	AZZ47463.1			PEAKS DB
VVDP	22.1	428.227	4	-5.4	429.232	56.35	2	47523	L2.raw	44901000	1	1	RKN77887.1:RKN76889.1:AZZ44177.1:AZZ44613.1			PEAKS DB
TAASP	22.1	445.217	5	2.4	446.226	19.09	2	15431	L2.raw	194230	1	1				PEAKS DB
SIH	22.1	355.185	3	-6.6	356.19	57.7	2	53956	L2.raw	694660	1	1	RKN83265.1			PEAKS DB
SLH	22.1	355.185	3	-6.6	356.19	57.7	2	53956	L2.raw	694660	1	1				PEAKS DB
LLAEHDGQL	22.1	994.508	9	1.9	995.518	30.32	2	27300	L2.raw	6944900	1	1	AZZ45012.1			PEAKS DB
IAGGQ	22.1	444.233	5	-5.6	445.238	28.44	2	24998	L2.raw	0	0	0				PEAKS DB
LAGGQ	22.1	444.233	5	-5.6	445.238	28.44	2	24998	L2.raw	0	0	0				PEAKS DB
ISMV	22.09	448.236	4	4.6	449.245	27.07	2	23514	L2.raw	0	0	0				PEAKS DB
LSMV	22.09	448.236	4	4.6	449.245	27.07	2	23514	L2.raw	0	0	0				PEAKS DB
RSADP	22.09	544.26	5	-1	545.267	23.17	2	20558	L2.raw	31292000	1	1				PEAKS DB
FGMT	22.09	454.189	4	4.5	455.198	23.27	2	21658	L2.raw	13633000	2	2				PEAKS DB
MGF	22.09	353.141	3	3.9	354.15	20.88	2	17163	L2.raw	252080	1	1	RKN81647.1:RKN79359.1:RKN81689.1:RKN81174.1:RKN83373.1			PEAKS DB
VPRPGP	22.09	621.36	6	-5.9	622.363	21.28	2	17422	L2.raw	0	0	0	AZZ45337.1			PEAKS DB
LGYTFW	22.09	785.375	6	-6.2	786.377	31.29	2	28112	L2.raw	54394000	1	1	RKN81419.1			PEAKS DB
IVRW	22.08	572.343	4	0.2	573.351	28.39	2	25700	L2.raw	2373400	1	1				PEAKS DB
LVRW	22.08	572.343	4	0.2	573.351	28.39	2	25700	L2.raw	2373400	1	1				PEAKS DB
LICMP	22.08	575.281	5	-5.5	576.285	24.57	2	20747	L2.raw	3958700	1	1				PEAKS DB
PPAI	22.07	396.237	4	-5.5	397.242	53.66	2	49553	L2.raw	16330000	1	1				PEAKS DB
PPAL	22.07	396.237	4	-5.5	397.242	53.66	2	49553	L2.raw	16330000	1	1	RKN79359.1			PEAKS DB
LGQNQ	22.07	558.276	5	-1.1	559.283	24.17	2	20004	L2.raw	25504000	1	1	AZZ46081.1			PEAKS DB
FIFY	22.06	588.295	4	4.6	589.305	28.27	2	24817	L2.raw	0	0	0				PEAKS DB
FLFY	22.06	588.295	4	4.6	589.305	28.27	2	24817	L2.raw	0	0	0	AZZ45898.1			PEAKS DB
HPTTF	22.06	601.286	5	-6.8	602.289	26.11	2	22294	L2.raw	7010500	1	1	RKN83341.1			PEAKS DB
TAWQ	22.05	504.233	4	-2.6	505.239	20.51	2	16622	L2.raw	80356	1	1				PEAKS DB
ALIAA	22.05	457.29	5	-2.5	458.296	56.35	2	52207	L2.raw	1121600	2	2				PEAKS DB
ALLAA	22.05	457.29	5	-2.5	458.296	56.35	2	52207	L2.raw	1121600	2	2				PEAKS DB
AIIAA	22.05	457.29	5	-2.5	458.296	56.35	2	52207	L2.raw	1121600	2	2				PEAKS DB
AILAA	22.05	457.29	5	-2.5	458.296	56.35	2	52207	L2.raw	1121600	2	2				PEAKS DB
VVEDE	22.04	589.26	5	0.1	590.267	36.07	2	32566	L2.raw	1188200	1	1				PEAKS DB
ISACI	22.04	505.257	5	2.1	506.265	26.37	2	22760	L2.raw	0	0	0				PEAKS DB
ISACL	22.04	505.257	5	2.1	506.265	26.37	2	22760	L2.raw	0	0	0				PEAKS DB
LSACL	22.04	505.257	5	2.1	506.265	26.37	2	22760	L2.raw	0	0	0				PEAKS DB
LANT	22.03	417.222	4	-3.9	418.228	19.69	2	16503	L2.raw	5215600	1	1				PEAKS DB
IANT	22.03	417.222	4	-3.9	418.228	19.69	2	16503	L2.raw	5215600	1	1	AZZ46164.1:RKN76889.1			PEAKS DB
CGAK	22.03	377.173	4	3.6	378.182	21.15	2	17309	L2.raw	111560	1	1				PEAKS DB
WFFK	22.03	626.322	4	5.9	627.333	24.07	2	20443	L2.raw	2444400	1	1				PEAKS DB
KICP	22.03	459.252	4	2.4	460.26	27.06	2	23830	L2.raw	47430000	4	4				PEAKS DB
KLCP	22.03	459.252	4	2.4	460.26	27.06	2	23830	L2.raw	47430000	4	4				PEAKS DB
LVPGMI	22.02	628.362	6	5.7	629.373	37.55	2	34476	L2.raw	0	0	0	AZZ47686.1			PEAKS DB
MSPL	22.02	446.22	4	4.6	447.229	29.55	2	27166	L2.raw	14637000	1	1	AZZ47658.1			PEAKS DB
MSPI	22.02	446.22	4	4.6	447.229	29.55	2	27166	L2.raw	14637000	1	1				PEAKS DB
FLTMV	22.02	609.32	5	6.3	610.331	36.07	2	35912	L2.raw	30365000	1	1	RKN78659.1			PEAKS DB
FGGGGFG	22.01	597.255	7	-3.9	598.26	24.64	2	20899	L2.raw	0	0	0	RKN83563.1			PEAKS DB
AEITT	22.01	533.27	5	-1.9	534.276	52.41	2	48504	L2.raw	0	0	0				PEAKS DB
AELTT	22.01	533.27	5	-1.9	534.276	52.41	2	48504	L2.raw	0	0	0				PEAKS DB
FGCI	22	438.194	4	4.6	439.203	33.23	2	30032	L2.raw	3486600	1	1				PEAKS DB
FGCL	22	438.194	4	4.6	439.203	33.23	2	30032	L2.raw	3486600	1	1				PEAKS DB
YPVHF	21.99	661.322	5	-4.7	662.327	36.12	2	32429	L2.raw	61760000	2	2	RKN83373.1			PEAKS DB
FGGGFG	21.99	540.233	6	-1.6	541.24	25.27	2	21737	L2.raw	1417800	1	1	RKN83563.1			PEAKS DB
IGIML	21.98	545.325	5	5.3	546.335	42.4	2	39170	L2.raw	0	0	0				PEAKS DB
IGIMI	21.98	545.325	5	5.3	546.335	42.4	2	39170	L2.raw	0	0	0				PEAKS DB
IGLMI	21.98	545.325	5	5.3	546.335	42.4	2	39170	L2.raw	0	0	0				PEAKS DB
IGLML	21.98	545.325	5	5.3	546.335	42.4	2	39170	L2.raw	0	0	0				PEAKS DB
LGIML	21.98	545.325	5	5.3	546.335	42.4	2	39170	L2.raw	0	0	0				PEAKS DB
LGIMI	21.98	545.325	5	5.3	546.335	42.4	2	39170	L2.raw	0	0	0				PEAKS DB
LGLMI	21.98	545.325	5	5.3	546.335	42.4	2	39170	L2.raw	0	0	0				PEAKS DB
LGLML	21.98	545.325	5	5.3	546.335	42.4	2	39170	L2.raw	0	0	0	AZZ47463.1:AZZ44411.1			PEAKS DB
AVLL	21.97	414.284	4	-5	415.289	57.7	2	53080	L2.raw	5415100	1	1				PEAKS DB
AVLI	21.97	414.284	4	-5	415.289	57.7	2	53080	L2.raw	5415100	1	1				PEAKS DB
AVII	21.97	414.284	4	-5	415.289	57.7	2	53080	L2.raw	5415100	1	1				PEAKS DB
AVIL	21.97	414.284	4	-5	415.289	57.7	2	53080	L2.raw	5415100	1	1				PEAKS DB
SLPT	21.97	416.227	4	-6.5	417.232	55.46	2	47270	L2.raw	61234000	1	1	RKN77819.1			PEAKS DB
SIPT	21.97	416.227	4	-6.5	417.232	55.46	2	47270	L2.raw	61234000	1	1	RKN82801.1			PEAKS DB
FSMV	21.97	482.22	4	6.1	483.23	24.32	2	22325	L2.raw	63365000	1	1	RKN83464.1			PEAKS DB
LGVMG	21.97	475.247	5	4.4	476.256	27.75	2	24293	L2.raw	13851000	1	1				PEAKS DB
IGVMG	21.97	475.247	5	4.4	476.256	27.75	2	24293	L2.raw	13851000	1	1				PEAKS DB
EVYP	21.97	506.238	4	4.3	507.247	19.29	2	15264	L2.raw	223210	1	1	AZZ47686.1:RKN76884.1			PEAKS DB
QAVTNP	21.96	628.318	6	2.7	629.327	24.9	2	21175	L2.raw	0	0	0				PEAKS DB
TAMT	21.96	422.183	4	3.5	423.192	18.18	2	14512	L2.raw	0	0	0	RKN82865.1			PEAKS DB
RKTP	21.94	500.307	4	-2.8	501.313	51.31	2	47435	L2.raw	0	0	0	AZZ45857.1			PEAKS DB
IAAAT	21.94	445.254	5	-4	446.259	45.61	2	45475	L2.raw	6676800	1	1				PEAKS DB
LAAAT	21.94	445.254	5	-4	446.259	45.61	2	45475	L2.raw	6676800	1	1				PEAKS DB
VPMIF	21.93	605.325	5	0.1	606.332	30.56	2	27424	L2.raw	213040000	2	2				PEAKS DB
VPMLF	21.93	605.325	5	0.1	606.332	30.56	2	27424	L2.raw	213040000	2	2				PEAKS DB
DEIT	21.92	476.212	4	0	477.219	28.8	2	25433	L2.raw	1634400	1	1				PEAKS DB
DELT	21.92	476.212	4	0	477.219	28.8	2	25433	L2.raw	1634400	1	1	RKN82804.1:AZZ47036.1			PEAKS DB
KSTAAR	21.92	632.361	6	-0.8	317.187	24.97	2	21086	L2.raw	1419200	1	1	AZZ44127.1			PEAKS DB
IESGP	21.92	501.243	5	-3.3	502.249	49.14	2	45098	L2.raw	2665500	1	1				PEAKS DB
LESGP	21.92	501.243	5	-3.3	502.249	49.14	2	45098	L2.raw	2665500	1	1				PEAKS DB
YQVGGFP	21.91	766.365	7	-6.3	767.367	22.38	2	18710	L2.raw	741460	1	1	AZZ45358.1			PEAKS DB
IGVG	21.91	344.206	4	-0.6	345.213	56.07	2	52263	L2.raw	0	0	0				PEAKS DB
LGVG	21.91	344.206	4	-0.6	345.213	56.07	2	52263	L2.raw	0	0	0	RKN82804.1:RKN82373.1:RKN81419.1			PEAKS DB
WSRP	21.91	544.276	4	-3.9	545.281	26.56	2	24888	L2.raw	15490000	1	1				PEAKS DB
TDSAGP	21.91	546.229	6	0.5	547.236	17.98	2	14327	L2.raw	0	0	0	RKN81231.1			PEAKS DB
AGPML	21.9	487.247	5	6.2	488.257	28.33	2	24875	L2.raw	0	0	0				PEAKS DB
ATIA	21.89	374.216	4	1.6	375.224	51.37	2	48863	L2.raw	48967000	2	2				PEAKS DB
ATLA	21.89	374.216	4	1.6	375.224	51.37	2	48863	L2.raw	48967000	2	2	RKN82804.1:RKN83585.1			PEAKS DB
ATPI	21.89	400.232	4	-5	401.238	50.95	2	47082	L2.raw	0	0	0	AZZ45656.1			PEAKS DB
ATPL	21.89	400.232	4	-5	401.238	50.95	2	47082	L2.raw	0	0	0	RKN82804.1:AZZ46164.1:AZZ47036.1:AZZ45731.1:RKN76798.1			PEAKS DB
VMPPT	21.88	543.273	5	4.8	544.283	29.84	2	26116	L2.raw	5240200	1	1	RKN82397.1			PEAKS DB
KET	21.88	376.196	3	1.6	377.204	35.72	2	35530	L2.raw	17723000	1	1	RKN81758.1:RKN82667.1:RKN82397.1:RKN82507.1:RKN82385.1			PEAKS DB
KMGP	21.88	431.22	4	4.9	432.23	28.75	2	27038	L2.raw	16304000	1	1	RKN82985.1			PEAKS DB
PTTI	21.87	430.243	4	-5.4	431.248	56.6	2	52024	L2.raw	55150000	1	1	RKN77887.1			PEAKS DB
PTTL	21.87	430.243	4	-5.4	431.248	56.6	2	52024	L2.raw	55150000	1	1	RKN82804.1			PEAKS DB
KTLT	21.87	461.285	4	4.4	462.294	28.1	2	24525	L2.raw	1319400	1	1	RKN83047.1:AZZ45857.1			PEAKS DB
KTIT	21.87	461.285	4	4.4	462.294	28.1	2	24525	L2.raw	1319400	1	1				PEAKS DB
TAGGGAT	21.86	533.245	7	-5.4	534.249	20.5	2	16656	L2.raw	0	0	0	AZZ46630.1			PEAKS DB
VVIAT	21.84	501.316	5	-3.8	502.322	53.31	2	49360	L2.raw	482560	1	1				PEAKS DB
VVLAT	21.84	501.316	5	-3.8	502.322	53.31	2	49360	L2.raw	482560	1	1	AZZ45847.1			PEAKS DB
FGAAGGF	21.84	625.286	7	-5	626.29	36.01	2	32925	L2.raw	0	0	0				PEAKS DB
ADSF	21.84	438.175	4	-3.7	439.181	50.63	2	47279	L2.raw	893880	1	1	RKN78130.1			PEAKS DB
ETAIM	21.82	563.263	5	5.8	564.273	27.06	2	23722	L2.raw	2214900	1	1				PEAKS DB
ETALM	21.82	563.263	5	5.8	564.273	27.06	2	23722	L2.raw	2214900	1	1				PEAKS DB
IVVE	21.81	458.274	4	-2.7	459.28	57.05	2	49978	L2.raw	44257000	1	1	RKN81805.1			PEAKS DB
LVVE	21.81	458.274	4	-2.7	459.28	57.05	2	49978	L2.raw	44257000	1	1	RKN79523.1			PEAKS DB
YVAM	21.81	482.22	4	6.1	483.23	24.32	2	24880	L2.raw	63365000	1	1	RKN81758.1			PEAKS DB
ERFY	21.81	613.286	4	-5.5	614.29	28.35	2	27274	L2.raw	119860000	1	1	AOT99390.1:YP_009440053.1			PEAKS DB
TICP	21.81	432.204	4	1.9	433.212	20.48	2	16801	L2.raw	214380	1	1				PEAKS DB
TLCP	21.81	432.204	4	1.9	433.212	20.48	2	16801	L2.raw	214380	1	1				PEAKS DB
SVVL	21.8	416.264	4	-6	417.268	56.95	2	54305	L2.raw	41053000	1	1	RKN82801.1			PEAKS DB
SVVI	21.8	416.264	4	-6	417.268	56.95	2	54305	L2.raw	41053000	1	1	RKN82936.1			PEAKS DB
ICF	21.8	381.172	3	2.2	382.18	33.28	2	30208	L2.raw	1890200	2	2	RKN83135.1:RKN82385.1			PEAKS DB
LCF	21.8	381.172	3	2.2	382.18	33.28	2	30208	L2.raw	1890200	2	2	RKN76925.1:RKN83341.1			PEAKS DB
RSPYP	21.8	618.312	5	-5.3	619.317	25.39	2	21705	L2.raw	0	0	0				PEAKS DB
GPHHGP	21.8	600.277	6	4.2	601.287	18.64	2	14885	L2.raw	84905	1	1	RKN82383.1			PEAKS DB
VVPV	21.79	412.269	4	-4.8	413.274	58.49	2	55636	L2.raw	6015100	1	1	RKN76889.1			PEAKS DB
ISAAT	21.79	461.248	5	5.7	462.259	40.65	2	37495	L2.raw	0	0	0				PEAKS DB
LSAAT	21.79	461.248	5	5.7	462.259	40.65	2	37495	L2.raw	0	0	0				PEAKS DB
TVPD	21.79	430.206	4	2.3	431.215	16.15	2	12771	L2.raw	0	0	0	RKN83106.1:RKN77968.1:RKN76891.1			PEAKS DB
LIGV	21.78	400.269	4	-5.5	401.274	57.53	2	53728	L2.raw	0	0	0				PEAKS DB
IIGV	21.78	400.269	4	-5.5	401.274	57.53	2	53728	L2.raw	0	0	0	RKN82630.1			PEAKS DB
ILGV	21.78	400.269	4	-5.5	401.274	57.53	2	53728	L2.raw	0	0	0	RKN81419.1			PEAKS DB
LLGV	21.78	400.269	4	-5.5	401.274	57.53	2	53728	L2.raw	0	0	0	RKN83679.1			PEAKS DB
TVSS	21.78	392.191	4	4.2	393.2	22.53	2	18980	L2.raw	708570	1	1	RKN79523.1:RKN82936.1			PEAKS DB
KMAT	21.77	449.231	4	4.5	450.24	33.93	2	30927	L2.raw	11999000	1	1				PEAKS DB
VHPLYGQ	21.77	812.418	7	-1.4	813.424	24.8	2	21065	L2.raw	0	0	0	RKN83679.1			PEAKS DB
IIKNQ	21.76	614.375	5	-5.8	615.379	25.44	2	21750	L2.raw	0	0	0				PEAKS DB
LLKNQ	21.76	614.375	5	-5.8	615.379	25.44	2	21750	L2.raw	0	0	0				PEAKS DB
LIKNQ	21.76	614.375	5	-5.8	615.379	25.44	2	21750	L2.raw	0	0	0				PEAKS DB
ILKNQ	21.76	614.375	5	-5.8	615.379	25.44	2	21750	L2.raw	0	0	0				PEAKS DB
LMYT	21.76	526.246	4	5.7	527.256	38.83	2	35742	L2.raw	0	0	0				PEAKS DB
IMYT	21.76	526.246	4	5.7	527.256	38.83	2	35742	L2.raw	0	0	0				PEAKS DB
LLSWR	21.76	673.391	5	-4.5	337.701	21.33	2	17559	L2.raw	522440	1	1				PEAKS DB
LISWR	21.76	673.391	5	-4.5	337.701	21.33	2	17559	L2.raw	522440	1	1				PEAKS DB
IISWR	21.76	673.391	5	-4.5	337.701	21.33	2	17559	L2.raw	522440	1	1				PEAKS DB
QANY	21.76	494.212	4	-5.8	495.217	19.27	2	15503	L2.raw	0	0	0				PEAKS DB
LVCAA	21.75	475.247	5	4.7	476.256	33.91	2	30796	L2.raw	0	0	0				PEAKS DB
IVCAA	21.75	475.247	5	4.7	476.256	33.91	2	30796	L2.raw	0	0	0				PEAKS DB
FAHPQA	21.75	669.323	6	-4.8	670.327	23.29	2	19460	L2.raw	0	0	0	AZZ45293.1			PEAKS DB
KRSP	21.75	486.291	4	-2.5	487.298	44.78	2	41384	L2.raw	0	0	0	AZZ46164.1:AZZ47127.1:AZZ46175.1			PEAKS DB
LVMGAP	21.75	586.315	6	5.2	587.325	42.73	2	39487	L2.raw	0	0	0	AZZ44430.1			PEAKS DB
PAGFAP	21.74	558.28	6	-6.7	559.284	21.63	2	17611	L2.raw	4392200	1	1				PEAKS DB
SSTTT	21.74	495.218	5	0	496.225	25.12	2	21591	L2.raw	2244700	1	1				PEAKS DB
LLMIP	21.74	585.356	5	5.8	586.367	42.3	2	39458	L2.raw	44380000	1	1				PEAKS DB
LIMLP	21.74	585.356	5	5.8	586.367	42.3	2	39458	L2.raw	44380000	1	1				PEAKS DB
LLMLP	21.74	585.356	5	5.8	586.367	42.3	2	39458	L2.raw	44380000	1	1				PEAKS DB
ILMIP	21.74	585.356	5	5.8	586.367	42.3	2	39458	L2.raw	44380000	1	1				PEAKS DB
IIMIP	21.74	585.356	5	5.8	586.367	42.3	2	39458	L2.raw	44380000	1	1				PEAKS DB
YLFY	21.74	604.29	4	4.9	605.3	35.5	2	32425	L2.raw	0	0	0				PEAKS DB
YIFY	21.74	604.29	4	4.9	605.3	35.5	2	32425	L2.raw	0	0	0				PEAKS DB
IAHAAP	21.73	578.318	6	-5.4	579.322	29.97	2	27870	L2.raw	65323000	1	1				PEAKS DB
MAAY	21.73	454.189	4	4.4	455.198	25.32	2	21824	L2.raw	2576900	1	1				PEAKS DB
FGGPRGN	21.72	703.34	7	-2.8	704.346	20.94	2	17087	L2.raw	1973200	1	1	RKN82373.1			PEAKS DB
KTCI	21.71	463.247	4	5.1	464.256	27.46	2	24525	L2.raw	28209000	1	1				PEAKS DB
KTCL	21.71	463.247	4	5.1	464.256	27.46	2	24525	L2.raw	28209000	1	1				PEAKS DB
VSLF	21.71	464.264	4	-1.8	465.27	56.45	2	52677	L2.raw	4017100	1	1				PEAKS DB
VSIF	21.71	464.264	4	-1.8	465.27	56.45	2	52677	L2.raw	4017100	1	1				PEAKS DB
TLIE	21.7	474.269	4	-4.7	475.274	51.77	2	47711	L2.raw	30251000	1	1				PEAKS DB
TILE	21.7	474.269	4	-4.7	475.274	51.77	2	47711	L2.raw	30251000	1	1	RKN82507.1:RKN81517.1			PEAKS DB
TIIE	21.7	474.269	4	-4.7	475.274	51.77	2	47711	L2.raw	30251000	1	1	AOT99390.1:YP_009440053.1:RKN81174.1			PEAKS DB
TLLE	21.7	474.269	4	-4.7	475.274	51.77	2	47711	L2.raw	30251000	1	1	RKN82804.1:RKN81198.1:RKN82383.1			PEAKS DB
VLEIIT	21.7	686.421	6	-2.9	687.427	30.74	2	27568	L2.raw	703610	1	1				PEAKS DB
VLEILT	21.7	686.421	6	-2.9	687.427	30.74	2	27568	L2.raw	703610	1	1				PEAKS DB
VFATRA	21.69	663.37	6	-4.2	664.375	25.46	2	21731	L2.raw	46964000	1	1	AZZ44943.1			PEAKS DB
KMVP	21.69	473.267	4	5.6	474.277	32.19	2	30652	L2.raw	11510000	1	1	RKN83329.1:AZZ44958.1			PEAKS DB
TIAAI	21.69	487.301	5	-2.4	488.307	52.44	2	48842	L2.raw	1375500	1	1				PEAKS DB
TIAAL	21.69	487.301	5	-2.4	488.307	52.44	2	48842	L2.raw	1375500	1	1				PEAKS DB
TLAAI	21.69	487.301	5	-2.4	488.307	52.44	2	48842	L2.raw	1375500	1	1				PEAKS DB
TLAAL	21.69	487.301	5	-2.4	488.307	52.44	2	48842	L2.raw	1375500	1	1				PEAKS DB
LLGALM	21.69	616.362	6	6.6	617.373	39.68	2	36560	L2.raw	0	0	0				PEAKS DB
TRR	21.68	431.26	3	-5.8	432.265	24.62	2	20909	L2.raw	766100	1	1	RKN82804.1:RKN79523.1:RKN81799.1:AZZ47127.1:RKN81209.1:RKN79649.1:RKN83585.1:AZZ47084.1:AZZ47037.1			PEAKS DB
TVCF	21.68	468.204	4	6.4	469.214	25.65	2	21973	L2.raw	0	0	0				PEAKS DB
FVIM	21.67	508.272	4	4.8	509.282	37.72	2	34603	L2.raw	150340000	2	2				PEAKS DB
FVLM	21.67	508.272	4	4.8	509.282	37.72	2	34603	L2.raw	150340000	2	2				PEAKS DB
TASPT	21.67	475.228	5	-4.7	476.233	55.65	2	52770	L2.raw	7901900	1	1				PEAKS DB
RPWQ	21.67	585.302	4	-6.6	586.306	25.27	2	21581	L2.raw	2595600	1	1				PEAKS DB
PVMT	21.66	446.22	4	4.8	447.229	22.48	2	21914	L2.raw	8157300	1	1				PEAKS DB
IPEV	21.66	456.258	4	-3	457.264	56.6	2	48941	L2.raw	42145000	1	1	RKN82804.1:RKN76925.1			PEAKS DB
LPEV	21.66	456.258	4	-3	457.264	56.6	2	48941	L2.raw	42145000	1	1	RKN77887.1:AZZ45358.1:AZZ43693.1			PEAKS DB
LVARGP	21.66	611.375	6	-6.6	612.379	26.11	2	24779	L2.raw	25869000	1	1	AZZ44327.1			PEAKS DB
LGMLT	21.65	533.288	5	6.2	534.299	25.32	2	23782	L2.raw	259480000	1	1				PEAKS DB
LGMIT	21.65	533.288	5	6.2	534.299	25.32	2	23782	L2.raw	259480000	1	1				PEAKS DB
IGMIT	21.65	533.288	5	6.2	534.299	25.32	2	23782	L2.raw	259480000	1	1				PEAKS DB
IGMLT	21.65	533.288	5	6.2	534.299	25.32	2	23782	L2.raw	259480000	1	1				PEAKS DB
PKAT	21.65	415.243	4	-0.1	416.25	49.95	2	46302	L2.raw	1006300	1	1				PEAKS DB
EIML	21.65	504.262	4	4.2	505.271	38.77	2	35876	L2.raw	2334900	1	1	RKN78425.1			PEAKS DB
ELMI	21.65	504.262	4	4.2	505.271	38.77	2	35876	L2.raw	2334900	1	1				PEAKS DB
EIMI	21.65	504.262	4	4.2	505.271	38.77	2	35876	L2.raw	2334900	1	1				PEAKS DB
ELML	21.65	504.262	4	4.2	505.271	38.77	2	35876	L2.raw	2334900	1	1				PEAKS DB
KNFIP	21.65	617.354	5	-5.7	618.357	41.49	2	38297	L2.raw	0	0	0				PEAKS DB
KNFLP	21.65	617.354	5	-5.7	618.357	41.49	2	38297	L2.raw	0	0	0				PEAKS DB
FLMVP	21.64	605.325	5	-0.5	606.332	36.52	2	34690	L2.raw	53225000	1	1				PEAKS DB
PHIF	21.64	512.275	4	0.5	513.282	51.91	2	48020	L2.raw	0	0	0				PEAKS DB
PHLF	21.64	512.275	4	0.5	513.282	51.91	2	48020	L2.raw	0	0	0	RKN81758.1			PEAKS DB
KCYT	21.64	513.226	4	5.4	514.236	28.1	2	24334	L2.raw	7399000	1	1	RKN83065.1			PEAKS DB
ICPL	21.64	444.241	4	2.7	445.249	31.23	2	27996	L2.raw	0	0	0	AZZ43690.1			PEAKS DB
ICPI	21.64	444.241	4	2.7	445.249	31.23	2	27996	L2.raw	0	0	0				PEAKS DB
LCPI	21.64	444.241	4	2.7	445.249	31.23	2	27996	L2.raw	0	0	0				PEAKS DB
LCPL	21.64	444.241	4	2.7	445.249	31.23	2	27996	L2.raw	0	0	0	RKN83135.1			PEAKS DB
IAHHI	21.63	589.334	5	-6.3	590.337	22.08	2	18189	L2.raw	9386100	1	1				PEAKS DB
LAHHL	21.63	589.334	5	-6.3	590.337	22.08	2	18189	L2.raw	9386100	1	1				PEAKS DB
IAHHL	21.63	589.334	5	-6.3	590.337	22.08	2	18189	L2.raw	9386100	1	1				PEAKS DB
ARGGF	21.63	506.26	5	3.9	507.269	35.03	2	31899	L2.raw	1757100	1	1				PEAKS DB
IGLCP	21.62	501.262	5	5.9	502.272	26.26	2	27380	L2.raw	45861000	1	1				PEAKS DB
LGICP	21.62	501.262	5	5.9	502.272	26.26	2	27380	L2.raw	45861000	1	1				PEAKS DB
LGLCP	21.62	501.262	5	5.9	502.272	26.26	2	27380	L2.raw	45861000	1	1				PEAKS DB
TTMF	21.61	498.215	4	5.5	499.225	28	2	24290	L2.raw	133720000	1	1				PEAKS DB
LVIIR	21.61	612.432	5	-6.3	613.436	42.45	2	39045	L2.raw	18098000	1	1				PEAKS DB
IVILR	21.61	612.432	5	-6.3	613.436	42.45	2	39045	L2.raw	18098000	1	1				PEAKS DB
IVIIR	21.61	612.432	5	-6.3	613.436	42.45	2	39045	L2.raw	18098000	1	1				PEAKS DB
LVILR	21.61	612.432	5	-6.3	613.436	42.45	2	39045	L2.raw	18098000	1	1				PEAKS DB
LVLLR	21.61	612.432	5	-6.3	613.436	42.45	2	39045	L2.raw	18098000	1	1				PEAKS DB
IVLLR	21.61	612.432	5	-6.3	613.436	42.45	2	39045	L2.raw	18098000	1	1				PEAKS DB
LVLIR	21.61	612.432	5	-6.3	613.436	42.45	2	39045	L2.raw	18098000	1	1	AZZ46164.1			PEAKS DB
FFVV	21.6	510.284	4	4.3	511.294	24.94	2	21213	L2.raw	0	0	0				PEAKS DB
QKP	21.6	371.217	3	-0.4	372.224	27.89	2	24401	L2.raw	0	0	0	RKN82936.1:RKN77819.1:RKN78425.1:RKN81517.1			PEAKS DB
VMF	21.6	395.188	3	4.2	396.197	39.31	2	37720	L2.raw	30057000	3	3	RKN81758.1:AZZ44533.1:AZZ45201.1			PEAKS DB
NFGVFN	21.59	696.323	6	-0.6	697.33	30.23	2	26931	L2.raw	0	0	0	AZZ44577.1			PEAKS DB
TIMGF	21.58	567.273	5	6.2	568.283	31.54	2	27830	L2.raw	7425100	1	1				PEAKS DB
TLMGF	21.58	567.273	5	6.2	568.283	31.54	2	27830	L2.raw	7425100	1	1				PEAKS DB
EGKE	21.58	461.212	4	-4.2	462.217	53.67	2	49640	L2.raw	313040	1	1	RKN81758.1:RKN83047.1:RKN77010.1:RKN83065.1:RKN82385.1:RKN76798.1			PEAKS DB
RSVIQ	21.58	601.355	5	-5.6	602.359	25.12	2	21394	L2.raw	16251000	1	1				PEAKS DB
RSVLQ	21.58	601.355	5	-5.6	602.359	25.12	2	21394	L2.raw	16251000	1	1				PEAKS DB
VSVK	21.57	431.274	4	-4.7	432.28	50.08	2	46613	L2.raw	503510	1	1	AZZ46630.1			PEAKS DB
KHIP	21.57	493.301	4	6.4	494.312	31.73	2	28518	L2.raw	0	0	0	RKN76925.1			PEAKS DB
KHLP	21.57	493.301	4	6.4	494.312	31.73	2	28518	L2.raw	0	0	0	RKN78144.1			PEAKS DB
PKPT	21.57	441.259	4	-4.6	442.264	53.46	2	50425	L2.raw	2282300	1	1	RKN81647.1:AZZ44327.1			PEAKS DB
IYARE	21.57	650.339	5	-5.4	651.342	30.21	2	26905	L2.raw	0	0	0				PEAKS DB
LYARE	21.57	650.339	5	-5.4	651.342	30.21	2	26905	L2.raw	0	0	0				PEAKS DB
AVGMF	21.56	523.246	5	6.4	524.257	27.01	2	23409	L2.raw	12018000	1	1				PEAKS DB
LLGI	21.56	414.284	4	-5	415.289	57.7	2	50988	L2.raw	5415100	1	1				PEAKS DB
IIGI	21.56	414.284	4	-5	415.289	57.7	2	50988	L2.raw	5415100	1	1				PEAKS DB
LIGI	21.56	414.284	4	-5	415.289	57.7	2	50988	L2.raw	5415100	1	1				PEAKS DB
IIGL	21.56	414.284	4	-5	415.289	57.7	2	50988	L2.raw	5415100	1	1				PEAKS DB
LIGL	21.56	414.284	4	-5	415.289	57.7	2	50988	L2.raw	5415100	1	1				PEAKS DB
ILGL	21.56	414.284	4	-5	415.289	57.7	2	50988	L2.raw	5415100	1	1				PEAKS DB
ILGI	21.56	414.284	4	-5	415.289	57.7	2	50988	L2.raw	5415100	1	1				PEAKS DB
LLGL	21.56	414.284	4	-5	415.289	57.7	2	50988	L2.raw	5415100	1	1	AOT99418.1:YP_009440081.1:RKN83653.1			PEAKS DB
AMAF	21.55	438.194	4	4.6	439.203	28.3	2	26032	L2.raw	15243000	2	2				PEAKS DB
WIMI	21.55	561.298	4	4.7	562.308	46.8	2	43240	L2.raw	0	0	0				PEAKS DB
WIML	21.55	561.298	4	4.7	562.308	46.8	2	43240	L2.raw	0	0	0				PEAKS DB
WLMI	21.55	561.298	4	4.7	562.308	46.8	2	43240	L2.raw	0	0	0				PEAKS DB
WLML	21.55	561.298	4	4.7	562.308	46.8	2	43240	L2.raw	0	0	0	RKN82373.1			PEAKS DB
FSIC	21.55	468.204	4	4.6	469.214	24.94	2	21223	L2.raw	0	0	0				PEAKS DB
FSLC	21.55	468.204	4	4.6	469.214	24.94	2	21223	L2.raw	0	0	0	AZZ44817.1:AZZ45932.1			PEAKS DB
VWF	21.54	450.227	3	1.8	451.235	20.03	2	16215	L2.raw	0	0	0	RKN79523.1:RKN82936.1:QOJ43406.1:RKN81174.1			PEAKS DB
TTICI	21.54	549.283	5	5.9	550.294	20.74	2	16887	L2.raw	0	0	0				PEAKS DB
TTLCI	21.54	549.283	5	5.9	550.294	20.74	2	16887	L2.raw	0	0	0				PEAKS DB
KSGML	21.53	534.284	5	5.9	535.294	28.55	2	24967	L2.raw	70913000	1	1				PEAKS DB
IGLSAKN	21.53	701.407	7	-3.3	702.412	29.3	2	25859	L2.raw	7404200	1	1				PEAKS DB
LGLSAKN	21.53	701.407	7	-3.3	702.412	29.3	2	25859	L2.raw	7404200	1	1				PEAKS DB
LAPP	21.53	396.237	4	-5.5	397.242	53.66	2	53382	L2.raw	16330000	1	1	RKN83585.1			PEAKS DB
IAPP	21.53	396.237	4	-5.5	397.242	53.66	2	53382	L2.raw	16330000	1	1	RKN82804.1			PEAKS DB
ERWP	21.52	586.286	4	5.6	587.297	29.13	2	25751	L2.raw	0	0	0	RKN82507.1			PEAKS DB
HLAMLGF	21.52	787.405	7	2.4	394.711	25.37	2	21744	L2.raw	292090	1	1	AZZ45894.1			PEAKS DB
TDGF	21.52	438.175	4	-3.7	439.181	50.63	2	46387	L2.raw	893880	1	1				PEAKS DB
GVLLT	21.52	501.316	5	-2.2	502.322	52.57	2	48588	L2.raw	239740	1	1				PEAKS DB
GVIIT	21.52	501.316	5	-2.2	502.322	52.57	2	48588	L2.raw	239740	1	1				PEAKS DB
GVLIT	21.52	501.316	5	-2.2	502.322	52.57	2	48588	L2.raw	239740	1	1				PEAKS DB
GVILT	21.52	501.316	5	-2.2	502.322	52.57	2	48588	L2.raw	239740	1	1				PEAKS DB
LGMVT	21.52	519.273	5	5.5	520.283	21.63	2	22589	L2.raw	2664200000	2	2				PEAKS DB
IGMVT	21.52	519.273	5	5.5	520.283	21.63	2	22589	L2.raw	2664200000	2	2				PEAKS DB
KGHT	21.51	441.234	4	-2.8	442.24	35.37	2	34123	L2.raw	59476000	1	1				PEAKS DB
DVHP	21.51	466.218	4	-3.6	467.223	52.67	2	48634	L2.raw	150440	1	1	RKN82804.1:RKN83329.1:RKN83679.1:AZZ47611.1			PEAKS DB
ILAN	21.51	429.259	4	-3.7	430.264	47.54	2	44011	L2.raw	1498900	2	2	RKN80056.1			PEAKS DB
IIAN	21.51	429.259	4	-3.7	430.264	47.54	2	44011	L2.raw	1498900	2	2				PEAKS DB
LLAN	21.51	429.259	4	-3.7	430.264	47.54	2	44011	L2.raw	1498900	2	2	RKN81758.1:RKN80280.1			PEAKS DB
LIAN	21.51	429.259	4	-3.7	430.264	47.54	2	44011	L2.raw	1498900	2	2	RKN79359.1:RKN82801.1:RKN81799.1:RKN76798.1			PEAKS DB
DRGIF	21.51	606.312	5	-6.8	607.316	37.67	2	34950	L2.raw	19213000	1	1	AZZ44792.1			PEAKS DB
TVGV	21.51	374.216	4	1.6	375.224	51.37	2	47254	L2.raw	53241000	3	3				PEAKS DB
MLPSP	21.5	543.273	5	4.8	544.283	29.84	2	26393	L2.raw	5240200	1	1	AZZ46076.1			PEAKS DB
FGMI	21.5	466.225	4	4.6	467.234	39.62	2	36499	L2.raw	0	0	0	AZZ44433.1			PEAKS DB
FGML	21.5	466.225	4	4.6	467.234	39.62	2	36499	L2.raw	0	0	0				PEAKS DB
LDMI	21.49	490.246	4	5.9	491.256	25.17	2	21152	L2.raw	2421500	1	1				PEAKS DB
IDMI	21.49	490.246	4	5.9	491.256	25.17	2	21152	L2.raw	2421500	1	1				PEAKS DB
LDML	21.49	490.246	4	5.9	491.256	25.17	2	21152	L2.raw	2421500	1	1	RKN77968.1			PEAKS DB
IDML	21.49	490.246	4	5.9	491.256	25.17	2	21152	L2.raw	2421500	1	1	AZZ44817.1			PEAKS DB
AVAHA	21.49	467.249	5	5.5	468.259	22.48	2	18571	L2.raw	220850	1	1				PEAKS DB
YVVT	21.49	480.258	4	3.3	481.267	51.62	2	47693	L2.raw	239250	1	1				PEAKS DB
ISLM	21.49	462.251	4	5.3	463.261	23.87	2	22699	L2.raw	204670000	1	1				PEAKS DB
ISIM	21.49	462.251	4	5.3	463.261	23.87	2	22699	L2.raw	204670000	1	1				PEAKS DB
LSIM	21.49	462.251	4	5.3	463.261	23.87	2	22699	L2.raw	204670000	1	1				PEAKS DB
LSLM	21.49	462.251	4	5.3	463.261	23.87	2	22699	L2.raw	204670000	1	1	RKN81654.1			PEAKS DB
MLTCP	21.49	563.245	5	0.5	564.252	31.14	2	28037	L2.raw	2362600	1	1	AZZ44751.1			PEAKS DB
VKAA	21.48	387.248	4	-6.1	388.253	55.75	2	52587	L2.raw	4147600	1	1	RKN80092.1:AZZ46203.1			PEAKS DB
MVEY	21.48	540.225	4	6	541.236	26.5	2	22900	L2.raw	0	0	0	AZZ47127.1			PEAKS DB
RTP	21.48	372.212	3	1.8	373.22	27.85	2	24401	L2.raw	470520	1	1	RKN82804.1:RKN76889.1:RKN79523.1:RKN82667.1:RKN83265.1:RKN83329.1:RKN82630.1:AZZ47658.1:RKN78130.1:RKN83585.1:AZZ47410.1:AZZ47463.1:RKN79780.1:AZZ47611.1			PEAKS DB
YAGTRT	21.47	667.329	6	-4	668.333	22.38	2	19594	L2.raw	25018000	2	2	AZZ45675.1			PEAKS DB
LAVA	21.47	372.237	4	-6	373.242	57.05	2	53954	L2.raw	54225000	1	1				PEAKS DB
IAVA	21.47	372.237	4	-6	373.242	57.05	2	53954	L2.raw	54225000	1	1				PEAKS DB
VSFT	21.47	452.227	4	-3.4	453.233	53.66	2	49769	L2.raw	0	0	0	RKN82804.1:AZZ47127.1:RKN81654.1			PEAKS DB
PVFPLF	21.47	718.405	6	-5.1	719.409	53.76	2	49876	L2.raw	0	0	0				PEAKS DB
MGVSI	21.46	505.257	5	5.7	506.267	32.44	2	33733	L2.raw	11377000	1	1				PEAKS DB
MGVSL	21.46	505.257	5	5.7	506.267	32.44	2	33733	L2.raw	11377000	1	1	AZZ47686.1			PEAKS DB
ILGVT	21.46	501.316	5	-3.8	502.322	53.31	2	49309	L2.raw	482560	1	1				PEAKS DB
LLGVT	21.46	501.316	5	-3.8	502.322	53.31	2	49309	L2.raw	482560	1	1				PEAKS DB
IIGVT	21.46	501.316	5	-3.8	502.322	53.31	2	49309	L2.raw	482560	1	1	RKN82630.1			PEAKS DB
LIGVT	21.46	501.316	5	-3.8	502.322	53.31	2	49309	L2.raw	482560	1	1	AZZ44168.1			PEAKS DB
VSKK	21.46	460.301	4	-3.6	461.307	56.25	2	52422	L2.raw	293170	1	1	RKN83679.1:RKN81209.1:RKN77968.1			PEAKS DB
EAPP	21.46	412.196	4	-0.5	413.203	21.3	2	17336	L2.raw	2760300	1	1	RKN82804.1:AZZ44327.1			PEAKS DB
FGGMI	21.45	523.246	5	6.4	524.257	36.47	2	34502	L2.raw	82574000	2	2				PEAKS DB
FGGML	21.45	523.246	5	6.4	524.257	36.47	2	34502	L2.raw	82574000	2	2				PEAKS DB
FSRTEQ	21.45	766.361	6	-3.1	767.366	23.47	2	19204	L2.raw	5435800	1	1	AZZ45847.1			PEAKS DB
QGYR	21.45	522.255	4	5.8	523.265	19.18	2	15414	L2.raw	0	0	0	RKN82801.1:RKN83329.1			PEAKS DB
TPSCCQ	21.44	637.22	6	-6.6	638.223	12.79	2	13594	L2.raw	7466900	1	1				PEAKS DB
FPSHP	21.44	583.275	5	-3.1	584.281	23.77	2	20720	L2.raw	62423000	1	1				PEAKS DB
LAGAMI	21.44	574.315	6	5.9	575.326	29.94	2	28687	L2.raw	138370000	1	1				PEAKS DB
APVL	21.43	398.253	4	3.4	399.262	59.47	2	55600	L2.raw	0	0	0	RKN77887.1:RKN81419.1			PEAKS DB
APVI	21.43	398.253	4	3.4	399.262	59.47	2	55600	L2.raw	0	0	0				PEAKS DB
GFSQSQRY	21.43	971.446	8	1.1	972.454	22.03	2	17898	L2.raw	2868100	1	1				PEAKS DB
EVAK	21.43	445.254	4	-4	446.259	45.61	2	43081	L2.raw	6676800	1	1	RKN81647.1:AZZ45293.1:RKN77010.1:AZZ44958.1			PEAKS DB
IRPTYN	21.43	762.402	6	-2.6	763.408	27.72	2	23876	L2.raw	255910000	1	1	RKN82865.1			PEAKS DB
YRLF	21.42	597.327	4	-6.6	598.331	43.7	2	42425	L2.raw	25012000	1	1				PEAKS DB
YRIF	21.42	597.327	4	-6.6	598.331	43.7	2	42425	L2.raw	25012000	1	1				PEAKS DB
FAAAAVSK	21.42	763.423	8	-1.8	764.429	31.64	2	28523	L2.raw	1219800	1	1	AZZ47127.1			PEAKS DB
MSPY	21.41	496.199	4	5.6	497.209	25.02	2	21386	L2.raw	1920900	1	1				PEAKS DB
MPG	21.4	303.125	3	0.7	304.133	27.75	2	24246	L2.raw	0	0	0	AZZ47686.1			PEAKS DB
MVTT	21.39	450.215	4	3.8	451.224	25.42	2	24007	L2.raw	29824000	1	1				PEAKS DB
KEIFY	21.39	698.364	5	5.7	699.375	25.42	2	21565	L2.raw	230920	1	1				PEAKS DB
KELFY	21.39	698.364	5	5.7	699.375	25.42	2	21565	L2.raw	230920	1	1				PEAKS DB
ISAAP	21.39	457.254	5	-3.4	458.259	45.74	2	42265	L2.raw	377820	1	1				PEAKS DB
LSAAP	21.39	457.254	5	-3.4	458.259	45.74	2	42265	L2.raw	377820	1	1				PEAKS DB
TSAT	21.39	378.175	4	6.5	379.185	17.96	2	14331	L2.raw	17203	1	1				PEAKS DB
TTEP	21.38	446.201	4	-4.7	447.207	56.9	2	53914	L2.raw	2730700	1	1	AZZ44577.1			PEAKS DB
QAAP	21.37	385.196	4	-1.6	386.203	22.88	2	19262	L2.raw	2248300	1	1	AZZ47036.1			PEAKS DB
DDEP	21.37	474.16	4	5.5	475.17	29.79	2	26493	L2.raw	2028700	1	1	AZZ47658.1			PEAKS DB
LVSML	21.37	561.32	5	6.7	562.331	30.52	2	22712	L2.raw	71046000	1	1				PEAKS DB
IVSMI	21.37	561.32	5	6.7	562.331	30.52	2	22712	L2.raw	71046000	1	1				PEAKS DB
LVSMI	21.37	561.32	5	6.7	562.331	30.52	2	22712	L2.raw	71046000	1	1				PEAKS DB
IVSML	21.37	561.32	5	6.7	562.331	30.52	2	22712	L2.raw	71046000	1	1	AZZ45660.1			PEAKS DB
DRW	21.37	475.218	3	-3	476.224	31.69	2	29031	L2.raw	9782100	1	1	RKN81805.1:RKN81799.1:AZZ47127.1:RKN77963.1:AZZ44613.1:RKN81177.1:AZZ45134.1			PEAKS DB
VVM	21.37	347.188	3	0.1	348.195	25.71	2	22018	L2.raw	530320	1	1	RKN81647.1:AZZ45898.1:RKN82985.1:RKN78662.1:RKN83373.1:AZZ45894.1:AZZ47239.1:AZZ45857.1:AZZ46081.1			PEAKS DB
AFTMI	21.36	581.288	5	6.6	582.299	29.94	2	28644	L2.raw	17100000	1	1				PEAKS DB
ATGARW	21.36	660.334	6	-4.2	661.339	22.73	2	20316	L2.raw	16236000	1	1				PEAKS DB
DFLM	21.36	524.231	4	5.1	525.24	37.42	2	34172	L2.raw	9270100	1	1				PEAKS DB
DFIM	21.36	524.231	4	5.1	525.24	37.42	2	34172	L2.raw	9270100	1	1				PEAKS DB
VYPY	21.35	540.258	4	5.3	541.269	30.14	2	27438	L2.raw	37480000	1	1	RKN81517.1:RKN76884.1			PEAKS DB
VTMT	21.35	450.215	4	3.8	451.224	25.42	2	21594	L2.raw	29824000	1	1				PEAKS DB
CIR	21.34	390.205	3	6.5	391.215	50.5	2	46655	L2.raw	0	0	0	RKN82804.1:AZZ44807.1			PEAKS DB
CLR	21.34	390.205	3	6.5	391.215	50.5	2	46655	L2.raw	0	0	0	RKN82667.1:AZZ44792.1			PEAKS DB
RWFP	21.34	604.312	4	0.9	605.32	25.17	2	21262	L2.raw	2154100	1	1				PEAKS DB
VMFY	21.34	558.251	4	5.1	559.261	43.1	2	39783	L2.raw	1909100	1	1				PEAKS DB
AEIEA	21.33	531.254	5	-3.6	532.259	53.36	2	49864	L2.raw	1067400	1	1				PEAKS DB
AELEA	21.33	531.254	5	-3.6	532.259	53.36	2	49864	L2.raw	1067400	1	1	AZZ43619.1			PEAKS DB
EAIAE	21.33	531.254	5	-3.6	532.259	53.36	2	49141	L2.raw	1067400	1	1	AZZ47410.1			PEAKS DB
EALAE	21.33	531.254	5	-3.6	532.259	53.36	2	49141	L2.raw	1067400	1	1				PEAKS DB
SDMSRQ	21.33	722.302	6	-6.2	723.305	17.08	2	13520	L2.raw	0	0	0	RKN81068.1			PEAKS DB
TLSIIFKN	21.33	934.549	8	0.6	935.557	48.34	2	44574	L2.raw	1954100	1	1	RKN81209.1			PEAKS DB
PLWVEIKI	21.33	996.601	8	-3	997.605	48.88	2	45091	L2.raw	2303500	1	1	RKN79780.1			PEAKS DB
TVVGY	21.32	537.28	5	-0.1	538.287	19.37	2	15593	L2.raw	0	0	0	RKN83464.1			PEAKS DB
PAAM	21.31	388.178	4	-5.8	389.183	19.79	2	15996	L2.raw	154430	1	1	AZZ47686.1			PEAKS DB
QVMP	21.3	473.231	4	3.3	474.24	25.87	2	22218	L2.raw	0	0	0				PEAKS DB
TRST	21.3	463.239	4	-5	464.244	17.68	2	14059	L2.raw	0	0	0	AZZ44168.1			PEAKS DB
MLTM	21.3	494.223	4	3.7	495.232	28.48	2	25628	L2.raw	1109100	1	1				PEAKS DB
MITM	21.3	494.223	4	3.7	495.232	28.48	2	25628	L2.raw	1109100	1	1				PEAKS DB
RRP	21.29	427.265	3	-0.2	428.273	26.38	2	22776	L2.raw	0	0	0	AZZ47410.1:RKN82385.1:AZZ47611.1:AZZ47297.1			PEAKS DB
WSVNQ	21.29	632.292	5	-2.6	633.297	28.69	2	25276	L2.raw	0	0	0	AZZ47035.1			PEAKS DB
RSDAP	21.29	544.26	5	-2.6	545.266	25.02	2	21535	L2.raw	11189000	1	1				PEAKS DB
VKTP	21.28	443.274	4	-3.9	444.28	56.4	2	48827	L2.raw	6072800	1	1	AZZ46164.1:AZZ44953.1:AZZ45249.1			PEAKS DB
FFPY	21.27	572.263	4	6.5	573.274	32.24	2	29143	L2.raw	3085600	1	1	RKN79305.1			PEAKS DB
NSGY	21.27	439.17	4	5.3	440.18	25.45	2	21724	L2.raw	376480	1	1	RKN81647.1:RKN81799.1			PEAKS DB
VIGYR	21.27	606.349	5	-5.7	607.353	27.56	2	23733	L2.raw	10114000	1	1	AZZ45894.1			PEAKS DB
VLGYR	21.27	606.349	5	-5.7	607.353	27.56	2	23733	L2.raw	10114000	1	1	AZZ44613.1			PEAKS DB
LAMGY	21.26	553.257	5	5.5	554.267	22.88	2	21153	L2.raw	39828000	1	1				PEAKS DB
IVCF	21.26	480.241	4	-2.8	481.247	21.12	2	17262	L2.raw	0	0	0				PEAKS DB
LVCF	21.26	480.241	4	-2.8	481.247	21.12	2	17262	L2.raw	0	0	0				PEAKS DB
TPAA	21.26	358.185	4	1.8	359.193	44.84	2	44931	L2.raw	28377000	1	1	AZZ46164.1			PEAKS DB
VTMP	21.26	446.22	4	4.8	447.229	22.48	2	18742	L2.raw	8157300	1	1	AZZ47084.1			PEAKS DB
WGF	21.25	408.18	3	4.2	409.189	23.42	2	20190	L2.raw	15954000	2	2	RKN81758.1:RKN81419.1:AOT99418.1:YP_009440081.1:RKN79305.1:AZZ46280.1:AZZ45012.1			PEAKS DB
KCA	21.25	320.152	3	1.2	321.159	23.07	2	19231	L2.raw	0	0	0	AZZ47751.1			PEAKS DB
ERGP	21.25	457.228	4	-3	458.234	23.42	2	20128	L2.raw	118890000	1	1				PEAKS DB
DRGP	21.24	443.213	4	4.6	444.222	18.21	2	14539	L2.raw	0	0	0	AZZ44974.1			PEAKS DB
ERYF	21.23	613.286	4	-6	614.29	35.37	2	32296	L2.raw	119860000	1	1	RKN78659.1:AZZ47751.1			PEAKS DB
LGMAIAA	21.23	645.352	7	6.5	646.364	33.8	2	30660	L2.raw	134060000	1	1	AZZ46749.1			PEAKS DB
FVWIAMP	21.22	862.441	7	3.9	432.229	27.48	2	23952	L2.raw	0	0	0	RKN80797.1			PEAKS DB
TVNY	21.22	495.233	4	-3.9	496.238	18.32	2	14640	L2.raw	0	0	0	RKN79523.1:RKN77819.1			PEAKS DB
FCV	21.21	367.157	3	1.8	368.164	33.28	2	30301	L2.raw	15581000	1	1	RKN82804.1:RKN82985.1			PEAKS DB
NAFTGG	21.21	565.25	6	-4.4	566.254	24.67	2	20947	L2.raw	180020	1	1	RKN79649.1			PEAKS DB
YVDT	21.2	496.217	4	-1.7	497.223	50.11	2	46144	L2.raw	468950	1	1	RKN81647.1			PEAKS DB
ERLPF	21.2	660.36	5	-4.3	661.364	48.58	2	44835	L2.raw	3206300	1	1				PEAKS DB
ERIPF	21.2	660.36	5	-4.3	661.364	48.58	2	44835	L2.raw	3206300	1	1				PEAKS DB
APGGGVGP	21.2	610.307	8	-5.5	611.311	21.63	2	17760	L2.raw	1079700	1	1	AZZ45777.1			PEAKS DB
PHDTY	21.2	631.26	5	-4.8	632.264	19.44	2	15665	L2.raw	643690	1	1				PEAKS DB
TAFGRT	21.2	651.334	6	-5.4	652.338	26.31	2	22997	L2.raw	28153000	1	1	AZZ45656.1			PEAKS DB
WAFW	21.2	608.275	4	-6.8	609.278	31.24	2	27963	L2.raw	16108000	1	1				PEAKS DB
KNFI	21.19	520.301	4	-6.6	521.305	45.27	2	41840	L2.raw	0	0	0	AOT99390.1:YP_009440053.1			PEAKS DB
KNFL	21.19	520.301	4	-6.6	521.305	45.27	2	41840	L2.raw	0	0	0				PEAKS DB
VLWR	21.19	572.343	4	0.2	573.351	28.39	2	24934	L2.raw	2373400	1	1	AZZ45337.1			PEAKS DB
VIWR	21.19	572.343	4	0.2	573.351	28.39	2	24934	L2.raw	2373400	1	1				PEAKS DB
FSVT	21.19	452.227	4	-3.4	453.233	55.58	2	51752	L2.raw	0	0	0	RKN82804.1			PEAKS DB
VAQT	21.19	417.222	4	-3.9	418.228	19.69	2	16083	L2.raw	5215600	1	1				PEAKS DB
LTWSR	21.19	661.355	5	-4.4	662.359	25.32	2	21840	L2.raw	26173000	1	1	AZZ44533.1			PEAKS DB
YSMT	21.19	500.194	4	4.9	501.204	22.52	2	18666	L2.raw	0	0	0				PEAKS DB
IGGSR	21.18	488.271	5	-2	489.277	23.27	2	20114	L2.raw	2101100	1	1				PEAKS DB
LGGSR	21.18	488.271	5	-2	489.277	23.27	2	20114	L2.raw	2101100	1	1				PEAKS DB
AFGML	21.18	537.262	5	6	538.273	32.63	2	30940	L2.raw	27751000	1	1				PEAKS DB
AFGMI	21.18	537.262	5	6	538.273	32.63	2	30940	L2.raw	27751000	1	1				PEAKS DB
TIDQ	21.17	475.228	4	4.1	476.237	24.52	2	20738	L2.raw	256780	1	1	RKN76889.1			PEAKS DB
TLDQ	21.17	475.228	4	4.1	476.237	24.52	2	20738	L2.raw	256780	1	1	RKN82804.1:AZZ44629.1			PEAKS DB
PYVN	21.16	491.238	4	-3.8	492.243	20.33	2	16652	L2.raw	171270	1	1				PEAKS DB
SLGV	21.16	374.216	4	0.2	375.224	50.48	2	46816	L2.raw	4273200	1	1				PEAKS DB
SIGV	21.16	374.216	4	0.2	375.224	50.48	2	46816	L2.raw	4273200	1	1				PEAKS DB
ELPV	21.15	456.258	4	-3	457.264	56.6	2	54785	L2.raw	42145000	1	1				PEAKS DB
EIPV	21.15	456.258	4	-3	457.264	56.6	2	54785	L2.raw	42145000	1	1	RKN82373.1:RKN77963.1			PEAKS DB
NGF	21.15	336.143	3	-5	337.149	48.19	2	44506	L2.raw	0	0	0	RKN82804.1:RKN82936.1:RKN81805.1:RKN81647.1:RKN81689.1:RKN81799.1:RKN81209.1:RKN83179.1:RKN82795.1:RKN81068.1:RKN83653.1			PEAKS DB
YTIT	21.14	496.253	4	-1.6	497.26	51.72	2	47004	L2.raw	939480	1	1	RKN77887.1:RKN76889.1:RKN77963.1:RKN77968.1			PEAKS DB
YTLT	21.14	496.253	4	-1.6	497.26	51.72	2	47004	L2.raw	939480	1	1	RKN82804.1			PEAKS DB
VIEK	21.13	487.301	4	-2.3	488.307	56.15	2	53302	L2.raw	1282300	1	1				PEAKS DB
VLEK	21.13	487.301	4	-2.3	488.307	56.15	2	53302	L2.raw	1282300	1	1				PEAKS DB
FACL	21.13	452.209	4	4.4	453.219	27.26	2	25001	L2.raw	15267000	1	1				PEAKS DB
FACI	21.13	452.209	4	4.4	453.219	27.26	2	25001	L2.raw	15267000	1	1				PEAKS DB
PSKT	21.13	431.238	4	-5.5	432.243	55.13	2	48791	L2.raw	21698000	1	1	RKN81758.1:RKN82801.1:AZZ44817.1:RKN80092.1			PEAKS DB
LVQM	21.12	489.262	4	5.4	490.272	25.37	2	21730	L2.raw	143270000	1	1				PEAKS DB
IVQM	21.12	489.262	4	5.4	490.272	25.37	2	21730	L2.raw	143270000	1	1				PEAKS DB
TVGT	21.11	376.196	4	1.6	377.204	50.45	2	46572	L2.raw	124030	1	1	RKN82804.1:AZZ46164.1:RKN82936.1			PEAKS DB
GVIGV	21.1	443.274	5	-3.9	444.28	56.4	2	51042	L2.raw	6072800	1	1	AZZ44914.1			PEAKS DB
GVLGV	21.1	443.274	5	-3.9	444.28	56.4	2	51042	L2.raw	6072800	1	1				PEAKS DB
KCGP	21.1	403.189	4	-6.3	404.194	17.57	2	13867	L2.raw	366180	1	1				PEAKS DB
KMSGF	21.08	568.268	5	5.8	569.278	24.72	2	21002	L2.raw	3680700	1	1				PEAKS DB
KTTMP	21.08	576.294	5	6.2	577.305	27.11	2	25456	L2.raw	52764000	1	1				PEAKS DB
ATLLE	21.07	545.306	5	-2.5	546.312	50.03	2	46134	L2.raw	963850	1	1	AZZ47410.1:AZZ46586.1			PEAKS DB
ATILE	21.07	545.306	5	-2.5	546.312	50.03	2	46134	L2.raw	963850	1	1				PEAKS DB
ATLIE	21.07	545.306	5	-2.5	546.312	50.03	2	46134	L2.raw	963850	1	1	RKN78797.1			PEAKS DB
KRGG	21.07	416.25	4	-5.5	417.255	32.63	2	31509	L2.raw	103900000	2	2				PEAKS DB
LVVN	21.07	443.274	4	-4	444.28	56.4	2	53222	L2.raw	6072800	1	1	RKN77887.1:RKN82936.1			PEAKS DB
IVVN	21.07	443.274	4	-4	444.28	56.4	2	53222	L2.raw	6072800	1	1	RKN83265.1:RKN83135.1			PEAKS DB
VVLGSDWR	21.07	930.492	8	1.1	931.501	40.11	2	36906	L2.raw	2178900	1	1	RKN78797.1			PEAKS DB
KAMY	21.07	511.247	4	0.3	512.254	25.42	2	21482	L2.raw	3720200	2	2				PEAKS DB
PVKT	21.07	443.274	4	-3.9	444.28	56.4	2	50325	L2.raw	6072800	1	1	RKN82838.1:AZZ45249.1			PEAKS DB
MSIGMVQ	21.06	764.356	7	5.7	765.368	31.11	2	27939	L2.raw	424290	1	1	RKN82667.1			PEAKS DB
LGAMIA	21.06	574.315	6	5.9	575.326	29.94	2	31694	L2.raw	217870000	2	2				PEAKS DB
ISDAA	21.06	475.228	5	-4.7	476.233	55.65	2	47824	L2.raw	7901900	1	1				PEAKS DB
LSDAA	21.06	475.228	5	-4.7	476.233	55.65	2	47824	L2.raw	7901900	1	1				PEAKS DB
GPAGHQ	21.06	565.261	6	-1.6	566.267	19.73	2	15928	L2.raw	0	0	0				PEAKS DB
RMT	21.06	406.2	3	4.2	407.209	16.63	2	13149	L2.raw	0	0	0	RKN81419.1:AZZ44433.1:AZZ46929.1:RKN81177.1:AZZ44249.1			PEAKS DB
LLAHPT	21.05	650.375	6	-4.9	651.379	31.49	2	29382	L2.raw	13502000	1	1				PEAKS DB
IIAHPT	21.05	650.375	6	-4.9	651.379	31.49	2	29382	L2.raw	13502000	1	1				PEAKS DB
LIAHPT	21.05	650.375	6	-4.9	651.379	31.49	2	29382	L2.raw	13502000	1	1				PEAKS DB
IVGLM	21.04	531.309	5	6	532.319	32.88	2	32449	L2.raw	77357000	1	1				PEAKS DB
LVGIM	21.04	531.309	5	6	532.319	32.88	2	32449	L2.raw	77357000	1	1	RKN83179.1			PEAKS DB
IVGIM	21.04	531.309	5	6	532.319	32.88	2	32449	L2.raw	77357000	1	1				PEAKS DB
LVGLM	21.04	531.309	5	6	532.319	32.88	2	32449	L2.raw	77357000	1	1	RKN80775.1			PEAKS DB
VFGF	21.03	468.237	4	1.4	469.245	17.79	2	14261	L2.raw	86233	1	1	RKN79359.1:AZZ45293.1:AZZ45337.1:RKN76798.1			PEAKS DB
VAHF	21.03	472.243	4	-1.2	473.25	21.23	2	17325	L2.raw	117200	1	1				PEAKS DB
VYK	21.02	408.237	3	-5.1	409.242	58.2	2	55766	L2.raw	1268600	1	1	RKN81758.1:RKN82667.1:RKN83329.1:RKN81198.1:RKN83653.1:RKN81000.1:RKN77968.1:RKN79775.1:RKN80092.1:RKN81177.1:RKN81592.1			PEAKS DB
LAGPHP	21.02	590.318	6	-6.4	591.321	22.38	2	18529	L2.raw	0	0	0	AZZ45086.1			PEAKS DB
ARALVT	21.02	629.386	6	-5.5	630.39	24.62	2	20780	L2.raw	33495000	1	1				PEAKS DB
AIMVSP	21.01	616.325	6	6.4	617.337	31.04	2	27957	L2.raw	46501000	1	1				PEAKS DB
QWNNQ	21.01	688.293	5	-4	689.297	22.93	2	19118	L2.raw	2145500	1	1	RKN76891.1			PEAKS DB
MLSVP	21.01	545.288	5	6.4	546.299	36.67	2	37393	L2.raw	39416000	1	1	AZZ47686.1			PEAKS DB
ITMT	21.01	464.231	4	4.2	465.24	25.81	2	22673	L2.raw	61588000	1	1	RKN76889.1			PEAKS DB
LTMT	21.01	464.231	4	4.2	465.24	25.81	2	22673	L2.raw	61588000	1	1	RKN81198.1			PEAKS DB
EPGI	21	414.211	4	4.9	415.221	30.86	2	27600	L2.raw	0	0	0				PEAKS DB
EPGL	21	414.211	4	4.9	415.221	30.86	2	27600	L2.raw	0	0	0	AZZ46749.1			PEAKS DB
FPW	20.99	448.211	3	5.1	449.221	47.39	2	43782	L2.raw	0	0	0	RKN80775.1:RKN81689.1:AZZ45249.1			PEAKS DB
RSDKYT	20.99	768.377	6	-3.5	769.381	34.94	2	31854	L2.raw	0	0	0	RKN77968.1			PEAKS DB
LGQ	20.99	316.175	3	0.2	317.182	46.54	2	42927	L2.raw	554000	1	1	AOT99390.1:YP_009440053.1			PEAKS DB
IGQ	20.99	316.175	3	0.2	317.182	46.54	2	42927	L2.raw	554000	1	1	AOT99385.1:YP_009440048.1			PEAKS DB
IVNT	20.99	445.254	4	-4.1	446.259	45.61	2	44727	L2.raw	6676800	1	1				PEAKS DB
LVNT	20.99	445.254	4	-4.1	446.259	45.61	2	44727	L2.raw	6676800	1	1	RKN77887.1:RKN81419.1:RKN82871.1:RKN83464.1			PEAKS DB
DGRIF	20.98	606.312	5	-6.8	607.316	37.67	2	34658	L2.raw	19213000	1	1				PEAKS DB
DGRLF	20.98	606.312	5	-6.8	607.316	37.67	2	34658	L2.raw	19213000	1	1				PEAKS DB
FWPANQ	20.97	761.35	6	-2.5	762.355	39.11	2	37297	L2.raw	4461800	1	1	AZZ45293.1			PEAKS DB
DGR	20.97	346.16	3	-1.8	347.167	58.64	2	54505	L2.raw	526080	1	1	RKN83265.1:RKN83135.1:RKN83329.1:RKN83106.1:RKN82795.1:RKN82507.1			PEAKS DB
KNSYF	20.97	657.312	5	-4.8	658.316	34.33	2	30999	L2.raw	33689000	1	1	RKN83135.1			PEAKS DB
FGRPF	20.97	622.323	5	-6.1	623.326	37.17	2	34369	L2.raw	9822500	1	1	AZZ44629.1			PEAKS DB
ISSK	20.96	433.254	4	-5	434.259	48.1	2	44341	L2.raw	9243300	1	1	RKN78144.1:AZZ47596.1			PEAKS DB
LSSK	20.96	433.254	4	-5	434.259	48.1	2	44341	L2.raw	9243300	1	1	RKN81758.1:RKN76925.1			PEAKS DB
IPET	20.95	458.238	4	-4.2	459.243	55.57	2	51746	L2.raw	0	0	0				PEAKS DB
LPET	20.95	458.238	4	-4.2	459.243	55.57	2	51746	L2.raw	0	0	0	RKN82437.1:RKN81799.1:RKN83653.1:AZZ45656.1			PEAKS DB
KGNR	20.95	473.271	4	-2.6	474.277	28.75	2	24385	L2.raw	39747000	1	1	RKN81805.1:RKN83329.1:AZZ46586.1			PEAKS DB
LSYML	20.94	625.314	5	6.4	626.326	35.19	2	32105	L2.raw	0	0	0				PEAKS DB
KVPT	20.93	443.274	4	-3.9	444.28	56.4	2	50048	L2.raw	6072800	1	1				PEAKS DB
NPEGPNANP	20.93	908.399	9	-1.4	909.405	19.83	2	16096	L2.raw	212770	1	1	RKN83106.1			PEAKS DB
EGD	20.92	319.102	3	6.2	320.111	13.82	2	11050	L2.raw	0	0	0	RKN82804.1:RKN82667.1:RKN83265.1:RKN82801.1:RKN83179.1			PEAKS DB
GVAP	20.92	342.19	4	1.2	343.198	49.98	2	49012	L2.raw	142100000	3	3	RKN77887.1:AZZ46164.1:AZZ47036.1:RKN81647.1:AZZ45656.1			PEAKS DB
MVGPW	20.91	588.273	5	0.8	589.281	30.87	2	27606	L2.raw	0	0	0	AZZ44433.1			PEAKS DB
VSPV	20.89	400.232	4	-4.9	401.238	56.65	2	54262	L2.raw	61297000	1	1	RKN82801.1:RKN82871.1			PEAKS DB
DPPVSI	20.89	626.327	6	-3.4	627.333	23.52	2	20291	L2.raw	3980800	1	1	RKN76889.1			PEAKS DB
RQPSTY	20.89	750.366	6	-1.5	751.372	18.94	2	15219	L2.raw	7306400	1	1	AZZ43875.1			PEAKS DB
ITSRQP	20.88	700.387	6	-3.2	701.392	21.73	2	17835	L2.raw	6816100	1	1	AZZ43562.1			PEAKS DB
TLMML	20.88	607.307	5	2.5	608.316	39.19	2	36091	L2.raw	0	0	0	AZZ44974.1			PEAKS DB
IVVML	20.87	573.356	5	5.5	574.366	39.11	2	36021	L2.raw	770530	1	1				PEAKS DB
LVVML	20.87	573.356	5	5.5	574.366	39.11	2	36021	L2.raw	770530	1	1				PEAKS DB
VSPL	20.87	414.248	4	-4.9	415.253	56.24	2	51643	L2.raw	42588000	1	1				PEAKS DB
VSPI	20.87	414.248	4	-4.9	415.253	56.24	2	51643	L2.raw	42588000	1	1	RKN82804.1			PEAKS DB
AFLCP	20.87	549.262	5	5.6	550.273	35.77	2	32679	L2.raw	10823000	1	1	AZZ47295.1			PEAKS DB
IDRAFR	20.87	776.429	6	-3.6	777.434	25.95	2	22303	L2.raw	0	0	0	AZZ45396.1			PEAKS DB
FGPHAP	20.87	624.302	6	-5.6	625.306	37.47	2	36117	L2.raw	35260000	1	1	AZZ47596.1			PEAKS DB
WFAP	20.87	519.248	4	-4	520.253	21.12	2	17264	L2.raw	0	0	0				PEAKS DB
VYPHP	20.86	611.307	5	-5.6	612.311	34.73	2	33206	L2.raw	45820000	1	1	AZZ47086.1			PEAKS DB
HPPGF	20.85	553.265	5	-2.3	554.271	27.01	2	28435	L2.raw	54078000	1	1	AZZ47423.1			PEAKS DB
IELAA	20.85	515.295	5	-2.3	516.302	57.84	2	51447	L2.raw	6643100	1	1				PEAKS DB
IEIAA	20.85	515.295	5	-2.3	516.302	57.84	2	51447	L2.raw	6643100	1	1				PEAKS DB
LEIAA	20.85	515.295	5	-2.3	516.302	57.84	2	51447	L2.raw	6643100	1	1				PEAKS DB
LELAA	20.85	515.295	5	-2.3	516.302	57.84	2	51447	L2.raw	6643100	1	1				PEAKS DB
VSIE	20.84	446.238	4	-5.2	447.243	51.14	2	47269	L2.raw	0	0	0				PEAKS DB
VSLE	20.84	446.238	4	-5.2	447.243	51.14	2	47269	L2.raw	0	0	0				PEAKS DB
ASKP	20.84	401.227	4	-6.1	402.232	58.54	2	54441	L2.raw	1219600	1	1	AZZ44327.1			PEAKS DB
IAFFF	20.83	643.337	5	6.1	644.348	32.54	2	30846	L2.raw	8937200	1	1				PEAKS DB
LAFFF	20.83	643.337	5	6.1	644.348	32.54	2	30846	L2.raw	8937200	1	1				PEAKS DB
LMVG	20.83	418.225	4	2.8	419.233	37.7	2	34632	L2.raw	0	0	0	AZZ44953.1			PEAKS DB
IMVG	20.83	418.225	4	2.8	419.233	37.7	2	34632	L2.raw	0	0	0	RKN80056.1:RKN79649.1:RKN76925.1			PEAKS DB
ISCLP	20.82	531.273	5	4.8	532.283	22.6	2	18743	L2.raw	0	0	0				PEAKS DB
LSCIP	20.82	531.273	5	4.8	532.283	22.6	2	18743	L2.raw	0	0	0	RKN77010.1			PEAKS DB
LLFFGF	20.82	742.405	6	5	372.212	33.28	2	30099	L2.raw	3773500	1	1				PEAKS DB
ALIV	20.82	414.284	4	-5	415.289	57.7	2	54279	L2.raw	5415100	1	1				PEAKS DB
AIIV	20.82	414.284	4	-5	415.289	57.7	2	54279	L2.raw	5415100	1	1				PEAKS DB
ALLV	20.82	414.284	4	-5	415.289	57.7	2	54279	L2.raw	5415100	1	1				PEAKS DB
AILV	20.82	414.284	4	-5	415.289	57.7	2	54279	L2.raw	5415100	1	1	RKN82804.1			PEAKS DB
LTDQ	20.81	475.228	4	-4.7	476.233	55.65	2	47672	L2.raw	7901900	1	1	RKN79523.1:AZZ46280.1:AZZ45660.1:AZZ44411.1			PEAKS DB
ITDQ	20.81	475.228	4	-4.7	476.233	55.65	2	47672	L2.raw	7901900	1	1	RKN82804.1:RKN77930.1			PEAKS DB
NRSSNQ	20.8	704.32	6	1.9	705.329	24.62	2	18922	L2.raw	7307700	1	1	RKN83265.1			PEAKS DB
IGSGR	20.8	488.271	5	4	489.28	30.59	2	26179	L2.raw	15038000	1	1				PEAKS DB
LGSGR	20.8	488.271	5	4	489.28	30.59	2	26179	L2.raw	15038000	1	1	AZZ46076.1			PEAKS DB
GPAGPSGAP	20.8	709.34	9	-3.2	710.345	27.16	2	22688	L2.raw	2935400	1	1				PEAKS DB
RGGGL	20.8	458.26	5	0.4	459.268	28.6	2	25244	L2.raw	15621000	1	1				PEAKS DB
RGGGI	20.8	458.26	5	0.4	459.268	28.6	2	25244	L2.raw	15621000	1	1	AZZ44745.1			PEAKS DB
KHP	20.79	380.217	3	2.7	381.226	34.53	2	31537	L2.raw	5109100	1	1	AZZ44168.1:AZZ46175.1:RKN76891.1			PEAKS DB
MAIGVNE(-.98)	20.79	731.364	7	-6.5	732.366	30.72	2	27454	L2.raw	0	0	0	AZZ47036.1	Amidation	E7:Amidation:1000.00	PEAKS PTM
LLAV	20.79	414.284	4	-5	415.289	57.7	2	51847	L2.raw	5415100	1	1				PEAKS DB
LIAV	20.79	414.284	4	-5	415.289	57.7	2	51847	L2.raw	5415100	1	1				PEAKS DB
IIAV	20.79	414.284	4	-5	415.289	57.7	2	51847	L2.raw	5415100	1	1				PEAKS DB
ILAV	20.79	414.284	4	-5	415.289	57.7	2	51847	L2.raw	5415100	1	1	QOJ43406.1			PEAKS DB
KSSSS	20.78	494.234	5	5.7	495.244	20.58	2	16730	L2.raw	0	0	0				PEAKS DB
FIPPY	20.78	635.332	5	6.1	636.343	25.02	2	24509	L2.raw	46011000	1	1				PEAKS DB
FLPPY	20.78	635.332	5	6.1	636.343	25.02	2	24509	L2.raw	46011000	1	1				PEAKS DB
TPHNFP	20.77	711.334	6	-2.3	712.34	27.16	2	23657	L2.raw	2047900	1	1	AZZ47658.1			PEAKS DB
KGDR	20.75	474.255	4	4.4	475.264	20.58	2	16737	L2.raw	0	0	0				PEAKS DB
AVGP	20.75	342.19	4	1.2	343.198	49.98	2	45812	L2.raw	114060000	2	2	AOT99385.1:YP_009440048.1			PEAKS DB
EIGP	20.75	414.211	4	-4.7	415.217	54.91	2	51847	L2.raw	106100000	1	1	RKN77887.1			PEAKS DB
ELGP	20.75	414.211	4	-4.7	415.217	54.91	2	51847	L2.raw	106100000	1	1	RKN82490.1			PEAKS DB
KNISF	20.75	607.333	5	-6.8	608.336	27.92	2	24435	L2.raw	0	0	0				PEAKS DB
KNLSF	20.75	607.333	5	-6.8	608.336	27.92	2	24435	L2.raw	0	0	0				PEAKS DB
LVCVP	20.75	529.293	5	5.5	530.304	28.72	2	25300	L2.raw	0	0	0	AZZ47410.1			PEAKS DB
VYET	20.74	510.233	4	-1.1	511.239	53.25	2	49349	L2.raw	0	0	0	RKN82667.1			PEAKS DB
AIAMP	20.74	501.262	5	1.7	502.27	24.61	2	20859	L2.raw	0	0	0				PEAKS DB
ALAMP	20.74	501.262	5	1.7	502.27	24.61	2	20859	L2.raw	0	0	0				PEAKS DB
LIVRS	20.74	586.38	5	-6.5	587.384	28.25	2	24758	L2.raw	20596000	1	1				PEAKS DB
ILVRS	20.74	586.38	5	-6.5	587.384	28.25	2	24758	L2.raw	20596000	1	1	AZZ47036.1			PEAKS DB
LLVRS	20.74	586.38	5	-6.5	587.384	28.25	2	24758	L2.raw	20596000	1	1				PEAKS DB
FDR	20.73	436.207	3	-0.6	437.214	17.33	2	13799	L2.raw	1079900	1	1	RKN82804.1:RKN77887.1:RKN82667.1:RKN79359.1:RKN83179.1:RKN82795.1:RKN77001.1:RKN79451.1			PEAKS DB
IGYC	20.72	454.189	4	4.5	455.198	28.19	2	24735	L2.raw	0	0	0				PEAKS DB
LGYC	20.72	454.189	4	4.5	455.198	28.19	2	24735	L2.raw	0	0	0				PEAKS DB
TAHF	20.72	474.223	4	0.5	475.23	20.69	2	16843	L2.raw	0	0	0	RKN79425.1			PEAKS DB
WIY	20.72	480.237	3	1.6	481.245	18.92	2	15184	L2.raw	0	0	0	RKN81647.1			PEAKS DB
WLY	20.72	480.237	3	1.6	481.245	18.92	2	15184	L2.raw	0	0	0	RKN81758.1:RKN81689.1:RKN78064.1:AZZ44398.1			PEAKS DB
FTVS	20.71	452.227	4	-2	453.233	34.03	2	30754	L2.raw	248730	1	1	RKN76889.1:AZZ47036.1:RKN82936.1:AZZ44433.1:RKN80280.1			PEAKS DB
KDETRPF	20.71	891.445	7	1.9	892.454	29.3	2	26035	L2.raw	816420	1	1	RKN77930.1			PEAKS DB
KVGW	20.7	488.275	4	-4.3	489.28	30.59	2	24601	L2.raw	15038000	1	1				PEAKS DB
QVGV	20.69	401.227	4	-6.1	402.232	58.54	2	54557	L2.raw	1219600	1	1	AZZ47423.1			PEAKS DB
SLGHPVGA	20.68	736.387	8	-2.7	737.392	25.37	2	22200	L2.raw	27326000	1	1	AZZ45714.1			PEAKS DB
ALLAT	20.68	487.301	5	-2.4	488.307	56.15	2	52415	L2.raw	1282300	1	1	AZZ46164.1			PEAKS DB
AIIAT	20.68	487.301	5	-2.4	488.307	56.15	2	52415	L2.raw	1282300	1	1	AZZ45086.1			PEAKS DB
ALIAT	20.68	487.301	5	-2.4	488.307	56.15	2	52415	L2.raw	1282300	1	1				PEAKS DB
AILAT	20.68	487.301	5	-2.4	488.307	56.15	2	52415	L2.raw	1282300	1	1				PEAKS DB
LSRK	20.67	502.323	4	-2.6	503.329	47.89	2	44526	L2.raw	660110	1	1				PEAKS DB
ISRK	20.67	502.323	4	-2.6	503.329	47.89	2	44526	L2.raw	660110	1	1	RKN81689.1			PEAKS DB
KCAT	20.67	421.2	4	4.3	422.209	18	2	14350	L2.raw	0	0	0				PEAKS DB
FLAAADR	20.67	762.402	7	-2.6	763.408	27.72	2	25734	L2.raw	255910000	1	1	AZZ44649.1			PEAKS DB
TLIM	20.67	476.267	4	5	477.276	25.12	2	21516	L2.raw	19689000	2	2	RKN82838.1			PEAKS DB
TILM	20.67	476.267	4	5	477.276	25.12	2	21516	L2.raw	19689000	2	2	RKN82490.1:RKN81000.1			PEAKS DB
TLLM	20.67	476.267	4	5	477.276	25.12	2	21516	L2.raw	19689000	2	2	AZZ45932.1			PEAKS DB
TIIM	20.67	476.267	4	5	477.276	25.12	2	21516	L2.raw	19689000	2	2	RKN82804.1			PEAKS DB
LATHMP	20.67	668.332	6	-6.5	669.335	27.83	2	24333	L2.raw	0	0	0	AZZ45134.1			PEAKS DB
TASAP	20.67	445.217	5	2.4	446.226	19.09	2	15360	L2.raw	194230	1	1	RKN82804.1			PEAKS DB
APGV	20.66	342.19	4	0.9	343.198	43.15	2	43285	L2.raw	14841000	1	1	RKN82804.1:AZZ45270.1:AZZ44743.1			PEAKS DB
A(+27.99)THYPFK	20.66	890.429	7	-0.9	891.435	25.96	2	22275	L2.raw	3915500	1	1	RKN78064.1	Formylation	A1:Formylation:53.79	PEAKS PTM
SVPP	20.65	398.216	4	-4.4	399.222	53.36	2	53029	L2.raw	84444000	1	1	AZZ47686.1			PEAKS DB
ESVE	20.65	462.196	4	-0.2	463.203	33.33	2	30203	L2.raw	826060	1	1	AZZ45270.1			PEAKS DB
SKAP	20.65	401.227	4	-6.1	402.232	58.54	2	55649	L2.raw	1219600	1	1				PEAKS DB
WLPY	20.64	577.29	4	5.4	578.3	23.57	2	19968	L2.raw	2132000	1	1				PEAKS DB
WIPY	20.64	577.29	4	5.4	578.3	23.57	2	19968	L2.raw	2132000	1	1	AZZ43693.1			PEAKS DB
LGPT	20.64	386.216	4	-6.4	387.221	47.34	2	43986	L2.raw	666700	1	1	RKN77887.1:RKN83265.1:AZZ45293.1			PEAKS DB
IGPT	20.64	386.216	4	-6.4	387.221	47.34	2	43986	L2.raw	666700	1	1	RKN76889.1			PEAKS DB
TASR	20.63	433.228	4	2.4	434.237	19.54	2	15774	L2.raw	50456	1	1				PEAKS DB
IEPA	20.63	428.227	4	-5.4	429.232	56.35	2	51743	L2.raw	44901000	1	1	AZZ45894.1			PEAKS DB
LEPA	20.63	428.227	4	-5.4	429.232	56.35	2	51743	L2.raw	44901000	1	1	RKN79359.1:AZZ47084.1:AZZ44817.1:AZZ44411.1			PEAKS DB
IFMI	20.63	522.288	4	6.4	523.298	44.09	2	41584	L2.raw	43598000	1	1				PEAKS DB
LFML	20.63	522.288	4	6.4	523.298	44.09	2	41584	L2.raw	43598000	1	1				PEAKS DB
LFMI	20.63	522.288	4	6.4	523.298	44.09	2	41584	L2.raw	43598000	1	1				PEAKS DB
IFML	20.63	522.288	4	6.4	523.298	44.09	2	41584	L2.raw	43598000	1	1	AZZ45660.1			PEAKS DB
RYFR	20.63	640.345	4	-5.9	321.178	23.77	2	20060	L2.raw	901770	1	1				PEAKS DB
RYIF	20.62	597.327	4	-6.6	598.331	43.7	2	42969	L2.raw	25012000	1	1				PEAKS DB
RYLF	20.62	597.327	4	-6.6	598.331	43.7	2	42969	L2.raw	25012000	1	1	RKN81799.1			PEAKS DB
NRGP	20.62	442.229	4	-5.5	443.234	23.27	2	19029	L2.raw	5382800	1	1	RKN77887.1:RKN78144.1			PEAKS DB
LDKML	20.62	618.341	5	5.7	310.18	22.58	2	18645	L2.raw	7887300	1	1				PEAKS DB
LDKMI	20.62	618.341	5	5.7	310.18	22.58	2	18645	L2.raw	7887300	1	1				PEAKS DB
IDKML	20.62	618.341	5	5.7	310.18	22.58	2	18645	L2.raw	7887300	1	1				PEAKS DB
[truncated: 258 more rows]

## Sheet: Sheet3
Peptide Sequence Contains:
Peptide Sample Area >=
Peptide PTM Contains:
Show Peptide From:
With Protein Accession: False
Peptide List
Peptide	-10lgP	Mass	Length	ppm	m/z	RT	Fraction	Scan	Source File	Area L2	#Feature	#Feature L2	Accession	PTM	AScore	Found By
VVMI	39.84	460.272	4	4.7	461.281	29.5	2	28161	L2.raw	63757000	2	2				PEAKS DB
VVML	39.84	460.272	4	4.7	461.281	29.5	2	28161	L2.raw	63757000	2	2	RKN82985.1:AZZ47239.1			PEAKS DB
LLMY	37.75	538.283	4	6.8	539.293	32.49	2	29317	L2.raw	0	0	0				PEAKS DB
IIMY	37.75	538.283	4	6.8	539.293	32.49	2	29317	L2.raw	0	0	0				PEAKS DB
LIMY	37.75	538.283	4	6.8	539.293	32.49	2	29317	L2.raw	0	0	0				PEAKS DB
ILMY	37.75	538.283	4	6.8	539.293	32.49	2	29317	L2.raw	0	0	0				PEAKS DB
WSSKK	37.55	634.344	5	-4.5	635.348	23.4	2	19567	L2.raw	0	0	0	AOT99390.1:YP_009440053.1			PEAKS DB
IVMY	36.86	524.267	4	6.6	525.278	27.31	2	24439	L2.raw	128760000	2	2				PEAKS DB
LVMY	36.86	524.267	4	6.6	525.278	27.31	2	24439	L2.raw	128760000	2	2				PEAKS DB
VFAGVAAW	36.37	819.428	8	-5.5	820.431	30.49	2	27172	L2.raw	11476000	2	2	AZZ46175.1			PEAKS DB
LICP	35.68	444.241	4	5.9	445.25	25.12	2	21914	L2.raw	2806700	2	2				PEAKS DB
LLCP	35.68	444.241	4	5.9	445.25	25.12	2	21914	L2.raw	2806700	2	2	RKN83135.1			PEAKS DB
ILCP	35.68	444.241	4	5.9	445.25	25.12	2	21914	L2.raw	2806700	2	2				PEAKS DB
IICP	35.68	444.241	4	5.9	445.25	25.12	2	21914	L2.raw	2806700	2	2				PEAKS DB
VVAA	35.47	358.222	4	-0.2	359.229	53.36	2	49892	L2.raw	3771400	2	2	AZZ46164.1:RKN81758.1:AZZ47036.1:RKN82373.1:AZZ45337.1			PEAKS DB
LYLCYC	35.3	776.324	6	-0.4	777.331	17.31	2	13723	L2.raw	0	0	0	AZZ45907.1			PEAKS DB
EVL	35.23	359.206	3	-2	360.212	24.85	2	21122	L2.raw	0	0	0	RKN83329.1:RKN83106.1:RKN83679.1:AOT99418.1:YP_009440081.1			PEAKS DB
EVI	35.23	359.206	3	-2	360.212	24.85	2	21122	L2.raw	0	0	0	QOJ43406.1:RKN83179.1:RKN83065.1			PEAKS DB
GPHAPAFQA	35.23	894.435	9	0.3	895.442	48.19	2	44571	L2.raw	36703000	2	2	AZZ44530.1			PEAKS DB
ISAF	34.75	436.232	4	5.1	437.242	25.81	2	21999	L2.raw	36770000	1	1	AZZ46197.1			PEAKS DB
LSAF	34.75	436.232	4	5.1	437.242	25.81	2	21999	L2.raw	36770000	1	1	AZZ44433.1:AZZ47127.1:AZZ47687.1:AZZ46382.1:AZZ43875.1			PEAKS DB
EVR	34.12	402.223	3	2	403.231	22.31	2	18459	L2.raw	0	0	0	RKN82804.1:RKN79523.1:RKN82667.1:RKN82373.1:RKN82437.1:RKN83135.1:RKN82490.1:RKN79451.1:RKN81631.1			PEAKS DB
AAMV	34.11	390.194	4	4	391.202	32.15	2	28958	L2.raw	0	0	0	AZZ47686.1			PEAKS DB
TAAT	33.54	362.18	4	6	363.19	18.89	2	15159	L2.raw	0	0	0				PEAKS DB
IGMI	33.4	432.241	4	3.3	433.249	32.09	2	28058	L2.raw	2688100000	2	2				PEAKS DB
LGML	33.4	432.241	4	3.3	433.249	32.09	2	28058	L2.raw	2688100000	2	2	RKN80056.1:AZZ46175.1:AZZ45731.1			PEAKS DB
LGMI	33.4	432.241	4	3.3	433.249	32.09	2	28058	L2.raw	2688100000	2	2	AZZ47627.1			PEAKS DB
IGML	33.4	432.241	4	3.3	433.249	32.09	2	28058	L2.raw	2688100000	2	2				PEAKS DB
TLMP	33.18	460.236	4	3	461.244	22.78	2	18972	L2.raw	989630	1	1				PEAKS DB
TIMP	33.18	460.236	4	3	461.244	22.78	2	18972	L2.raw	989630	1	1				PEAKS DB
IAMY	32.96	496.236	4	5.8	497.246	23.77	2	22759	L2.raw	275050000	3	3				PEAKS DB
LAMY	32.96	496.236	4	5.8	497.246	23.77	2	22759	L2.raw	275050000	3	3				PEAKS DB
IMGP	32.95	416.209	4	4.1	417.218	26.94	2	23383	L2.raw	0	0	0	RKN78662.1			PEAKS DB
LMGP	32.95	416.209	4	4.1	417.218	26.94	2	23383	L2.raw	0	0	0	RKN83585.1			PEAKS DB
ELP	32.88	357.19	3	-2.2	358.197	23.51	2	19683	L2.raw	0	0	0	RKN82865.1			PEAKS DB
EIP	32.88	357.19	3	-2.2	358.197	23.51	2	19683	L2.raw	0	0	0	RKN82804.1:AOT99390.1:YP_009440053.1:RKN83047.1			PEAKS DB
KNGFPW	32.74	747.37	6	-2.5	748.376	41.06	2	37788	L2.raw	51365000	2	2	RKN81689.1			PEAKS DB
WGY	32.71	424.175	3	-5.2	425.18	27.45	2	23805	L2.raw	172560	1	1	AZZ45293.1:RKN77819.1:AZZ44577.1:AZZ45358.1			PEAKS DB
VRGPFP	32.67	671.375	6	-4.2	672.38	24.8	2	21072	L2.raw	0	0	0				PEAKS DB
TGAR	32.58	403.218	4	2.9	404.226	19.79	2	16279	L2.raw	16883000	2	2	RKN82383.1:RKN79451.1			PEAKS DB
GAR	32.29	302.17	3	0.2	303.178	24.12	2	20313	L2.raw	502340	1	1	RKN81758.1:RKN82936.1:RKN83106.1:RKN81419.1:RKN82871.1:RKN83464.1:RKN82383.1:RKN82385.1			PEAKS DB
RAQGPVP	32.21	723.403	7	-2.5	724.408	23.42	2	19608	L2.raw	932840	1	1	AZZ44958.1			PEAKS DB
TGAT	32.21	348.164	4	3.6	349.173	21.98	2	17341	L2.raw	712570	1	1	RKN77887.1:RKN76889.1:RKN82437.1:RKN79359.1:AZZ44177.1			PEAKS DB
KSMP	32.19	461.231	4	1.8	462.239	18.45	2	14808	L2.raw	1701900	1	1				PEAKS DB
FGGGVGGGFG	32.13	810.366	10	-1.7	811.372	28.5	2	26202	L2.raw	3845500000	2	2				PEAKS DB
ETR	32.12	404.202	3	-1.2	405.209	54.96	2	51233	L2.raw	4292700	1	1	RKN81647.1:RKN82397.1:RKN83329.1:RKN81209.1			PEAKS DB
VGMI	32.05	418.225	4	4.8	419.234	27.31	2	23666	L2.raw	255700000	2	2				PEAKS DB
VGML	32.05	418.225	4	4.8	419.234	27.31	2	23666	L2.raw	255700000	2	2	RKN82630.1:RKN80775.1:AZZ47565.1			PEAKS DB
LAGMI	32.05	503.278	5	5.7	504.288	26.56	2	27901	L2.raw	570730000	2	2				PEAKS DB
IAGMI	32.05	503.278	5	5.7	504.288	26.56	2	27901	L2.raw	570730000	2	2				PEAKS DB
LAGML	32.05	503.278	5	5.7	504.288	26.56	2	27901	L2.raw	570730000	2	2				PEAKS DB
IAGML	32.05	503.278	5	5.7	504.288	26.56	2	27901	L2.raw	570730000	2	2				PEAKS DB
IIYP	31.97	504.295	4	-4.1	505.3	51.42	2	47538	L2.raw	0	0	0				PEAKS DB
LIYP	31.97	504.295	4	-4.1	505.3	51.42	2	47538	L2.raw	0	0	0	RKN76889.1			PEAKS DB
ILYP	31.97	504.295	4	-4.1	505.3	51.42	2	47538	L2.raw	0	0	0				PEAKS DB
LLYP	31.97	504.295	4	-4.1	505.3	51.42	2	47538	L2.raw	0	0	0				PEAKS DB
LGRPSLC	31.9	744.395	7	-3.5	745.4	24.4	2	20635	L2.raw	0	0	0				PEAKS DB
KSPS	31.89	417.222	4	-3.8	418.228	19.69	2	16686	L2.raw	5215600	1	1				PEAKS DB
PHMPY	31.88	643.279	5	-4.3	644.283	25.69	2	22019	L2.raw	0	0	0	RKN82490.1			PEAKS DB
VVPAA	31.77	455.274	5	-4.3	456.28	52.47	2	48640	L2.raw	2400400	1	1	AZZ46164.1			PEAKS DB
EGAR	31.77	431.213	4	3.8	432.222	24.45	2	20694	L2.raw	0	0	0	RKN81419.1:AZZ45293.1:RKN78425.1			PEAKS DB
AGMI	31.74	390.194	4	4.8	391.203	29.6	2	23229	L2.raw	16461000	1	1	AZZ46579.1			PEAKS DB
AGML	31.74	390.194	4	4.8	391.203	29.6	2	23229	L2.raw	16461000	1	1	RKN82936.1			PEAKS DB
SSSLP	31.71	489.243	5	3.3	490.252	25.19	2	21485	L2.raw	3670100	1	1				PEAKS DB
EIAA	31.52	402.211	4	-6.6	403.216	48.72	2	44999	L2.raw	0	0	0	AZZ46630.1			PEAKS DB
ELAA	31.52	402.211	4	-6.6	403.216	48.72	2	44999	L2.raw	0	0	0	AZZ46164.1:RKN83265.1:RKN80056.1:AZZ47658.1			PEAKS DB
KMP	31.49	374.199	3	-3.1	375.205	25.96	2	22472	L2.raw	44419000	4	4	RKN79359.1:RKN78064.1			PEAKS DB
LCV	31.3	333.172	3	1.9	334.18	26.66	2	22260	L2.raw	51484000	2	2	RKN82801.1:AOT99418.1:YP_009440081.1:AZZ47410.1:AZZ45932.1:AZZ44398.1			PEAKS DB
ICV	31.3	333.172	3	1.9	334.18	26.66	2	22260	L2.raw	51484000	2	2	RKN81000.1			PEAKS DB
ISMP	31.19	446.22	4	4.8	447.229	22.48	2	21593	L2.raw	38865000	3	3				PEAKS DB
LSMP	31.19	446.22	4	4.8	447.229	22.48	2	21593	L2.raw	38865000	3	3	AZZ47036.1:RKN83329.1			PEAKS DB
IAMP	31.13	430.225	4	6.7	431.235	25.32	2	26586	L2.raw	47404000	2	2	RKN76889.1:RKN80797.1			PEAKS DB
LAMP	31.13	430.225	4	6.7	431.235	25.32	2	26586	L2.raw	47404000	2	2				PEAKS DB
LMIP	31.13	472.272	4	4.2	473.281	43.73	2	40416	L2.raw	58687000	3	3				PEAKS DB
LMLP	31.13	472.272	4	4.2	473.281	43.73	2	40416	L2.raw	58687000	3	3	RKN81419.1:AZZ46630.1:AZZ46929.1			PEAKS DB
IMIP	31.13	472.272	4	4.2	473.281	43.73	2	40416	L2.raw	58687000	3	3	AZZ46175.1			PEAKS DB
IMLP	31.13	472.272	4	4.2	473.281	43.73	2	40416	L2.raw	58687000	3	3	AZZ46076.1			PEAKS DB
AVGF	31.13	392.206	4	1.4	393.214	23.42	2	19496	L2.raw	25137000	1	1	RKN77887.1:RKN76889.1:AZZ45898.1:AZZ44577.1:AZZ46076.1:AZZ43619.1			PEAKS DB
KMY	31.01	440.209	3	4.3	441.219	28.75	2	26689	L2.raw	34659000	3	3	RKN82667.1:RKN83047.1			PEAKS DB
LMT	31	363.183	3	3.2	364.191	23.12	2	19290	L2.raw	1999000	1	1	RKN83265.1:RKN81647.1:RKN83106.1:RKN81174.1			PEAKS DB
IMT	31	363.183	3	3.2	364.191	23.12	2	19290	L2.raw	1999000	1	1	RKN81805.1:RKN82397.1:RKN80775.1			PEAKS DB
MVY	30.97	411.183	3	2.9	412.191	28	2	24238	L2.raw	32459000	2	2	RKN77887.1:AZZ47036.1			PEAKS DB
MIAP	30.88	430.225	4	3.9	431.234	30.19	2	27431	L2.raw	29599000	2	2				PEAKS DB
MLAP	30.88	430.225	4	3.9	431.234	30.19	2	27431	L2.raw	29599000	2	2	AZZ46076.1			PEAKS DB
VAM	30.86	319.157	3	1	320.164	32.04	2	25429	L2.raw	36383000	1	1	RKN81758.1:RKN79523.1:RKN83047.1:RKN77819.1:RKN77963.1:RKN80280.1:AZZ46630.1:RKN82490.1:RKN82871.1:RKN78659.1:AZZ47463.1			PEAKS DB
RGF	30.76	378.202	3	-3.3	379.208	21.13	2	17489	L2.raw	2859100	3	3	RKN82936.1:RKN82437.1:RKN78130.1:RKN77010.1:RKN76884.1			PEAKS DB
SIP	30.72	315.179	3	-4	316.185	25.31	2	21620	L2.raw	0	0	0	RKN82804.1:RKN83265.1:RKN82801.1:RKN83679.1:RKN82838.1			PEAKS DB
SLP	30.72	315.179	3	-4	316.185	25.31	2	21620	L2.raw	0	0	0	RKN83135.1:RKN82795.1:RKN82871.1			PEAKS DB
IGAN	30.66	373.196	4	-5.7	374.201	24.47	2	20757	L2.raw	422710	1	1	RKN76889.1			PEAKS DB
LGAN	30.66	373.196	4	-5.7	374.201	24.47	2	20757	L2.raw	422710	1	1	RKN79359.1:AZZ45249.1:AZZ44733.1			PEAKS DB
LAMI	30.63	446.256	4	4.2	447.265	30.66	2	31742	L2.raw	422640000	4	4	AZZ44691.1			PEAKS DB
IAMI	30.63	446.256	4	4.2	447.265	30.66	2	31742	L2.raw	422640000	4	4				PEAKS DB
LAML	30.63	446.256	4	4.2	447.265	30.66	2	31742	L2.raw	422640000	4	4	AZZ47127.1:AZZ44168.1:AZZ45894.1:RKN79305.1			PEAKS DB
IAML	30.63	446.256	4	4.2	447.265	30.66	2	31742	L2.raw	422640000	4	4				PEAKS DB
AIMP	30.56	430.225	4	6.7	431.235	25.32	2	26799	L2.raw	31473000	1	1				PEAKS DB
ALMP	30.56	430.225	4	6.7	431.235	25.32	2	26799	L2.raw	31473000	1	1	AZZ47036.1:AZZ45932.1:AZZ44649.1			PEAKS DB
TLY	30.55	395.206	3	-4.6	396.211	22.68	2	18880	L2.raw	2019900	3	3	RKN81805.1:RKN83653.1			PEAKS DB
TIY	30.55	395.206	3	-4.6	396.211	22.68	2	18880	L2.raw	2019900	3	3	RKN82804.1:AOT99390.1:YP_009440053.1:RKN82667.1:RKN83265.1:RKN82397.1:RKN83047.1:AOT99418.1:YP_009440081.1:AOT99385.1:YP_009440048.1			PEAKS DB
TPAK	30.49	415.243	4	-0.1	416.25	49.95	2	46673	L2.raw	1907500	2	2				PEAKS DB
IEAA	30.42	402.211	4	-6.6	403.216	48.48	2	44776	L2.raw	42779000	1	1	AZZ47658.1			PEAKS DB
LEAA	30.42	402.211	4	-6.6	403.216	48.48	2	44776	L2.raw	42779000	1	1	RKN82373.1:RKN82865.1:RKN83179.1:RKN76891.1			PEAKS DB
WAY	30.35	438.19	3	3.8	439.199	20.37	2	16532	L2.raw	0	0	0	RKN77887.1:AZZ45675.1			PEAKS DB
GIM	30.35	319.157	3	1	320.164	32.04	2	29479	L2.raw	36383000	1	1	RKN83135.1:RKN82397.1:RKN83179.1:RKN82383.1			PEAKS DB
GLM	30.35	319.157	3	1	320.164	32.04	2	29479	L2.raw	36383000	1	1	RKN81647.1:RKN83047.1:RKN81198.1:RKN82795.1			PEAKS DB
TPPK	30.28	441.259	4	-4.6	442.264	58.35	2	54468	L2.raw	6253100	2	2				PEAKS DB
GFR	30.27	378.202	3	-3.3	379.208	23.53	2	19783	L2.raw	384070	1	1	RKN82804.1:RKN83106.1:RKN81198.1:RKN80280.1:RKN78659.1			PEAKS DB
SFRPDYF	30.17	930.423	7	0.4	931.431	36.17	2	32892	L2.raw	48220000	3	3	RKN79425.1			PEAKS DB
TAGR	30.12	403.218	4	2.9	404.226	19.79	2	16745	L2.raw	16461000	1	1				PEAKS DB
IMVP	30.03	458.256	4	3	459.265	47.59	2	43966	L2.raw	68769000	2	2				PEAKS DB
LMVP	30.03	458.256	4	3	459.265	47.59	2	43966	L2.raw	68769000	2	2	AZZ46929.1			PEAKS DB
AEPWQ	30.03	629.281	5	-4.6	630.285	20.28	2	21175	L2.raw	70508000	2	2				PEAKS DB
IILHP	30.03	591.374	5	-6	592.378	35.23	2	32158	L2.raw	428840	1	1				PEAKS DB
ILLHP	30.03	591.374	5	-6	592.378	35.23	2	32158	L2.raw	428840	1	1				PEAKS DB
LIIHP	30.03	591.374	5	-6	592.378	35.23	2	32158	L2.raw	428840	1	1				PEAKS DB
LLLHP	30.03	591.374	5	-6	592.378	35.23	2	32158	L2.raw	428840	1	1				PEAKS DB
LLIHP	30.03	591.374	5	-6	592.378	35.23	2	32158	L2.raw	428840	1	1				PEAKS DB
KSCP	29.9	433.2	4	3.4	434.208	16.71	2	13213	L2.raw	0	0	0				PEAKS DB
AIM	29.82	333.172	3	1.9	334.18	29.84	2	26466	L2.raw	22356000	1	1	RKN82397.1:RKN81231.1			PEAKS DB
ALM	29.82	333.172	3	1.9	334.18	29.84	2	26466	L2.raw	22356000	1	1	RKN83265.1:RKN81647.1:RKN81419.1:RKN81799.1:RKN81068.1:RKN81174.1			PEAKS DB
GMI	29.76	319.157	3	3.3	320.165	26.56	2	23756	L2.raw	43068000	3	3	RKN83265.1			PEAKS DB
GML	29.76	319.157	3	3.3	320.165	26.56	2	23756	L2.raw	43068000	3	3	RKN82373.1:RKN82936.1:RKN81647.1:RKN81419.1:RKN82630.1:RKN81689.1			PEAKS DB
ISMI	29.74	462.251	4	3.8	463.26	25.71	2	25880	L2.raw	656120000	4	4				PEAKS DB
LSMI	29.74	462.251	4	3.8	463.26	25.71	2	25880	L2.raw	656120000	4	4	AZZ47658.1			PEAKS DB
ISML	29.74	462.251	4	3.8	463.26	25.71	2	25880	L2.raw	656120000	4	4				PEAKS DB
LSML	29.74	462.251	4	3.8	463.26	25.71	2	25880	L2.raw	656120000	4	4	AOT99390.1:YP_009440053.1:RKN79523.1:AZZ44691.1:AZZ45932.1			PEAKS DB
KSSP	29.74	417.222	4	-3.8	418.228	19.69	2	16180	L2.raw	5215600	1	1	RKN81758.1:AZZ47686.1			PEAKS DB
LMEI	29.66	504.262	4	5.7	505.272	25.32	2	23294	L2.raw	35369000	1	1	AZZ46579.1			PEAKS DB
LMEL	29.66	504.262	4	5.7	505.272	25.32	2	23294	L2.raw	35369000	1	1	RKN82865.1:RKN80797.1:AZZ45270.1			PEAKS DB
IMEL	29.66	504.262	4	5.7	505.272	25.32	2	23294	L2.raw	35369000	1	1				PEAKS DB
IMEI	29.66	504.262	4	5.7	505.272	25.32	2	23294	L2.raw	35369000	1	1				PEAKS DB
EIIM	29.65	504.262	4	5.7	505.272	34.98	2	32515	L2.raw	21369000	1	1	RKN78144.1			PEAKS DB
ELLM	29.65	504.262	4	5.7	505.272	34.98	2	32515	L2.raw	21369000	1	1				PEAKS DB
EILM	29.65	504.262	4	5.7	505.272	34.98	2	32515	L2.raw	21369000	1	1				PEAKS DB
ELIM	29.65	504.262	4	5.7	505.272	34.98	2	32515	L2.raw	21369000	1	1				PEAKS DB
RPAPGY	29.64	659.339	6	-4.1	660.344	20.38	2	16434	L2.raw	5234900	1	1	AZZ45293.1			PEAKS DB
EVGS	29.63	390.175	4	3.3	391.184	20.87	2	17021	L2.raw	0	0	0	RKN82437.1:RKN77819.1			PEAKS DB
KMSF	29.63	511.247	4	6.5	512.257	27.65	2	27754	L2.raw	47812000	2	2	RKN82373.1			PEAKS DB
IIAM	29.62	446.256	4	5.6	447.266	25.32	2	25304	L2.raw	106520000	1	1				PEAKS DB
ILAM	29.62	446.256	4	5.6	447.266	25.32	2	25304	L2.raw	106520000	1	1				PEAKS DB
LLAM	29.62	446.256	4	5.6	447.266	25.32	2	25304	L2.raw	106520000	1	1	AZZ46630.1:RKN78064.1:AZZ44751.1			PEAKS DB
LIAM	29.62	446.256	4	5.6	447.266	25.32	2	25304	L2.raw	106520000	1	1	AZZ47463.1			PEAKS DB
LVTF	29.58	478.279	4	-6.7	479.283	30.24	2	26889	L2.raw	313290	1	1				PEAKS DB
IVTF	29.58	478.279	4	-6.7	479.283	30.24	2	26889	L2.raw	313290	1	1	AZZ44743.1			PEAKS DB
IACL	29.51	418.225	4	4.3	419.234	38.3	2	35223	L2.raw	255700000	2	2				PEAKS DB
IACI	29.51	418.225	4	4.3	419.234	38.3	2	35223	L2.raw	255700000	2	2	RKN80280.1:RKN77968.1			PEAKS DB
LACI	29.51	418.225	4	4.3	419.234	38.3	2	35223	L2.raw	255700000	2	2				PEAKS DB
LACL	29.51	418.225	4	4.3	419.234	38.3	2	35223	L2.raw	255700000	2	2	AZZ46630.1:AZZ44613.1:AZZ47239.1			PEAKS DB
TVDP	29.48	430.206	4	2.5	431.215	17.78	2	14147	L2.raw	0	0	0	RKN82804.1			PEAKS DB
KWY	29.41	495.248	3	-0.1	496.255	20.48	2	16765	L2.raw	1049000	1	1	RKN81231.1			PEAKS DB
DIGV	29.39	402.211	4	0.3	403.219	19.71	2	15906	L2.raw	0	0	0	RKN77887.1:RKN77866.1			PEAKS DB
DLGV	29.39	402.211	4	0.3	403.219	19.71	2	15906	L2.raw	0	0	0	RKN79523.1:RKN80775.1:RKN83464.1			PEAKS DB
IAMF	29.38	480.241	4	4.9	481.25	30.99	2	28128	L2.raw	114280000	2	2	AZZ47036.1			PEAKS DB
LAMF	29.38	480.241	4	4.9	481.25	30.99	2	28128	L2.raw	114280000	2	2	QOJ43406.1:RKN80797.1:AZZ45675.1			PEAKS DB
VVT	29.37	317.195	3	-3.7	318.201	23.5	2	19668	L2.raw	0	0	0	RKN82804.1:RKN82373.1:RKN82630.1:RKN80797.1			PEAKS DB
VVIM	29.31	460.272	4	4.7	461.281	29.5	2	27535	L2.raw	57225000	1	1	AZZ44168.1			PEAKS DB
VVLM	29.31	460.272	4	4.7	461.281	29.5	2	27535	L2.raw	57225000	1	1				PEAKS DB
VALPSHPG	29.2	776.418	8	-1.8	777.424	32.58	2	29621	L2.raw	69769000	1	1	AZZ47487.1			PEAKS DB
LGSFVVW	29.19	806.433	7	5.6	404.226	30.54	2	27286	L2.raw	1673900	1	1	AZZ47463.1			PEAKS DB
TIGY	29.12	452.227	4	3.7	453.236	18.54	2	14692	L2.raw	119410	1	1				PEAKS DB
TLGY	29.12	452.227	4	3.7	453.236	18.54	2	14692	L2.raw	119410	1	1	RKN81799.1:RKN78797.1			PEAKS DB
LPMI	29.09	472.272	4	5.8	473.282	32.73	2	30098	L2.raw	39540000	2	2				PEAKS DB
IPML	29.09	472.272	4	5.8	473.282	32.73	2	30098	L2.raw	39540000	2	2				PEAKS DB
IPMI	29.09	472.272	4	5.8	473.282	32.73	2	30098	L2.raw	39540000	2	2	RKN76925.1			PEAKS DB
LPML	29.09	472.272	4	5.8	473.282	32.73	2	30098	L2.raw	39540000	2	2	AZZ47423.1			PEAKS DB
KSVP	29.08	429.259	4	-5	430.264	46.55	2	42731	L2.raw	1099600	1	1				PEAKS DB
LAPM	29.08	430.225	4	6.7	431.235	25.32	2	26532	L2.raw	31473000	1	1	AZZ44958.1			PEAKS DB
IAPM	29.08	430.225	4	6.7	431.235	25.32	2	26532	L2.raw	31473000	1	1				PEAKS DB
SLVVHPP	29.07	747.428	7	-2.6	748.433	29	2	25575	L2.raw	2711300	1	1	AZZ44991.1			PEAKS DB
KEM	29.07	406.189	3	3.7	407.197	22.24	2	18385	L2.raw	0	0	0	RKN83135.1:RKN83373.1:RKN81631.1:RKN82385.1			PEAKS DB
FTMI	29.07	510.251	4	4.9	511.261	35.08	2	31948	L2.raw	246500000	3	3				PEAKS DB
FTML	29.07	510.251	4	4.9	511.261	35.08	2	31948	L2.raw	246500000	3	3				PEAKS DB
DTYGRMT	29.05	842.359	7	-4.6	843.363	19.34	2	20053	L2.raw	80059000	2	2	RKN81177.1			PEAKS DB
SSVG	29.05	348.164	4	3.6	349.173	23.46	2	19635	L2.raw	0	0	0				PEAKS DB
VRGQGF	29.05	662.35	6	-3.4	663.355	22.68	2	18832	L2.raw	8063100	1	1				PEAKS DB
TVMSAGF	29.05	711.326	7	-0.5	356.67	21.58	2	17506	L2.raw	2126900	1	1	AZZ44691.1			PEAKS DB
IGCL	29.04	404.209	4	3.5	405.218	29.55	2	26257	L2.raw	84894000	3	3				PEAKS DB
IGCI	29.04	404.209	4	3.5	405.218	29.55	2	26257	L2.raw	84894000	3	3	RKN82437.1			PEAKS DB
LGCL	29.04	404.209	4	3.5	405.218	29.55	2	26257	L2.raw	84894000	3	3				PEAKS DB
LGCI	29.04	404.209	4	3.5	405.218	29.55	2	26257	L2.raw	84894000	3	3	RKN83329.1			PEAKS DB
IIFF	28.93	538.316	4	4.3	539.325	25.17	2	21466	L2.raw	10317000	1	1	AOT99418.1:YP_009440081.1			PEAKS DB
LIFF	28.93	538.316	4	4.3	539.325	25.17	2	21466	L2.raw	10317000	1	1	RKN78130.1			PEAKS DB
LLFF	28.93	538.316	4	4.3	539.325	25.17	2	21466	L2.raw	10317000	1	1	RKN82667.1:RKN81517.1			PEAKS DB
ILFF	28.93	538.316	4	4.3	539.325	25.17	2	21466	L2.raw	10317000	1	1	RKN79359.1:RKN80775.1:RKN83341.1			PEAKS DB
KAF	28.92	364.211	3	-4.6	365.217	24.32	2	21023	L2.raw	1330900	1	1	RKN83265.1:RKN83135.1:QOJ43406.1:RKN82865.1:RKN81209.1			PEAKS DB
IVMA	28.9	432.241	4	3.3	433.249	26.21	2	24059	L2.raw	154890000	1	1				PEAKS DB
LVMA	28.9	432.241	4	3.3	433.249	26.21	2	24059	L2.raw	154890000	1	1	RKN82373.1:RKN79649.1:AZZ47423.1			PEAKS DB
DPF	28.85	377.159	3	3.1	378.167	30.39	2	27127	L2.raw	4172900	1	1	RKN77887.1:RKN76889.1:RKN79359.1:RKN80775.1:AZZ47658.1:AZZ47084.1			PEAKS DB
TFH	28.84	403.185	3	-0.6	404.193	21.87	2	17930	L2.raw	559750	2	2	AZZ44817.1:AZZ46749.1:AZZ46382.1			PEAKS DB
WPGP	28.73	455.217	4	-3.8	456.222	22.25	2	18361	L2.raw	85246	1	1				PEAKS DB
LARPGAP	28.72	680.397	7	-4.7	681.401	21.18	2	17293	L2.raw	7023100	1	1	AZZ45731.1			PEAKS DB
IVGT	28.67	388.232	4	1.7	389.24	34.1	2	30989	L2.raw	0	0	0	RKN77887.1:RKN82985.1:AZZ45675.1			PEAKS DB
LVGT	28.67	388.232	4	1.7	389.24	34.1	2	30989	L2.raw	0	0	0	AZZ46164.1:RKN82397.1:RKN77819.1:AZZ44629.1:AZZ47239.1:AZZ44127.1:AZZ44649.1:AZZ43875.1			PEAKS DB
VMI	28.66	361.204	3	2.1	362.212	30.99	2	29597	L2.raw	68438000	1	1	RKN81805.1			PEAKS DB
VML	28.66	361.204	3	2.1	362.212	30.99	2	29597	L2.raw	68438000	1	1	RKN82985.1:RKN81174.1:RKN83136.1			PEAKS DB
DATK	28.65	433.217	4	-5.5	434.222	57.7	2	53862	L2.raw	906120	1	1				PEAKS DB
IAAMI	28.65	517.293	5	6.3	518.304	32.51	2	31715	L2.raw	267920000	3	3				PEAKS DB
LAAML	28.65	517.293	5	6.3	518.304	32.51	2	31715	L2.raw	267920000	3	3	AZZ47036.1:AZZ44449.1			PEAKS DB
LAAMI	28.65	517.293	5	6.3	518.304	32.51	2	31715	L2.raw	267920000	3	3	RKN79775.1			PEAKS DB
IAAML	28.65	517.293	5	6.3	518.304	32.51	2	31715	L2.raw	267920000	3	3				PEAKS DB
FFIM	28.65	556.272	4	2.8	557.281	53.16	2	49254	L2.raw	0	0	0				PEAKS DB
FFLM	28.65	556.272	4	2.8	557.281	53.16	2	49254	L2.raw	0	0	0				PEAKS DB
GVAA	28.65	316.175	4	0.2	317.182	47.44	2	44047	L2.raw	1517900	2	2	RKN82373.1:RKN80056.1:AZZ46630.1:AZZ47084.1:RKN82507.1:AZZ46175.1:AZZ47687.1:AZZ45261.1			PEAKS DB
IGGR	28.57	401.239	4	-6.3	402.243	40.39	2	37239	L2.raw	2597900	1	1				PEAKS DB
LGGR	28.57	401.239	4	-6.3	402.243	40.39	2	37239	L2.raw	2597900	1	1	AZZ46164.1:AZZ45337.1			PEAKS DB
ERWSY	28.55	739.329	5	-2.9	740.334	28.45	2	28370	L2.raw	266500000	2	2	AZZ47037.1			PEAKS DB
IMF	28.54	409.204	3	4.7	410.213	33.83	2	31239	L2.raw	79053000	6	6	RKN80775.1:RKN80056.1			PEAKS DB
LMF	28.54	409.204	3	4.7	410.213	33.83	2	31239	L2.raw	79053000	6	6	RKN83679.1:RKN81198.1:RKN79649.1			PEAKS DB
AGIT	28.52	360.201	4	2	361.209	44.89	2	41672	L2.raw	149170000	2	2	RKN77887.1:RKN76889.1:AZZ46197.1			PEAKS DB
AGLT	28.52	360.201	4	2	361.209	44.89	2	41672	L2.raw	149170000	2	2	RKN81689.1:AZZ44433.1:AZZ44629.1			PEAKS DB
TVEP	28.51	444.222	4	5.3	445.232	26.05	2	22377	L2.raw	187930	1	1	RKN82804.1:AZZ44433.1:AZZ46076.1			PEAKS DB
DIMI	28.51	490.246	4	5.8	491.256	29.42	2	25961	L2.raw	44891000	3	3	AZZ44433.1:AZZ46175.1			PEAKS DB
DIML	28.51	490.246	4	5.8	491.256	29.42	2	25961	L2.raw	44891000	3	3	AZZ46164.1			PEAKS DB
DLML	28.51	490.246	4	5.8	491.256	29.42	2	25961	L2.raw	44891000	3	3	AZZ44953.1:AZZ44649.1			PEAKS DB
DLMI	28.51	490.246	4	5.8	491.256	29.42	2	25961	L2.raw	44891000	3	3	RKN83679.1:AZZ47565.1			PEAKS DB
MVVP	28.5	444.241	4	3.5	445.25	31.92	2	28714	L2.raw	0	0	0	RKN81805.1			PEAKS DB
TVSP	28.49	402.211	4	0.7	403.219	24.66	2	20920	L2.raw	0	0	0				PEAKS DB
WPF	28.49	448.211	3	2.1	449.219	29.94	2	26621	L2.raw	0	0	0	AZZ46382.1:AZZ45270.1			PEAKS DB
IVMI	28.45	474.288	4	5.6	475.298	36.49	2	33414	L2.raw	63620000	1	1	AZZ46382.1			PEAKS DB
IVML	28.45	474.288	4	5.6	475.298	36.49	2	33414	L2.raw	63620000	1	1	AZZ44430.1			PEAKS DB
LVMI	28.45	474.288	4	5.6	475.298	36.49	2	33414	L2.raw	63620000	1	1	AZZ45894.1			PEAKS DB
LVML	28.45	474.288	4	5.6	475.298	36.49	2	33414	L2.raw	63620000	1	1	AZZ44577.1:RKN80092.1			PEAKS DB
MLF	28.43	409.204	3	4.7	410.213	33.83	2	30619	L2.raw	25176000	2	2	RKN82397.1			PEAKS DB
MIF	28.43	409.204	3	4.7	410.213	33.83	2	30619	L2.raw	25176000	2	2	RKN83329.1:RKN80775.1			PEAKS DB
LSLY	28.4	494.274	4	-4.6	495.279	29.25	2	25927	L2.raw	481970	1	1	RKN78144.1			PEAKS DB
LSIY	28.4	494.274	4	-4.6	495.279	29.25	2	25927	L2.raw	481970	1	1	AZZ44430.1			PEAKS DB
ISLY	28.4	494.274	4	-4.6	495.279	29.25	2	25927	L2.raw	481970	1	1				PEAKS DB
ISIY	28.4	494.274	4	-4.6	495.279	29.25	2	25927	L2.raw	481970	1	1				PEAKS DB
LMV	28.32	361.204	3	2.1	362.212	30.99	2	32872	L2.raw	123180000	4	4	RKN82936.1:RKN81805.1:RKN82397.1:RKN81419.1:RKN81799.1:RKN81517.1			PEAKS DB
IMV	28.32	361.204	3	2.1	362.212	30.99	2	32872	L2.raw	123180000	4	4	AOT99390.1:YP_009440053.1			PEAKS DB
IRW	28.26	473.275	3	6.3	474.285	27.43	2	23905	L2.raw	0	0	0	AZZ45675.1			PEAKS DB
LRW	28.26	473.275	3	6.3	474.285	27.43	2	23905	L2.raw	0	0	0	RKN81799.1:RKN81068.1:RKN81174.1:AZZ45932.1:AZZ45731.1:AZZ45714.1:RKN81592.1			PEAKS DB
LMI	28.23	375.219	3	2.2	376.227	28.65	2	26570	L2.raw	422440000	4	4	RKN83679.1:RKN83047.1			PEAKS DB
IMI	28.23	375.219	3	2.2	376.227	28.65	2	26570	L2.raw	422440000	4	4				PEAKS DB
LML	28.23	375.219	3	2.2	376.227	28.65	2	26570	L2.raw	422440000	4	4	RKN83373.1			PEAKS DB
IML	28.23	375.219	3	2.2	376.227	28.65	2	26570	L2.raw	422440000	4	4				PEAKS DB
DVK	28.2	360.201	3	2	361.209	44.89	2	43325	L2.raw	58108000	1	1	RKN81647.1:RKN80056.1			PEAKS DB
VLDAEVV	28.2	743.407	7	-0.3	744.414	26.81	2	23207	L2.raw	3797800	1	1	AZZ43619.1			PEAKS DB
AHLG	28.18	396.212	4	-1.3	397.219	22.21	2	18357	L2.raw	0	0	0	AZZ46689.1			PEAKS DB
AHIG	28.18	396.212	4	-1.3	397.219	22.21	2	18357	L2.raw	0	0	0	AZZ44533.1			PEAKS DB
VSMI	28.16	448.236	4	4.4	449.245	33.41	2	30276	L2.raw	0	0	0				PEAKS DB
VSML	28.16	448.236	4	4.4	449.245	33.41	2	30276	L2.raw	0	0	0	AZZ45660.1			PEAKS DB
IMY	28.14	425.198	3	4.6	426.208	26.11	2	21946	L2.raw	35502000	2	2	RKN82397.1			PEAKS DB
LMY	28.14	425.198	3	4.6	426.208	26.11	2	21946	L2.raw	35502000	2	2	RKN80056.1:RKN78144.1:AZZ47627.1			PEAKS DB
TVTP	28.12	416.227	4	0.3	417.235	20.27	2	16439	L2.raw	0	0	0	RKN82804.1:RKN77887.1:RKN76889.1:AZZ47410.1			PEAKS DB
MKSF	28.12	511.247	4	6.5	512.257	27.65	2	24107	L2.raw	39699000	1	1				PEAKS DB
THF	28.08	403.185	3	-0.6	404.193	21.87	2	18039	L2.raw	193570	1	1	RKN81419.1:RKN82630.1:RKN81198.1:AZZ45777.1			PEAKS DB
VLMY	28.06	524.267	4	6.6	525.278	28.6	2	25723	L2.raw	105580000	1	1				PEAKS DB
VIMY	28.06	524.267	4	6.6	525.278	28.6	2	25723	L2.raw	105580000	1	1				PEAKS DB
IGQT	28.02	417.222	4	-3.9	418.228	19.69	2	16494	L2.raw	5215600	1	1	RKN82936.1			PEAKS DB
LGQT	28.02	417.222	4	-3.9	418.228	19.69	2	16494	L2.raw	5215600	1	1	RKN82804.1:RKN77887.1:AZZ46164.1			PEAKS DB
HPGDYPA	28	755.324	7	-2.6	756.329	25.91	2	24118	L2.raw	24439000	1	1	AZZ43693.1			PEAKS DB
AIMY	27.99	496.236	4	5.8	497.246	24.92	2	21591	L2.raw	275050000	3	3	RKN82397.1			PEAKS DB
ALMY	27.99	496.236	4	5.8	497.246	24.92	2	21591	L2.raw	275050000	3	3				PEAKS DB
LFM	27.98	409.204	3	4.6	410.213	31.04	2	28540	L2.raw	58155000	1	1	RKN81758.1			PEAKS DB
IFM	27.98	409.204	3	4.6	410.213	31.04	2	28540	L2.raw	58155000	1	1	RKN82804.1:RKN81198.1:RKN83585.1			PEAKS DB
IAVM	27.98	432.241	4	3.3	433.249	26.21	2	22122	L2.raw	154890000	1	1				PEAKS DB
LAVM	27.98	432.241	4	3.3	433.249	26.21	2	22122	L2.raw	154890000	1	1	AZZ44817.1:AZZ44974.1:RKN78144.1:RKN79425.1:AZZ44649.1			PEAKS DB
MVT	27.97	349.167	3	2.3	350.175	28.89	2	25491	L2.raw	6767400	2	2	RKN77887.1:RKN82437.1:AZZ47686.1:RKN81198.1:AZZ45293.1:AZZ45898.1:AZZ45358.1:AZZ44733.1			PEAKS DB
AGPF	27.94	390.19	4	-6.5	391.195	25.51	2	21863	L2.raw	1459000	1	1	RKN76889.1:AZZ44914.1			PEAKS DB
YLP	27.88	391.211	3	-3.1	392.217	19.04	2	15272	L2.raw	27360	1	1	RKN83265.1:RKN83047.1:RKN82865.1			PEAKS DB
YIP	27.88	391.211	3	-3.1	392.217	19.04	2	15272	L2.raw	27360	1	1	RKN82804.1:RKN83065.1			PEAKS DB
VEFYGPDRAKW	27.86	1366.67	11	5.3	684.344	29.55	2	26204	L2.raw	0	0	0				PEAKS DB
ILIML	27.86	601.387	5	6.2	602.398	51.67	2	47633	L2.raw	10810000	3	3				PEAKS DB
IILMI	27.86	601.387	5	6.2	602.398	51.67	2	47633	L2.raw	10810000	3	3				PEAKS DB
IIIMI	27.86	601.387	5	6.2	602.398	51.67	2	47633	L2.raw	10810000	3	3				PEAKS DB
LIIML	27.86	601.387	5	6.2	602.398	51.67	2	47633	L2.raw	10810000	3	3				PEAKS DB
LLLMI	27.86	601.387	5	6.2	602.398	51.67	2	47633	L2.raw	10810000	3	3				PEAKS DB
LILML	27.86	601.387	5	6.2	602.398	51.67	2	47633	L2.raw	10810000	3	3				PEAKS DB
LLIML	27.86	601.387	5	6.2	602.398	51.67	2	47633	L2.raw	10810000	3	3				PEAKS DB
LIIMI	27.86	601.387	5	6.2	602.398	51.67	2	47633	L2.raw	10810000	3	3				PEAKS DB
IILML	27.86	601.387	5	6.2	602.398	51.67	2	47633	L2.raw	10810000	3	3				PEAKS DB
LLLML	27.86	601.387	5	6.2	602.398	51.67	2	47633	L2.raw	10810000	3	3	RKN81805.1:AZZ44629.1			PEAKS DB
ILLMI	27.86	601.387	5	6.2	602.398	51.67	2	47633	L2.raw	10810000	3	3				PEAKS DB
IIIML	27.86	601.387	5	6.2	602.398	51.67	2	47633	L2.raw	10810000	3	3				PEAKS DB
ILLML	27.86	601.387	5	6.2	602.398	51.67	2	47633	L2.raw	10810000	3	3				PEAKS DB
LLIMI	27.86	601.387	5	6.2	602.398	51.67	2	47633	L2.raw	10810000	3	3	RKN79649.1			PEAKS DB
WYGV	27.85	523.243	4	5.2	524.253	19.7	2	16692	L2.raw	28809000	2	2	AZZ45847.1			PEAKS DB
IVCP	27.82	430.225	4	3.9	431.234	30.19	2	27931	L2.raw	13668000	1	1				PEAKS DB
LVCP	27.82	430.225	4	3.9	431.234	30.19	2	27931	L2.raw	13668000	1	1	RKN76889.1			PEAKS DB
NFT	27.8	380.17	3	-3.3	381.176	52.16	2	48257	L2.raw	0	0	0	RKN82804.1:AOT99390.1:YP_009440053.1:RKN83265.1:RKN81419.1			PEAKS DB
IAM	27.78	333.172	3	1.9	334.18	26.66	2	22867	L2.raw	29128000	1	1				PEAKS DB
LAM	27.78	333.172	3	1.9	334.18	26.66	2	22867	L2.raw	29128000	1	1	QOJ43406.1			PEAKS DB
AST	27.78	277.127	3	2.2	278.135	37.31	2	34179	L2.raw	446690	1	1	RKN82804.1:RKN82373.1:RKN82437.1:RKN82397.1:RKN82801.1:RKN83106.1:RKN82630.1:RKN81689.1:RKN81068.1:RKN82507.1:RKN83563.1			PEAKS DB
VEILVLLCL	27.76	1013.62	9	4.9	507.82	38.37	2	35264	L2.raw	698980	1	1	AZZ44629.1			PEAKS DB
TRSH	27.76	499.25	4	-3.8	500.256	17.11	2	13548	L2.raw	0	0	0	AZZ46164.1:AZZ45847.1			PEAKS DB
IGTF	27.74	436.232	4	5.1	437.242	25.81	2	22645	L2.raw	36770000	1	1				PEAKS DB
LGTF	27.74	436.232	4	5.1	437.242	25.81	2	22645	L2.raw	36770000	1	1	RKN81799.1			PEAKS DB
WRAA	27.67	502.265	4	-5.9	503.269	54.19	2	50320	L2.raw	0	0	0				PEAKS DB
TVET	27.64	448.217	4	-6.8	449.221	17.97	2	14318	L2.raw	0	0	0	RKN77887.1:RKN83653.1:RKN81000.1			PEAKS DB
SRGP	27.62	415.218	4	4.2	416.227	21.55	2	17020	L2.raw	1252600	1	1	AZZ45714.1			PEAKS DB
IIMPL	27.61	585.356	5	5.8	586.367	42.3	2	38933	L2.raw	44380000	1	1				PEAKS DB
ILMPL	27.61	585.356	5	5.8	586.367	42.3	2	38933	L2.raw	44380000	1	1				PEAKS DB
LLMPI	27.61	585.356	5	5.8	586.367	42.3	2	38933	L2.raw	44380000	1	1				PEAKS DB
LIMPL	27.61	585.356	5	5.8	586.367	42.3	2	38933	L2.raw	44380000	1	1				PEAKS DB
ILMPI	27.61	585.356	5	5.8	586.367	42.3	2	38933	L2.raw	44380000	1	1				PEAKS DB
LIMPI	27.61	585.356	5	5.8	586.367	42.3	2	38933	L2.raw	44380000	1	1				PEAKS DB
LLMPL	27.61	585.356	5	5.8	586.367	42.3	2	38933	L2.raw	44380000	1	1				PEAKS DB
IMA	27.6	333.172	3	1.9	334.18	35.58	2	32443	L2.raw	31818000	2	2	RKN82838.1			PEAKS DB
LMA	27.6	333.172	3	1.9	334.18	35.58	2	32443	L2.raw	31818000	2	2	RKN82667.1:RKN81647.1:RKN81419.1:RKN82795.1:RKN82507.1:RKN81517.1			PEAKS DB
FEAT	27.59	466.206	4	-1.4	467.213	52.42	2	48448	L2.raw	617230	1	1	AZZ46164.1:RKN82801.1:RKN81177.1			PEAKS DB
LMKG	27.59	447.252	4	5.2	448.261	24.02	2	20139	L2.raw	11369000	1	1				PEAKS DB
IMKG	27.59	447.252	4	5.2	448.261	24.02	2	20139	L2.raw	11369000	1	1				PEAKS DB
FAMI	27.55	480.241	4	4.9	481.25	34.33	2	31087	L2.raw	94155000	1	1				PEAKS DB
FAML	27.55	480.241	4	4.9	481.25	34.33	2	31087	L2.raw	94155000	1	1				PEAKS DB
PYGP	27.49	432.201	4	4.1	433.21	22.58	2	18857	L2.raw	528760	1	1	RKN82507.1			PEAKS DB
AVHY	27.42	488.238	4	-2.3	489.244	19.4	2	15616	L2.raw	0	0	0				PEAKS DB
IVSMP	27.39	545.288	5	6.6	546.299	30.31	2	27015	L2.raw	0	0	0				PEAKS DB
LVSMP	27.39	545.288	5	6.6	546.299	30.31	2	27015	L2.raw	0	0	0				PEAKS DB
IVVM	27.37	460.272	4	4.7	461.281	29.5	2	26042	L2.raw	57225000	1	1				PEAKS DB
LVVM	27.37	460.272	4	4.7	461.281	29.5	2	26042	L2.raw	57225000	1	1	AZZ45898.1:AZZ45894.1			PEAKS DB
PVMI	27.31	458.256	4	4.5	459.266	37.47	2	37208	L2.raw	68769000	2	2				PEAKS DB
PVML	27.31	458.256	4	4.5	459.266	37.47	2	37208	L2.raw	68769000	2	2	AZZ45857.1			PEAKS DB
PRY	27.29	434.228	3	0.1	435.235	21.27	2	17415	L2.raw	0	0	0	AZZ47658.1:RKN82795.1:AZZ47565.1:AZZ44127.1:AZZ45261.1:AZZ45777.1:AZZ46081.1:AZZ45907.1			PEAKS DB
KSNRGP	27.29	657.356	6	1.3	658.364	33.98	2	30871	L2.raw	7647200	1	1	RKN78144.1			PEAKS DB
TAAH	27.28	398.191	4	5.2	399.201	20.62	2	16772	L2.raw	0	0	0				PEAKS DB
KMLP	27.28	487.283	4	4.4	488.292	30.54	2	27544	L2.raw	22637000	2	2				PEAKS DB
KMIP	27.28	487.283	4	4.4	488.292	30.54	2	27544	L2.raw	22637000	2	2	AZZ45898.1			PEAKS DB
GPSR	27.25	415.218	4	4.2	416.227	21.55	2	18201	L2.raw	1252600	1	1	RKN82437.1			PEAKS DB
IAH	27.24	339.191	3	-4.2	340.197	24.01	2	20219	L2.raw	0	0	0				PEAKS DB
LAH	27.24	339.191	3	-4.2	340.197	24.01	2	20219	L2.raw	0	0	0	RKN83653.1			PEAKS DB
LTMI	27.24	476.267	4	6.4	477.277	30.07	2	26758	L2.raw	52385000	3	3				PEAKS DB
ITML	27.24	476.267	4	6.4	477.277	30.07	2	26758	L2.raw	52385000	3	3	RKN81805.1:RKN82865.1			PEAKS DB
ITMI	27.24	476.267	4	6.4	477.277	30.07	2	26758	L2.raw	52385000	3	3				PEAKS DB
LTML	27.24	476.267	4	6.4	477.277	30.07	2	26758	L2.raw	52385000	3	3				PEAKS DB
SVAT	27.23	376.196	4	-6.3	377.201	55.67	2	51846	L2.raw	0	0	0	RKN82804.1:RKN83106.1			PEAKS DB
SVGV	27.2	360.201	4	-0.2	361.208	49.84	2	50038	L2.raw	91066000	1	1	AZZ46164.1:RKN81631.1:RKN77930.1			PEAKS DB
FGFAF	27.2	587.274	5	5.2	588.285	27.16	2	23900	L2.raw	4172100	1	1	AOT99390.1:YP_009440053.1			PEAKS DB
HPAPF	27.19	567.28	5	-5.9	568.284	35.58	2	32848	L2.raw	99484000	1	1	RKN82936.1			PEAKS DB
IGGRS	27.17	488.271	5	4	489.28	30.59	2	27324	L2.raw	15038000	1	1				PEAKS DB
LGGRS	27.17	488.271	5	4	489.28	30.59	2	27324	L2.raw	15038000	1	1				PEAKS DB
GCL	27.13	291.125	3	0.5	292.133	23.36	2	19534	L2.raw	0	0	0	RKN82490.1:RKN81631.1			PEAKS DB
GCI	27.13	291.125	3	0.5	292.133	23.36	2	19534	L2.raw	0	0	0	RKN82804.1:RKN82437.1:RKN83329.1:QOJ43406.1:RKN83136.1			PEAKS DB
TMF	27.12	397.167	3	1.4	398.175	23.56	2	19689	L2.raw	224130	1	1				PEAKS DB
IAIM	27.09	446.256	4	5.6	447.266	25.32	2	26576	L2.raw	248200000	2	2	RKN82397.1			PEAKS DB
IALM	27.09	446.256	4	5.6	447.266	25.32	2	26576	L2.raw	248200000	2	2	RKN83265.1:AZZ45932.1			PEAKS DB
LAIM	27.09	446.256	4	5.6	447.266	25.32	2	26576	L2.raw	248200000	2	2	RKN81231.1			PEAKS DB
LALM	27.09	446.256	4	5.6	447.266	25.32	2	26576	L2.raw	248200000	2	2	RKN81647.1:AZZ44629.1:AZZ44177.1:AZZ47463.1:AZZ47627.1			PEAKS DB
MILP	27.03	472.272	4	5.8	473.282	34.58	2	33194	L2.raw	44725000	2	2	RKN79451.1			PEAKS DB
MLLP	27.03	472.272	4	5.8	473.282	34.58	2	33194	L2.raw	44725000	2	2				PEAKS DB
MIIP	27.03	472.272	4	5.8	473.282	34.58	2	33194	L2.raw	44725000	2	2				PEAKS DB
MLIP	27.03	472.272	4	5.8	473.282	34.58	2	33194	L2.raw	44725000	2	2	AZZ45731.1			PEAKS DB
EFP	27.02	391.174	3	-0.7	392.181	32.83	2	30239	L2.raw	2156400	1	1	RKN77887.1:RKN83135.1:RKN81799.1:RKN77819.1:RKN81068.1:RKN78425.1:RKN83464.1:RKN79425.1			PEAKS DB
EGGI	27	374.18	4	2.5	375.188	37.62	2	34742	L2.raw	618360	1	1	RKN79523.1:RKN81805.1:RKN77010.1:AZZ44533.1			PEAKS DB
EGGL	27	374.18	4	2.5	375.188	37.62	2	34742	L2.raw	618360	1	1	RKN81758.1:RKN81799.1:QOJ43406.1			PEAKS DB
TLET	27	462.233	4	6.5	463.243	17.42	2	13844	L2.raw	30946	1	1	RKN82795.1:RKN83373.1			PEAKS DB
TIET	27	462.233	4	6.5	463.243	17.42	2	13844	L2.raw	30946	1	1	AZZ47658.1:RKN80797.1			PEAKS DB
IEML	26.98	504.262	4	5.7	505.272	34.98	2	31901	L2.raw	21369000	1	1				PEAKS DB
LEML	26.98	504.262	4	5.7	505.272	34.98	2	31901	L2.raw	21369000	1	1	AZZ47036.1			PEAKS DB
LEMI	26.98	504.262	4	5.7	505.272	34.98	2	31901	L2.raw	21369000	1	1				PEAKS DB
IEMI	26.98	504.262	4	5.7	505.272	34.98	2	31901	L2.raw	21369000	1	1				PEAKS DB
QIT	26.97	360.201	3	2	361.209	44.89	2	43831	L2.raw	58108000	1	1	RKN82801.1			PEAKS DB
QLT	26.97	360.201	3	2	361.209	44.89	2	43831	L2.raw	58108000	1	1	RKN82804.1:RKN82667.1:RKN82630.1:RKN82795.1:RKN82985.1			PEAKS DB
LLAMI	26.95	559.34	5	6.4	560.351	38.97	2	37152	L2.raw	24041000	1	1				PEAKS DB
LIAMI	26.95	559.34	5	6.4	560.351	38.97	2	37152	L2.raw	24041000	1	1				PEAKS DB
IIAML	26.95	559.34	5	6.4	560.351	38.97	2	37152	L2.raw	24041000	1	1				PEAKS DB
ILAMI	26.95	559.34	5	6.4	560.351	38.97	2	37152	L2.raw	24041000	1	1				PEAKS DB
ILAML	26.95	559.34	5	6.4	560.351	38.97	2	37152	L2.raw	24041000	1	1				PEAKS DB
LLAML	26.95	559.34	5	6.4	560.351	38.97	2	37152	L2.raw	24041000	1	1				PEAKS DB
LIAML	26.95	559.34	5	6.4	560.351	38.97	2	37152	L2.raw	24041000	1	1				PEAKS DB
QPF	26.93	390.19	3	-6.5	391.195	25.51	2	22040	L2.raw	1459000	1	1	RKN82804.1:RKN77887.1:RKN82667.1:RKN82936.1:RKN79359.1:RKN82630.1:RKN77963.1:RKN78662.1:AZZ47084.1:RKN78797.1:AZZ46883.1:AZZ47423.1:AZZ47741.1			PEAKS DB
EVQ	26.92	374.18	3	2.4	375.188	44.84	2	42261	L2.raw	1133400	1	1	RKN81799.1:RKN79649.1:RKN83373.1			PEAKS DB
SRDWG	26.88	619.271	5	-5.9	620.275	26.76	2	23199	L2.raw	16957000	2	2	RKN77819.1			PEAKS DB
FYML	26.87	572.267	4	6.8	573.278	35.92	2	32713	L2.raw	14592000	1	1	RKN82490.1			PEAKS DB
FYMI	26.87	572.267	4	6.8	573.278	35.92	2	32713	L2.raw	14592000	1	1				PEAKS DB
TLGGY	26.81	509.248	5	2.2	510.257	22.02	2	18164	L2.raw	0	0	0				PEAKS DB
TIGGY	26.81	509.248	5	2.2	510.257	22.02	2	18164	L2.raw	0	0	0				PEAKS DB
IGIM	26.81	432.241	4	4.7	433.25	23.97	2	20157	L2.raw	3522900	1	1				PEAKS DB
IGLM	26.81	432.241	4	4.7	433.25	23.97	2	20157	L2.raw	3522900	1	1				PEAKS DB
LGIM	26.81	432.241	4	4.7	433.25	23.97	2	20157	L2.raw	3522900	1	1	RKN77887.1:RKN79649.1:AZZ46280.1			PEAKS DB
LGLM	26.81	432.241	4	4.7	433.25	23.97	2	20157	L2.raw	3522900	1	1	AZZ47463.1			PEAKS DB
ELEF	26.79	536.248	4	2.1	537.257	18.18	2	14513	L2.raw	0	0	0	RKN83047.1:AZZ47295.1			PEAKS DB
EIEF	26.79	536.248	4	2.1	537.257	18.18	2	14513	L2.raw	0	0	0	RKN81805.1:RKN83329.1:AZZ45675.1			PEAKS DB
RAATGIT	26.79	688.387	7	-3.8	689.391	23.65	2	19826	L2.raw	0	0	0	RKN82795.1			PEAKS DB
TAAAY	26.78	495.233	5	-5.3	496.238	17.7	2	14072	L2.raw	0	0	0	AZZ44974.1			PEAKS DB
ATLL	26.77	416.264	4	-6	417.268	56.95	2	53667	L2.raw	41053000	1	1				PEAKS DB
ATLI	26.77	416.264	4	-6	417.268	56.95	2	53667	L2.raw	41053000	1	1	RKN82936.1:RKN81209.1:RKN82838.1			PEAKS DB
ATII	26.77	416.264	4	-6	417.268	56.95	2	53667	L2.raw	41053000	1	1				PEAKS DB
ATIL	26.77	416.264	4	-6	417.268	56.95	2	53667	L2.raw	41053000	1	1	RKN82804.1:RKN80056.1:RKN83585.1			PEAKS DB
LIM	26.77	375.219	3	2.2	376.227	28.65	2	24619	L2.raw	382590000	2	2	RKN83373.1			PEAKS DB
IIM	26.77	375.219	3	2.2	376.227	28.65	2	24619	L2.raw	382590000	2	2				PEAKS DB
LLM	26.77	375.219	3	2.2	376.227	28.65	2	24619	L2.raw	382590000	2	2	QOJ43406.1			PEAKS DB
ILM	26.77	375.219	3	2.2	376.227	28.65	2	24619	L2.raw	382590000	2	2				PEAKS DB
MIAW	26.72	519.251	4	6.3	520.262	44.34	2	41083	L2.raw	1136600	1	1				PEAKS DB
MLAW	26.72	519.251	4	6.3	520.262	44.34	2	41083	L2.raw	1136600	1	1				PEAKS DB
VEGT	26.72	404.191	4	-5.8	405.196	49.11	2	45361	L2.raw	0	0	0				PEAKS DB
KMAP	26.71	445.236	4	3.3	446.245	25.61	2	22152	L2.raw	26370000	3	3				PEAKS DB
QFQGNQ	26.71	720.319	6	-5.2	721.323	22.03	2	18191	L2.raw	129660	1	1	RKN77887.1			PEAKS DB
MLIE	26.71	504.262	4	4.2	505.271	38.77	2	35936	L2.raw	13618000	2	2	RKN77010.1			PEAKS DB
MIIE	26.71	504.262	4	4.2	505.271	38.77	2	35936	L2.raw	13618000	2	2	RKN76891.1			PEAKS DB
MILE	26.71	504.262	4	4.2	505.271	38.77	2	35936	L2.raw	13618000	2	2				PEAKS DB
MLLE	26.71	504.262	4	4.2	505.271	38.77	2	35936	L2.raw	13618000	2	2				PEAKS DB
TVEY	26.69	510.233	4	0.5	511.24	18.66	2	14929	L2.raw	17080	1	1				PEAKS DB
ALVVGQN	26.68	699.391	7	-4	700.396	24.99	2	21274	L2.raw	0	0	0	RKN79775.1			PEAKS DB
TVSGP	26.67	459.233	5	3	460.241	16.92	2	13382	L2.raw	0	0	0				PEAKS DB
KHVY	26.65	545.296	4	-6.3	546.3	27.08	2	23530	L2.raw	0	0	0				PEAKS DB
VMVP	26.65	444.241	4	5.9	445.25	25.12	2	21904	L2.raw	1539000	1	1	AZZ45293.1			PEAKS DB
KMSP	26.61	461.231	4	4.7	462.24	24.72	2	23543	L2.raw	31755000	1	1				PEAKS DB
DRT	26.6	390.186	3	1.6	391.194	19.02	2	15272	L2.raw	0	0	0	RKN77887.1:RKN76889.1:RKN82936.1:RKN81799.1:RKN83179.1:RKN77963.1			PEAKS DB
YEPA	26.59	478.206	4	-1.7	479.213	54.66	2	50638	L2.raw	1043900	1	1	AZZ44177.1			PEAKS DB
ICP	26.58	331.157	3	1	332.164	27.9	2	24086	L2.raw	6931800	1	1	AZZ43690.1			PEAKS DB
LCP	26.58	331.157	3	1	332.164	27.9	2	24086	L2.raw	6931800	1	1	AZZ46164.1:RKN83135.1:AZZ44433.1:AZZ44817.1:AZZ44177.1:RKN79775.1:AZZ47295.1:AZZ44792.1			PEAKS DB
LSTSVTY	26.55	769.386	7	2.3	385.701	22.89	2	19597	L2.raw	18869000	1	1	RKN82804.1			PEAKS DB
IARN	26.51	472.276	4	-3.8	473.281	27.06	2	23410	L2.raw	17819000	1	1	AZZ44433.1			PEAKS DB
LARN	26.51	472.276	4	-3.8	473.281	27.06	2	23410	L2.raw	17819000	1	1	AZZ46164.1:RKN83047.1:QOJ43406.1:RKN80135.1			PEAKS DB
RNR	26.47	444.256	3	0.5	445.263	56.6	2	51686	L2.raw	46939000	1	1	RKN79523.1:RKN83106.1:RKN79649.1:RKN80797.1:RKN79775.1:RKN80135.1:RKN83563.1			PEAKS DB
TVTGP	26.45	473.249	5	0.5	474.256	22.32	2	18467	L2.raw	34507	1	1				PEAKS DB
RSSGP	26.38	502.25	5	4.2	503.259	24.93	2	21209	L2.raw	0	0	0	RKN83563.1			PEAKS DB
LMTI	26.36	476.267	4	4.9	477.276	27.12	2	23562	L2.raw	0	0	0				PEAKS DB
IMTL	26.36	476.267	4	4.9	477.276	27.12	2	23562	L2.raw	0	0	0				PEAKS DB
LMTL	26.36	476.267	4	4.9	477.276	27.12	2	23562	L2.raw	0	0	0	RKN81647.1:RKN83106.1:AZZ44991.1:AZZ44914.1			PEAKS DB
IMTI	26.36	476.267	4	4.9	477.276	27.12	2	23562	L2.raw	0	0	0				PEAKS DB
IMK	26.36	390.23	3	3.3	391.239	24.27	2	20457	L2.raw	6007000	1	1				PEAKS DB
LMK	26.36	390.23	3	3.3	391.239	24.27	2	20457	L2.raw	6007000	1	1	RKN82936.1			PEAKS DB
TAMY	26.3	484.199	4	6	485.209	25.27	2	21789	L2.raw	5483400	1	1				PEAKS DB
EDGP	26.29	416.154	4	6.3	417.164	22.03	2	18115	L2.raw	410050	1	1	RKN81758.1:AZZ46749.1			PEAKS DB
KRY	26.25	465.27	3	5.7	466.28	26.71	2	23123	L2.raw	0	0	0	AOT99390.1:YP_009440053.1:RKN81419.1:RKN81689.1:RKN81198.1:RKN77819.1:RKN77963.1:RKN81000.1:RKN81517.1:RKN77930.1			PEAKS DB
EPY	26.25	407.169	3	4.5	408.178	19.27	2	15494	L2.raw	0	0	0	AZZ46164.1:RKN82936.1:RKN82437.1:RKN83135.1:RKN81419.1:AZZ46630.1:RKN77010.1:RKN82795.1:RKN80135.1:RKN81177.1:AZZ47035.1:AZZ44249.1:AZZ45804.1			PEAKS DB
IAMAP	26.24	501.262	5	5.9	502.272	26.26	2	22399	L2.raw	45861000	1	1				PEAKS DB
LAMAP	26.24	501.262	5	5.9	502.272	26.26	2	22399	L2.raw	45861000	1	1				PEAKS DB
MSF	26.23	383.151	3	3.4	384.16	31.03	2	27784	L2.raw	0	0	0	RKN82373.1:RKN83135.1:RKN82801.1:AZZ47686.1:RKN81799.1:AZZ44629.1:RKN76884.1			PEAKS DB
LVGML	26.22	531.309	5	6	532.319	32.88	2	29938	L2.raw	77357000	1	1				PEAKS DB
LVGMI	26.22	531.309	5	6	532.319	32.88	2	29938	L2.raw	77357000	1	1				PEAKS DB
IVGMI	26.22	531.309	5	6	532.319	32.88	2	29938	L2.raw	77357000	1	1				PEAKS DB
IVGML	26.22	531.309	5	6	532.319	32.88	2	29938	L2.raw	77357000	1	1	RKN80775.1			PEAKS DB
SLDQTPD	26.22	774.34	7	-4.7	775.343	22.93	2	19396	L2.raw	12511000	1	1	AZZ46689.1			PEAKS DB
LGGMI	26.21	489.262	5	5.5	490.272	27.46	2	25339	L2.raw	343200000	2	2				PEAKS DB
IGGML	26.21	489.262	5	5.5	490.272	27.46	2	25339	L2.raw	343200000	2	2				PEAKS DB
LGGML	26.21	489.262	5	5.5	490.272	27.46	2	25339	L2.raw	343200000	2	2				PEAKS DB
IGGMI	26.21	489.262	5	5.5	490.272	27.46	2	25339	L2.raw	343200000	2	2				PEAKS DB
ASAT	26.21	348.164	4	3.6	349.173	21.98	2	17138	L2.raw	712570	1	1	RKN77887.1:RKN82801.1:RKN80775.1:RKN77963.1:AZZ44327.1			PEAKS DB
NYS	26.2	382.149	3	-0.7	383.156	44.84	2	41767	L2.raw	3208400	3	3	RKN82804.1:AOT99390.1:YP_009440053.1:RKN79523.1:RKN82667.1:RKN81799.1:RKN81198.1:RKN80280.1:RKN78797.1:RKN79305.1			PEAKS DB
ATPK	26.18	415.243	4	-1.9	416.25	51.33	2	47527	L2.raw	1420000	1	1				PEAKS DB
RSGP	26.14	415.218	4	4.2	416.227	21.55	2	17468	L2.raw	1252600	1	1				PEAKS DB
IPKFP	26.13	600.364	5	-6.8	601.367	53.11	2	49205	L2.raw	838670	1	1				PEAKS DB
LPKFP	26.13	600.364	5	-6.8	601.367	53.11	2	49205	L2.raw	838670	1	1				PEAKS DB
LLHPY	26.1	641.354	5	-4.9	642.358	28.4	2	25581	L2.raw	5635300	1	1				PEAKS DB
LIHPY	26.1	641.354	5	-4.9	642.358	28.4	2	25581	L2.raw	5635300	1	1				PEAKS DB
IIHPY	26.1	641.354	5	-4.9	642.358	28.4	2	25581	L2.raw	5635300	1	1				PEAKS DB
EAMR	26.09	505.232	4	5.6	506.242	19.69	2	15913	L2.raw	202680	1	1				PEAKS DB
ERH	26.07	440.213	3	-4.3	441.219	28.75	2	25241	L2.raw	32002000	1	1	RKN81209.1:RKN78662.1:AZZ44817.1:AZZ44974.1:AZZ45358.1:AZZ44991.1:RKN77930.1:AZZ47035.1:AZZ46203.1:AZZ44530.1			PEAKS DB
TGPAT	26.06	445.217	5	2.4	446.226	19.09	2	15349	L2.raw	194230	1	1				PEAKS DB
LGMV	26.05	418.225	4	3.7	419.234	37.11	2	34034	L2.raw	234630000	1	1	AZZ45675.1			PEAKS DB
IGMV	26.05	418.225	4	3.7	419.234	37.11	2	34034	L2.raw	234630000	1	1	RKN82667.1:AZZ47686.1:AZZ44953.1			PEAKS DB
EVSP	26.05	430.206	4	1.1	431.214	17.97	2	14315	L2.raw	0	0	0	RKN80797.1:AZZ47035.1			PEAKS DB
VPMI	26.02	458.256	4	4.5	459.266	37.47	2	37735	L2.raw	31912000	1	1	RKN78662.1			PEAKS DB
VPML	26.02	458.256	4	4.5	459.266	37.47	2	37735	L2.raw	31912000	1	1	AZZ46630.1:AZZ44449.1			PEAKS DB
AAM	26.01	291.125	3	0.6	292.133	22.7	2	18849	L2.raw	0	0	0	RKN82373.1:RKN79359.1:AZZ47686.1:RKN81689.1:RKN80056.1:RKN81209.1:RKN80280.1:RKN79775.1:RKN80092.1:AZZ47596.1			PEAKS DB
LAMA	26.01	404.209	4	1.3	405.217	25.5	2	21823	L2.raw	0	0	0	RKN81419.1:RKN78064.1			PEAKS DB
IAMA	26.01	404.209	4	1.3	405.217	25.5	2	21823	L2.raw	0	0	0	AZZ45898.1:RKN81174.1			PEAKS DB
IICL	25.98	460.272	4	4.7	461.281	46.96	2	43392	L2.raw	0	0	0				PEAKS DB
IICI	25.98	460.272	4	4.7	461.281	46.96	2	43392	L2.raw	0	0	0				PEAKS DB
ILCL	25.98	460.272	4	4.7	461.281	46.96	2	43392	L2.raw	0	0	0				PEAKS DB
LICI	25.98	460.272	4	4.7	461.281	46.96	2	43392	L2.raw	0	0	0				PEAKS DB
LICL	25.98	460.272	4	4.7	461.281	46.96	2	43392	L2.raw	0	0	0				PEAKS DB
ILCI	25.98	460.272	4	4.7	461.281	46.96	2	43392	L2.raw	0	0	0	AZZ44577.1			PEAKS DB
LLCL	25.98	460.272	4	4.7	461.281	46.96	2	43392	L2.raw	0	0	0	AZZ44629.1			PEAKS DB
LLCI	25.98	460.272	4	4.7	461.281	46.96	2	43392	L2.raw	0	0	0	RKN83047.1:RKN81198.1:AZZ44745.1			PEAKS DB
ILMP	25.96	472.272	4	5.3	473.282	45.03	2	41614	L2.raw	19147000	1	1				PEAKS DB
IIMP	25.96	472.272	4	5.3	473.282	45.03	2	41614	L2.raw	19147000	1	1				PEAKS DB
LIMP	25.96	472.272	4	5.3	473.282	45.03	2	41614	L2.raw	19147000	1	1				PEAKS DB
LLMP	25.96	472.272	4	5.3	473.282	45.03	2	41614	L2.raw	19147000	1	1				PEAKS DB
KVAA	25.95	387.248	4	-6.1	388.253	55.75	2	50822	L2.raw	4147600	1	1	RKN77963.1:RKN81177.1:RKN77930.1:AZZ47297.1			PEAKS DB
SVII	25.94	430.279	4	-4.6	431.284	58.53	2	54713	L2.raw	0	0	0	RKN82801.1:RKN82865.1			PEAKS DB
SVIL	25.94	430.279	4	-4.6	431.284	58.53	2	54713	L2.raw	0	0	0	RKN81517.1			PEAKS DB
SVLL	25.94	430.279	4	-4.6	431.284	58.53	2	54713	L2.raw	0	0	0	RKN80280.1:RKN82795.1			PEAKS DB
SVLI	25.94	430.279	4	-4.6	431.284	58.53	2	54713	L2.raw	0	0	0				PEAKS DB
HNTGYR	25.94	746.346	6	1.9	374.181	20.58	2	16734	L2.raw	0	0	0	AZZ46883.1			PEAKS DB
MGV	25.91	305.141	3	0.6	306.148	26.41	2	22806	L2.raw	0	0	0	RKN82804.1:RKN83265.1:RKN79359.1:AZZ47686.1:RKN78662.1:RKN82871.1:AZZ47687.1:AZZ46586.1			PEAKS DB
RSAGW	25.87	575.282	5	-6.3	576.285	24.57	2	20937	L2.raw	3958700	1	1				PEAKS DB
PTAK	25.87	415.243	4	-5.4	416.248	57.19	2	53396	L2.raw	0	0	0	AZZ45857.1			PEAKS DB
DYT	25.84	397.149	3	-4.1	398.154	34.58	2	31963	L2.raw	10898000	1	1	RKN82804.1:RKN77887.1:RKN76889.1:RKN79523.1:RKN82667.1:RKN83265.1:RKN83135.1:RKN81198.1:RKN78659.1:RKN78797.1:RKN77001.1:RKN77930.1			PEAKS DB
MAP	25.82	317.141	3	1	318.149	27.56	2	24665	L2.raw	8908400	1	1	RKN77887.1:AOT99390.1:YP_009440053.1:AZZ47036.1:AZZ44433.1:RKN81068.1:RKN78425.1:AZZ45201.1			PEAKS DB
MMLF	25.82	540.244	4	-5.9	541.248	53.41	2	49518	L2.raw	0	0	0	AZZ44974.1			PEAKS DB
MMIF	25.82	540.244	4	-5.9	541.248	53.41	2	49518	L2.raw	0	0	0				PEAKS DB
AGLI	25.8	372.237	4	-6	373.242	57.05	2	55908	L2.raw	54225000	1	1				PEAKS DB
AGII	25.8	372.237	4	-6	373.242	57.05	2	55908	L2.raw	54225000	1	1				PEAKS DB
AGIL	25.8	372.237	4	-6	373.242	57.05	2	55908	L2.raw	54225000	1	1				PEAKS DB
AGLL	25.8	372.237	4	-6	373.242	57.05	2	55908	L2.raw	54225000	1	1	RKN83653.1			PEAKS DB
MIY	25.79	425.198	3	4.6	426.208	23.22	2	19394	L2.raw	3447400	1	1	RKN82667.1:AZZ47658.1:RKN76891.1			PEAKS DB
MLY	25.79	425.198	3	4.6	426.208	23.22	2	19394	L2.raw	3447400	1	1	RKN82373.1:RKN81198.1:RKN80056.1:RKN78130.1:RKN81174.1:RKN78425.1:RKN79425.1			PEAKS DB
AVKA	25.79	387.248	4	-6.1	388.253	55.75	2	53216	L2.raw	4147600	1	1	AZZ46749.1:AZZ44533.1:AZZ44743.1:AZZ47035.1:AZZ45714.1:AZZ44792.1			PEAKS DB
STYP	25.78	466.206	4	-1.4	467.213	52.42	2	48494	L2.raw	617230	1	1	RKN78662.1			PEAKS DB
GSSSK	25.77	464.223	5	5.7	465.233	58.44	2	54661	L2.raw	602270	1	1	RKN82936.1			PEAKS DB
ISMLP	25.77	559.304	5	6.2	560.315	33.33	2	30667	L2.raw	61516000	1	1				PEAKS DB
LSMLP	25.77	559.304	5	6.2	560.315	33.33	2	30667	L2.raw	61516000	1	1	AZZ44691.1			PEAKS DB
ASSGGP	25.74	474.207	6	4.8	475.217	20.33	2	16492	L2.raw	0	0	0	AZZ46929.1			PEAKS DB
IEPG	25.72	414.211	4	-4.7	415.217	54.91	2	52464	L2.raw	106100000	1	1	AZZ46749.1:AZZ44943.1			PEAKS DB
LEPG	25.72	414.211	4	-4.7	415.217	54.91	2	52464	L2.raw	106100000	1	1	AZZ47686.1:AZZ45675.1:RKN83464.1:AZZ43619.1:AZZ45777.1:AZZ45337.1:AZZ44743.1			PEAKS DB
MVL	25.72	361.204	3	2.1	362.212	27.95	2	24528	L2.raw	73961000	3	3	RKN82630.1:RKN82871.1			PEAKS DB
MVI	25.72	361.204	3	2.1	362.212	27.95	2	24528	L2.raw	73961000	3	3	RKN82804.1:RKN82936.1:RKN82801.1:RKN83679.1			PEAKS DB
RNLPAQ	25.71	697.387	6	-3.6	698.392	20.18	2	16366	L2.raw	830180	1	1	AZZ44733.1			PEAKS DB
PGAH	25.71	380.181	4	6.5	381.191	20.18	2	16194	L2.raw	482120	1	1	AZZ46630.1			PEAKS DB
FSMI	25.7	496.236	4	5.8	497.246	29.4	2	30044	L2.raw	59131000	1	1	RKN79359.1			PEAKS DB
FSML	25.7	496.236	4	5.8	497.246	29.4	2	30044	L2.raw	59131000	1	1	AZZ47127.1			PEAKS DB
SAPT	25.7	374.18	4	2.4	375.188	44.84	2	41981	L2.raw	3054500	2	2				PEAKS DB
DYR	25.69	452.202	3	-2.5	453.208	24	2	20210	L2.raw	0	0	0	RKN77887.1:RKN76889.1:AOT99390.1:YP_009440053.1:RKN81799.1:RKN81209.1:RKN77963.1:RKN78130.1:RKN82985.1:RKN78662.1:RKN83653.1:RKN77001.1			PEAKS DB
VVGML	25.68	517.293	5	6.2	518.304	27.36	2	28014	L2.raw	42061000	1	1				PEAKS DB
VVGMI	25.68	517.293	5	6.2	518.304	27.36	2	28014	L2.raw	42061000	1	1				PEAKS DB
SVPT	25.67	402.211	4	-6.6	403.216	56.25	2	50412	L2.raw	42779000	1	1	RKN82804.1			PEAKS DB
ILEP	25.67	470.274	4	6.5	471.284	38.85	2	35764	L2.raw	0	0	0	AZZ45261.1			PEAKS DB
LIEP	25.67	470.274	4	6.5	471.284	38.85	2	35764	L2.raw	0	0	0	RKN81177.1			PEAKS DB
LLEP	25.67	470.274	4	6.5	471.284	38.85	2	35764	L2.raw	0	0	0	AZZ47686.1:AZZ44411.1:AZZ44807.1			PEAKS DB
IIEP	25.67	470.274	4	6.5	471.284	38.85	2	35764	L2.raw	0	0	0	RKN82804.1			PEAKS DB
ILQRY	25.67	691.402	5	-3.7	692.406	24.27	2	20464	L2.raw	3718100	1	1				PEAKS DB
LLQRY	25.67	691.402	5	-3.7	692.406	24.27	2	20464	L2.raw	3718100	1	1				PEAKS DB
IIQRY	25.67	691.402	5	-3.7	692.406	24.27	2	20464	L2.raw	3718100	1	1				PEAKS DB
LIQRY	25.67	691.402	5	-3.7	692.406	24.27	2	20464	L2.raw	3718100	1	1				PEAKS DB
EIE	25.66	389.18	3	1.4	390.188	38.26	2	35119	L2.raw	348580	1	1	AOT99390.1:YP_009440053.1:RKN83265.1:RKN83329.1:RKN83679.1:AOT99418.1:YP_009440081.1			PEAKS DB
ELE	25.66	389.18	3	1.4	390.188	38.26	2	35119	L2.raw	348580	1	1	RKN83135.1:RKN83106.1:QOJ43406.1:RKN83653.1:RKN83373.1			PEAKS DB
AESV	25.66	404.191	4	-6.8	405.195	50.5	2	46656	L2.raw	0	0	0	RKN77010.1:RKN81231.1			PEAKS DB
FGGGVGGGF	25.66	753.345	9	-2.8	754.35	29	2	30508	L2.raw	589310000	2	2				PEAKS DB
KDR	25.63	417.234	3	-3.3	418.239	26.25	2	22633	L2.raw	0	0	0	AOT99390.1:YP_009440053.1:RKN81758.1:RKN83265.1:RKN81647.1:RKN79780.1:RKN81592.1			PEAKS DB
TRP	25.62	372.212	3	1.8	373.22	27.85	2	24351	L2.raw	470520	1	1	AOT99390.1:YP_009440053.1:RKN82667.1:RKN81805.1:RKN81647.1:RKN79359.1:RKN81419.1:AZZ47127.1:AZZ47687.1:AZZ45857.1:RKN77930.1			PEAKS DB
FVMI	25.6	508.272	4	4.8	509.282	41.01	2	37457	L2.raw	150340000	2	2	RKN80135.1			PEAKS DB
FVML	25.6	508.272	4	4.8	509.282	41.01	2	37457	L2.raw	150340000	2	2				PEAKS DB
GIAIDMPAGP	25.59	940.469	10	-6.6	471.239	30.49	2	27222	L2.raw	118570	1	1	RKN81000.1			PEAKS DB
DSR	25.58	376.171	3	-0.9	377.178	18.02	2	14364	L2.raw	0	0	0	RKN81758.1:RKN79523.1:RKN81689.1:RKN80280.1:RKN80797.1			PEAKS DB
RSDWQ	25.58	690.308	5	-4.2	691.313	24.37	2	20002	L2.raw	354730000	1	1	AZZ44745.1			PEAKS DB
SIML	25.58	462.251	4	3.8	463.26	42.56	2	39323	L2.raw	0	0	0	AZZ46076.1:AZZ44952.1			PEAKS DB
SIMI	25.58	462.251	4	3.8	463.26	42.56	2	39323	L2.raw	0	0	0				PEAKS DB
SLMI	25.58	462.251	4	3.8	463.26	42.56	2	39323	L2.raw	0	0	0	RKN82667.1			PEAKS DB
SLML	25.58	462.251	4	3.8	463.26	42.56	2	39323	L2.raw	0	0	0	RKN82397.1:AZZ44817.1:RKN81654.1:AZZ45270.1			PEAKS DB
FPKMF	25.58	668.336	5	0.7	669.343	25.66	2	21951	L2.raw	12054000	1	1				PEAKS DB
ALGWP	25.56	542.285	5	-4	543.29	29.47	2	26116	L2.raw	0	0	0	AZZ47084.1			PEAKS DB
FGMV	25.55	452.209	4	4.3	453.219	37.16	2	33932	L2.raw	24173000	3	3	AZZ47410.1			PEAKS DB
EIVG	25.54	416.227	4	-6.5	417.232	55.46	2	53439	L2.raw	61234000	1	1				PEAKS DB
ELVG	25.54	416.227	4	-6.5	417.232	55.46	2	53439	L2.raw	61234000	1	1				PEAKS DB
HSSP	25.5	426.186	4	6	427.196	21.07	2	17220	L2.raw	0	0	0	AZZ45932.1			PEAKS DB
LACY	25.49	468.204	4	5.1	469.214	28.25	2	22848	L2.raw	14541000	1	1				PEAKS DB
IACY	25.49	468.204	4	5.1	469.214	28.25	2	22848	L2.raw	14541000	1	1				PEAKS DB
RGGF	25.45	435.223	4	-5.3	436.228	40.96	2	37712	L2.raw	3497700	1	1	RKN83563.1			PEAKS DB
TVFE	25.44	494.238	4	-1.6	495.244	21.47	2	17610	L2.raw	0	0	0	AZZ46586.1			PEAKS DB
GSRGA	25.43	446.224	5	-1.1	447.231	21.08	2	17148	L2.raw	174900	1	1	AZZ46382.1			PEAKS DB
LARDI	25.43	586.344	5	-6.3	587.347	30.64	2	22199	L2.raw	22230000	1	1				PEAKS DB
IARDI	25.43	586.344	5	-6.3	587.347	30.64	2	22199	L2.raw	22230000	1	1				PEAKS DB
LARDL	25.43	586.344	5	-6.3	587.347	30.64	2	22199	L2.raw	22230000	1	1				PEAKS DB
IARDL	25.43	586.344	5	-6.3	587.347	30.64	2	22199	L2.raw	22230000	1	1	AZZ44168.1:RKN78662.1:AZZ46883.1			PEAKS DB
TMR	25.43	406.2	3	5.4	407.209	15.73	2	12465	L2.raw	0	0	0	AZZ45932.1:RKN83065.1:AZZ46586.1			PEAKS DB
TAIV	25.42	402.248	4	-5.3	403.253	56.34	2	53929	L2.raw	71571000	1	1	AZZ46586.1			PEAKS DB
TALV	25.42	402.248	4	-5.3	403.253	56.34	2	53929	L2.raw	71571000	1	1	RKN83047.1			PEAKS DB
LRWTGN	25.41	745.387	6	-2.4	746.393	30.14	2	26815	L2.raw	3261000	1	1	AZZ44807.1			PEAKS DB
ATVL	25.4	402.248	4	-5.3	403.253	56.34	2	51750	L2.raw	71571000	1	1	RKN82397.1			PEAKS DB
ATVI	25.4	402.248	4	-5.3	403.253	56.34	2	51750	L2.raw	71571000	1	1				PEAKS DB
ELIE	25.39	502.264	4	-6	503.268	28.4	2	24950	L2.raw	1188000	1	1	RKN83047.1			PEAKS DB
ELLE	25.39	502.264	4	-6	503.268	28.4	2	24950	L2.raw	1188000	1	1	RKN83679.1:RKN81209.1:RKN82985.1			PEAKS DB
EILE	25.39	502.264	4	-6	503.268	28.4	2	24950	L2.raw	1188000	1	1	RKN81689.1			PEAKS DB
EIIE	25.39	502.264	4	-6	503.268	28.4	2	24950	L2.raw	1188000	1	1	RKN82804.1			PEAKS DB
TIPT	25.39	430.243	4	-5.4	431.248	56.6	2	52206	L2.raw	55150000	1	1				PEAKS DB
TLPT	25.39	430.243	4	-5.4	431.248	56.6	2	52206	L2.raw	55150000	1	1	RKN81000.1			PEAKS DB
VIFCQN	25.39	722.342	6	-2.5	723.348	29.5	2	25989	L2.raw	34141000	2	2	AZZ47751.1			PEAKS DB
DLH	25.38	383.18	3	-2.8	384.187	20.02	2	16203	L2.raw	0	0	0	RKN83265.1:RKN82865.1:RKN82507.1:RKN83373.1:RKN80135.1			PEAKS DB
DIH	25.38	383.18	3	-2.8	384.187	20.02	2	16203	L2.raw	0	0	0	RKN82490.1:RKN83585.1:RKN82838.1			PEAKS DB
LACAT	25.37	477.226	5	4.5	478.235	29.65	2	25974	L2.raw	666680	1	1				PEAKS DB
IACAT	25.37	477.226	5	4.5	478.235	29.65	2	25974	L2.raw	666680	1	1				PEAKS DB
TMP	25.37	347.151	3	3	348.16	16.88	2	13353	L2.raw	0	0	0	AZZ46164.1:RKN79649.1:AZZ47084.1:RKN82838.1:AZZ44613.1:RKN80135.1:AZZ45907.1			PEAKS DB
IWY	25.37	480.237	3	4.1	481.247	18.15	2	14483	L2.raw	0	0	0	RKN82437.1:RKN82801.1:RKN80056.1:AZZ44177.1:AZZ44991.1			PEAKS DB
LWY	25.37	480.237	3	4.1	481.247	18.15	2	14483	L2.raw	0	0	0	AZZ45898.1:AZZ44691.1:AZZ44533.1:AZZ44411.1			PEAKS DB
TAIM	25.36	434.22	4	5	435.229	27.69	2	24181	L2.raw	0	0	0				PEAKS DB
TALM	25.36	434.22	4	5	435.229	27.69	2	24181	L2.raw	0	0	0	AZZ46280.1			PEAKS DB
GRF	25.34	378.202	3	-3.3	379.208	21.13	2	17309	L2.raw	2475000	2	2	RKN77887.1:RKN81758.1:RKN83135.1:RKN78130.1:RKN77010.1:RKN81068.1:RKN77001.1:RKN81231.1:RKN83136.1			PEAKS DB
AAPT	25.34	358.185	4	1.8	359.193	44.84	2	42605	L2.raw	29492000	2	2	AZZ46164.1:AZZ44629.1:AZZ47084.1:AZZ44613.1			PEAKS DB
GALT	25.33	360.201	4	2	361.209	44.89	2	42241	L2.raw	149170000	2	2				PEAKS DB
GAIT	25.33	360.201	4	2	361.209	44.89	2	42241	L2.raw	149170000	2	2	RKN82804.1			PEAKS DB
MAF	25.32	367.157	3	1.8	368.164	26.86	2	23273	L2.raw	6045900	1	1	RKN81758.1:RKN83265.1:RKN81198.1:AZZ45293.1:AZZ45898.1:AZZ46749.1:RKN83373.1:RKN81517.1:AZZ47086.1:AZZ47295.1			PEAKS DB
TKMP	25.31	475.247	4	1.6	476.255	20.08	2	17460	L2.raw	3452800	1	1	RKN79359.1			PEAKS DB
TRFG	25.29	479.249	4	3.5	480.258	23.57	2	19745	L2.raw	0	0	0	RKN79359.1:RKN82383.1			PEAKS DB
LGPQGVP	25.28	666.37	7	-4.2	667.375	27.6	2	24332	L2.raw	13201000	1	1	AZZ46076.1			PEAKS DB
KHGY	25.27	503.249	4	-3.9	504.255	19.73	2	15926	L2.raw	98068	1	1				PEAKS DB
KDP	25.26	358.185	3	-0.8	359.192	37.27	2	34278	L2.raw	1114900	1	1	RKN81805.1:RKN80280.1			PEAKS DB
LIGMP	25.24	529.293	5	5.9	530.304	23.6	2	19781	L2.raw	0	0	0				PEAKS DB
ILGMP	25.24	529.293	5	5.9	530.304	23.6	2	19781	L2.raw	0	0	0				PEAKS DB
LLGMP	25.24	529.293	5	5.9	530.304	23.6	2	19781	L2.raw	0	0	0				PEAKS DB
TIEY	25.24	524.248	4	3.7	525.257	16.69	2	13212	L2.raw	17712	1	1				PEAKS DB
TLEY	25.24	524.248	4	3.7	525.257	16.69	2	13212	L2.raw	17712	1	1	AZZ44691.1			PEAKS DB
ATAMI	25.22	505.257	5	5.3	506.267	22.13	2	18737	L2.raw	6601100	1	1				PEAKS DB
ATAML	25.22	505.257	5	5.3	506.267	22.13	2	18737	L2.raw	6601100	1	1	AZZ44629.1			PEAKS DB
TYVP	25.21	478.243	4	3.3	479.252	18.19	2	14534	L2.raw	66404	1	1				PEAKS DB
GCIEGY	25.2	640.253	6	6.5	641.264	22.33	2	19598	L2.raw	204550000	2	2	QOJ43406.1			PEAKS DB
MVH	25.19	385.178	3	-5.8	386.183	22.51	2	18655	L2.raw	0	0	0	AZZ47036.1:AZZ45293.1			PEAKS DB
LAMV	25.18	432.241	4	3.3	433.249	26.21	2	23407	L2.raw	154890000	1	1	AZZ47036.1:RKN82936.1:AZZ44629.1			PEAKS DB
IAMV	25.18	432.241	4	3.3	433.249	26.21	2	23407	L2.raw	154890000	1	1	AZZ47463.1			PEAKS DB
LGVMT	25.18	519.273	5	5.5	520.283	21.63	2	20712	L2.raw	4763800000	2	2	AZZ47127.1			PEAKS DB
IGVMT	25.18	519.273	5	5.5	520.283	21.63	2	20712	L2.raw	4763800000	2	2	AZZ44327.1			PEAKS DB
LDIT	25.17	460.253	4	-3.9	461.259	56.6	2	47709	L2.raw	43186000	1	1	RKN78130.1:AZZ44327.1:AZZ44127.1			PEAKS DB
IDLT	25.17	460.253	4	-3.9	461.259	56.6	2	47709	L2.raw	43186000	1	1	RKN82804.1:RKN83047.1:AOT99418.1:YP_009440081.1:RKN77963.1			PEAKS DB
IDIT	25.17	460.253	4	-3.9	461.259	56.6	2	47709	L2.raw	43186000	1	1	RKN77887.1:AZZ44168.1:RKN78425.1			PEAKS DB
LDLT	25.17	460.253	4	-3.9	461.259	56.6	2	47709	L2.raw	43186000	1	1	AZZ46164.1:AOT99390.1:YP_009440053.1:RKN81799.1:AZZ47658.1:RKN79775.1:AZZ44449.1:AZZ44743.1			PEAKS DB
IGRG	25.17	401.239	4	-5.8	402.244	37.97	2	34821	L2.raw	3154900	1	1				PEAKS DB
LGRG	25.17	401.239	4	-5.8	402.244	37.97	2	34821	L2.raw	3154900	1	1	AZZ44991.1			PEAKS DB
TIML	25.17	476.267	4	5	477.276	25.12	2	21688	L2.raw	6841600	1	1				PEAKS DB
TLMI	25.17	476.267	4	5	477.276	25.12	2	21688	L2.raw	6841600	1	1				PEAKS DB
TIMI	25.17	476.267	4	5	477.276	25.12	2	21688	L2.raw	6841600	1	1	AZZ46883.1			PEAKS DB
TLML	25.17	476.267	4	5	477.276	25.12	2	21688	L2.raw	6841600	1	1	RKN82804.1:RKN83373.1			PEAKS DB
ENGP	25.15	415.17	4	-4.7	416.176	17.92	2	14273	L2.raw	0	0	0	AZZ44691.1			PEAKS DB
VIMI	25.15	474.288	4	4.3	475.297	46.71	2	43163	L2.raw	63620000	1	1				PEAKS DB
VLMI	25.15	474.288	4	4.3	475.297	46.71	2	43163	L2.raw	63620000	1	1				PEAKS DB
VIML	25.15	474.288	4	4.3	475.297	46.71	2	43163	L2.raw	63620000	1	1	RKN82667.1			PEAKS DB
VLML	25.15	474.288	4	4.3	475.297	46.71	2	43163	L2.raw	63620000	1	1	RKN81174.1			PEAKS DB
IMSP	25.14	446.22	4	4.8	447.229	22.48	2	20628	L2.raw	8157300	1	1	AZZ44817.1			PEAKS DB
LMSP	25.14	446.22	4	4.8	447.229	22.48	2	20628	L2.raw	8157300	1	1				PEAKS DB
FIMN	25.14	523.246	4	6.3	524.257	26.21	2	22745	L2.raw	1135600	1	1				PEAKS DB
FLMN	25.14	523.246	4	6.3	524.257	26.21	2	22745	L2.raw	1135600	1	1	RKN81198.1			PEAKS DB
VLTFIDIT	25.13	920.522	8	-3.2	461.267	25.66	2	21866	L2.raw	1169900	1	1	AZZ44168.1			PEAKS DB
LMAP	25.12	430.225	4	3.9	431.234	33.98	2	29693	L2.raw	41724000	2	2				PEAKS DB
IMAP	25.12	430.225	4	3.9	431.234	33.98	2	29693	L2.raw	41724000	2	2				PEAKS DB
ICI	25.12	347.188	3	2.6	348.196	31.65	2	27953	L2.raw	42818000	4	4	RKN82865.1			PEAKS DB
LCL	25.12	347.188	3	2.6	348.196	31.65	2	27953	L2.raw	42818000	4	4				PEAKS DB
ICL	25.12	347.188	3	2.6	348.196	31.65	2	27953	L2.raw	42818000	4	4				PEAKS DB
LCI	25.12	347.188	3	2.6	348.196	31.65	2	27953	L2.raw	42818000	4	4	RKN83047.1:RKN81198.1			PEAKS DB
PRGS	25.12	415.218	4	4.2	416.227	21.55	2	17573	L2.raw	1252600	1	1	RKN79523.1			PEAKS DB
IVAT	25.11	402.248	4	-5.3	403.253	48.29	2	45437	L2.raw	32960000	1	1	RKN82630.1:RKN76891.1			PEAKS DB
LVAT	25.11	402.248	4	-5.3	403.253	48.29	2	45437	L2.raw	32960000	1	1	AZZ47686.1:AZZ46076.1			PEAKS DB
DMF	25.11	411.146	3	2.7	412.155	23.4	2	19576	L2.raw	0	0	0	AZZ44168.1:RKN77010.1:RKN81068.1:AZZ44974.1:AZZ47037.1			PEAKS DB
LFSMI	25.1	609.32	5	6.4	610.331	36.07	2	32768	L2.raw	30365000	1	1				PEAKS DB
IFSML	25.1	609.32	5	6.4	610.331	36.07	2	32768	L2.raw	30365000	1	1				PEAKS DB
LFSML	25.1	609.32	5	6.4	610.331	36.07	2	32768	L2.raw	30365000	1	1				PEAKS DB
IFSMI	25.1	609.32	5	6.4	610.331	36.07	2	32768	L2.raw	30365000	1	1				PEAKS DB
EHW	25.08	470.191	3	-4.1	471.197	32.14	2	29028	L2.raw	1235500	1	1	AZZ46164.1:RKN83065.1:AZZ45358.1:RKN77001.1			PEAKS DB
ALMTAG	25.07	562.279	6	6.5	563.289	21.88	2	18222	L2.raw	39509000	1	1	RKN81174.1			PEAKS DB
RSAWG	25.05	575.282	5	-6.3	576.285	24.57	2	21067	L2.raw	3958700	1	1	AZZ47297.1			PEAKS DB
AVGGGLW	25.03	658.344	7	-4.2	659.348	35.17	2	32092	L2.raw	0	0	0	AZZ45898.1			PEAKS DB
RIDSIAQ	25.02	801.434	7	-2.8	802.439	26.26	2	22603	L2.raw	16975000	1	1	AZZ46164.1			PEAKS DB
MIG	25.01	319.157	3	3.3	320.165	26.56	2	23010	L2.raw	40566000	2	2	RKN81805.1			PEAKS DB
MLG	25.01	319.157	3	3.3	320.165	26.56	2	23010	L2.raw	40566000	2	2	RKN82667.1:QOJ43406.1:RKN82985.1:RKN81654.1			PEAKS DB
TMTF	25	498.215	4	5.5	499.225	28	2	25557	L2.raw	133720000	1	1				PEAKS DB
TLYY	24.98	558.269	4	-4.1	559.274	20.18	2	16213	L2.raw	146460	1	1				PEAKS DB
TIYY	24.98	558.269	4	-4.1	559.274	20.18	2	16213	L2.raw	146460	1	1				PEAKS DB
PSMI	24.98	446.22	4	4.6	447.229	30.54	2	27819	L2.raw	16071000	1	1	RKN82507.1:AZZ45270.1			PEAKS DB
PSML	24.98	446.22	4	4.6	447.229	30.54	2	27819	L2.raw	16071000	1	1	AZZ44327.1			PEAKS DB
VSDAA	24.97	461.212	5	-4.1	462.217	56.3	2	52164	L2.raw	833690	1	1				PEAKS DB
KPMT	24.97	475.247	4	1.6	476.255	20.08	2	15987	L2.raw	3452800	1	1	AZZ45804.1:AZZ43562.1			PEAKS DB
WFEI	24.95	593.285	4	5.7	594.296	27.11	2	23947	L2.raw	5110400	1	1				PEAKS DB
WFEL	24.95	593.285	4	5.7	594.296	27.11	2	23947	L2.raw	5110400	1	1	RKN83179.1			PEAKS DB
RTAPYP	24.94	703.365	6	-3.7	704.37	22.39	2	18539	L2.raw	0	0	0	AZZ46586.1			PEAKS DB
PTLT	24.94	430.243	4	-5.4	431.248	56.6	2	49632	L2.raw	55150000	1	1	AZZ44449.1			PEAKS DB
PTIT	24.94	430.243	4	-5.4	431.248	56.6	2	49632	L2.raw	55150000	1	1	RKN79305.1:AZZ45857.1			PEAKS DB
ASVT	24.93	376.196	4	1.6	377.204	45.82	2	42347	L2.raw	22424000	1	1	RKN82804.1:RKN81419.1			PEAKS DB
AASFGR	24.93	607.308	6	-4.8	608.312	23.17	2	22646	L2.raw	29403000	1	1	RKN82437.1			PEAKS DB
LACLVM	24.88	648.334	6	2.9	649.343	37.97	2	35111	L2.raw	813400	1	1	AZZ44613.1			PEAKS DB
QVAADAMA	24.88	775.353	8	6.4	776.366	22.26	2	18405	L2.raw	0	0	0	RKN82871.1			PEAKS DB
LIMALG	24.87	616.362	6	6.1	617.373	37.72	2	34648	L2.raw	0	0	0				PEAKS DB
LLMAIG	24.87	616.362	6	6.1	617.373	37.72	2	34648	L2.raw	0	0	0				PEAKS DB
IDAP	24.87	414.211	4	0.7	415.219	18.52	2	14819	L2.raw	0	0	0	RKN76889.1:RKN81654.1:AZZ44649.1			PEAKS DB
LDAP	24.87	414.211	4	0.7	415.219	18.52	2	14819	L2.raw	0	0	0	AZZ44433.1:RKN78425.1:AZZ44953.1:AZZ44743.1			PEAKS DB
LEGYR	24.87	636.323	5	-5.2	637.327	20.63	2	16649	L2.raw	9126700	1	1				PEAKS DB
IEGYR	24.87	636.323	5	-5.2	637.327	20.63	2	16649	L2.raw	9126700	1	1	QOJ43406.1			PEAKS DB
IVYP	24.86	490.279	4	-4.9	491.284	50.13	2	46913	L2.raw	4112400	1	1				PEAKS DB
LVYP	24.86	490.279	4	-4.9	491.284	50.13	2	46913	L2.raw	4112400	1	1	AZZ47127.1:AZZ44577.1			PEAKS DB
KIMI	24.84	503.314	4	5.8	504.324	27.5	2	23981	L2.raw	0	0	0	RKN77968.1			PEAKS DB
KIML	24.84	503.314	4	5.8	504.324	27.5	2	23981	L2.raw	0	0	0				PEAKS DB
KLMI	24.84	503.314	4	5.8	504.324	27.5	2	23981	L2.raw	0	0	0	RKN79780.1			PEAKS DB
KLML	24.84	503.314	4	5.8	504.324	27.5	2	23981	L2.raw	0	0	0	AZZ44817.1			PEAKS DB
IIAA	24.82	386.253	4	-5.2	387.258	50.96	2	47093	L2.raw	0	0	0	RKN82838.1			PEAKS DB
LLAA	24.82	386.253	4	-5.2	387.258	50.96	2	47093	L2.raw	0	0	0	RKN82667.1:RKN80775.1:RKN79775.1			PEAKS DB
LIAA	24.82	386.253	4	-5.2	387.258	50.96	2	47093	L2.raw	0	0	0	RKN81198.1:RKN83464.1:AOT99385.1:YP_009440048.1:RKN83341.1			PEAKS DB
ILAA	24.82	386.253	4	-5.2	387.258	50.96	2	47093	L2.raw	0	0	0	RKN82397.1			PEAKS DB
WSRAP	24.81	615.313	5	-3.7	616.318	27.5	2	23975	L2.raw	0	0	0	RKN83047.1			PEAKS DB
VMY	24.81	411.183	3	2.9	412.191	26.66	2	22959	L2.raw	32459000	2	2	RKN83065.1:AZZ44991.1:AZZ47741.1			PEAKS DB
RIPIPY	24.81	757.449	6	-2.6	758.454	43.35	2	39940	L2.raw	35991000	1	1	RKN79523.1			PEAKS DB
TAFT	24.8	438.211	4	-4.9	439.217	55.74	2	51915	L2.raw	0	0	0	RKN82437.1			PEAKS DB
IAMVP	24.8	529.293	5	5.5	530.304	35.13	2	32378	L2.raw	26873000	1	1				PEAKS DB
LAMVP	24.8	529.293	5	5.5	530.304	35.13	2	32378	L2.raw	26873000	1	1	AZZ47036.1			PEAKS DB
LGAMI	24.8	503.278	5	5.7	504.288	26.56	2	26737	L2.raw	570730000	2	2				PEAKS DB
IGAML	24.8	503.278	5	5.7	504.288	26.56	2	26737	L2.raw	570730000	2	2	AZZ47658.1			PEAKS DB
IGAMI	24.8	503.278	5	5.7	504.288	26.56	2	26737	L2.raw	570730000	2	2				PEAKS DB
LGAML	24.8	503.278	5	5.7	504.288	26.56	2	26737	L2.raw	570730000	2	2				PEAKS DB
KPVT	24.79	443.274	4	-3.9	444.28	56.4	2	51118	L2.raw	6072800	1	1				PEAKS DB
PPSP	24.79	396.201	4	-4.6	397.206	52.17	2	48626	L2.raw	54647000	1	1	RKN77819.1:AZZ46197.1			PEAKS DB
IMGF	24.79	466.225	4	5.2	467.235	34.53	2	32130	L2.raw	40244000	2	2				PEAKS DB
LMGF	24.79	466.225	4	5.2	467.235	34.53	2	32130	L2.raw	40244000	2	2				PEAKS DB
KNGFPWL	24.78	860.455	7	-1.4	861.461	50.33	2	46459	L2.raw	3639800	1	1	RKN81689.1			PEAKS DB
RSAFQA	24.77	678.345	6	-4.5	679.349	21.98	2	18728	L2.raw	154160000	2	2	AZZ47086.1			PEAKS DB
WSVGGGFN	24.77	822.366	8	-0.7	823.373	35.25	2	32172	L2.raw	0	0	0	AOT99418.1:YP_009440081.1			PEAKS DB
GGER	24.76	417.197	4	-2.7	418.203	20.46	2	16620	L2.raw	0	0	0	RKN82437.1:RKN81689.1:AZZ44168.1			PEAKS DB
RRN	24.76	444.256	3	0.5	445.263	56.6	2	52737	L2.raw	46939000	1	1	RKN82804.1:RKN79523.1:RKN82667.1:RKN83679.1:AZZ47410.1:RKN83563.1			PEAKS DB
IRTT	24.74	489.291	4	-3.2	490.297	50.88	2	46979	L2.raw	3460700	1	1				PEAKS DB
LRTT	24.74	489.291	4	-3.2	490.297	50.88	2	46979	L2.raw	3460700	1	1	RKN82437.1:RKN81209.1:RKN81177.1			PEAKS DB
EIVT	24.74	460.253	4	-3.9	461.259	56.6	2	51133	L2.raw	43186000	1	1	RKN77819.1:RKN80280.1			PEAKS DB
ELVT	24.74	460.253	4	-3.9	461.259	56.6	2	51133	L2.raw	43186000	1	1	RKN81758.1:AZZ45201.1:AZZ44530.1			PEAKS DB
LVT	24.74	331.211	3	4.3	332.219	47.59	2	43905	L2.raw	3738400	2	2				PEAKS DB
IVT	24.74	331.211	3	4.3	332.219	47.59	2	43905	L2.raw	3738400	2	2	QOJ43406.1			PEAKS DB
DRL	24.74	402.223	3	-5	403.228	50.78	2	46842	L2.raw	399950	1	1				PEAKS DB
DRI	24.74	402.223	3	-5	403.228	50.78	2	46842	L2.raw	399950	1	1				PEAKS DB
MVPF	24.74	492.241	4	5.1	493.25	40.71	2	37813	L2.raw	11143000	4	4	AZZ47036.1			PEAKS DB
TGRF	24.74	479.249	4	0	480.257	16.46	2	13017	L2.raw	0	0	0	AZZ44817.1:AZZ44177.1:AZZ45932.1			PEAKS DB
RGPDGALYA	24.71	918.456	9	0.2	919.463	25.51	2	21829	L2.raw	890240	1	1	RKN83329.1			PEAKS DB
DET	24.71	363.128	3	5.7	364.137	46.74	2	43698	L2.raw	1243700	1	1	RKN82804.1:RKN83265.1:RKN82801.1:RKN83679.1:RKN81209.1:RKN83585.1:RKN82838.1:RKN81000.1:RKN82383.1			PEAKS DB
TVMD	24.69	464.194	4	1.4	465.202	18.47	2	14780	L2.raw	0	0	0	RKN77887.1			PEAKS DB
IFWAF	24.68	682.348	5	-6.3	683.351	37.57	2	33902	L2.raw	43232000	1	1				PEAKS DB
LFWAF	24.68	682.348	5	-6.3	683.351	37.57	2	33902	L2.raw	43232000	1	1				PEAKS DB
AGYR	24.68	465.234	4	1.2	466.241	20.48	2	16635	L2.raw	0	0	0	AZZ44974.1:AZZ44327.1			PEAKS DB
IIRYP	24.65	660.396	5	-4.8	661.4	37.52	2	35609	L2.raw	11564000	1	1				PEAKS DB
LIRYP	24.65	660.396	5	-4.8	661.4	37.52	2	35609	L2.raw	11564000	1	1				PEAKS DB
LLRYP	24.65	660.396	5	-4.8	661.4	37.52	2	35609	L2.raw	11564000	1	1	AZZ44613.1			PEAKS DB
ILRYP	24.65	660.396	5	-4.8	661.4	37.52	2	35609	L2.raw	11564000	1	1	RKN81654.1			PEAKS DB
GLNSD	24.65	504.218	5	6.5	505.228	17.89	2	14306	L2.raw	125020	1	1				PEAKS DB
GINSD	24.65	504.218	5	6.5	505.228	17.89	2	14306	L2.raw	125020	1	1				PEAKS DB
SVTF	24.65	452.227	4	-3.4	453.233	56.19	2	52386	L2.raw	0	0	0	RKN82801.1:AZZ47127.1:AZZ45249.1			PEAKS DB
IMAF	24.64	480.241	4	4.9	481.25	30.99	2	27507	L2.raw	20122000	1	1				PEAKS DB
LMAF	24.64	480.241	4	4.9	481.25	30.99	2	27507	L2.raw	20122000	1	1	AZZ45898.1:RKN81517.1			PEAKS DB
ICIA	24.63	418.225	4	4.8	419.234	27.31	2	26258	L2.raw	234630000	1	1				PEAKS DB
LCIA	24.63	418.225	4	4.8	419.234	27.31	2	26258	L2.raw	234630000	1	1				PEAKS DB
ICLA	24.63	418.225	4	4.8	419.234	27.31	2	26258	L2.raw	234630000	1	1	AZZ45898.1			PEAKS DB
LCLA	24.63	418.225	4	4.8	419.234	27.31	2	26258	L2.raw	234630000	1	1				PEAKS DB
PIML	24.63	472.272	4	5.8	473.282	34.58	2	34421	L2.raw	19147000	1	1				PEAKS DB
PIMI	24.63	472.272	4	5.8	473.282	34.58	2	34421	L2.raw	19147000	1	1	AZZ45293.1:AZZ44613.1			PEAKS DB
PLMI	24.63	472.272	4	5.8	473.282	34.58	2	34421	L2.raw	19147000	1	1	AZZ44577.1			PEAKS DB
PLML	24.63	472.272	4	5.8	473.282	34.58	2	34421	L2.raw	19147000	1	1	RKN81758.1:AZZ45134.1			PEAKS DB
TAVK	24.63	417.259	4	-5.7	418.264	52.55	2	48642	L2.raw	0	0	0	RKN76889.1:AZZ45293.1			PEAKS DB
ALGHPP	24.63	590.318	6	-6.5	591.321	23.48	2	19648	L2.raw	0	0	0	AZZ44952.1			PEAKS DB
AAGP	24.61	314.159	4	-1	315.166	48.09	2	44275	L2.raw	6809600	1	1	RKN76889.1:RKN77010.1:AZZ44533.1			PEAKS DB
TGMGV	24.61	463.21	5	4.5	464.219	18.92	2	15186	L2.raw	0	0	0	RKN82804.1			PEAKS DB
VPTT	24.6	416.227	4	-6.6	417.232	55.46	2	46610	L2.raw	61234000	1	1	RKN82804.1:AZZ44127.1			PEAKS DB
LLFANPF	24.59	820.448	7	-6.4	821.45	39.21	2	37479	L2.raw	1904300	1	1	AOT99385.1:YP_009440048.1			PEAKS DB
FGSIT	24.59	523.264	5	-2.9	524.27	56.6	2	52286	L2.raw	1170800	1	1				PEAKS DB
FGSLT	24.59	523.264	5	-2.9	524.27	56.6	2	52286	L2.raw	1170800	1	1				PEAKS DB
MIIW	24.57	561.298	4	3.1	562.308	48.73	2	45065	L2.raw	288240	1	1				PEAKS DB
MLLW	24.57	561.298	4	3.1	562.308	48.73	2	45065	L2.raw	288240	1	1	AZZ44792.1			PEAKS DB
MLIW	24.57	561.298	4	3.1	562.308	48.73	2	45065	L2.raw	288240	1	1				PEAKS DB
MILW	24.57	561.298	4	3.1	562.308	48.73	2	45065	L2.raw	288240	1	1				PEAKS DB
LYML	24.57	538.283	4	6.8	539.293	37.43	2	34352	L2.raw	0	0	0				PEAKS DB
LYMI	24.57	538.283	4	6.8	539.293	37.43	2	34352	L2.raw	0	0	0				PEAKS DB
IYMI	24.57	538.283	4	6.8	539.293	37.43	2	34352	L2.raw	0	0	0				PEAKS DB
IYML	24.57	538.283	4	6.8	539.293	37.43	2	34352	L2.raw	0	0	0				PEAKS DB
KMGY	24.54	497.231	4	6.4	498.241	25.81	2	22626	L2.raw	35277000	1	1	AZZ44127.1			PEAKS DB
TMLT	24.54	464.231	4	4.4	465.24	24.89	2	21168	L2.raw	0	0	0				PEAKS DB
TMIT	24.54	464.231	4	4.4	465.24	24.89	2	21168	L2.raw	0	0	0				PEAKS DB
CVF	24.53	367.157	3	1.8	368.164	22.38	2	19028	L2.raw	1304200	1	1				PEAKS DB
PGALM	24.53	487.247	5	4.7	488.256	33.43	2	30127	L2.raw	9642800	1	1				PEAKS DB
PGAIM	24.53	487.247	5	4.7	488.256	33.43	2	30127	L2.raw	9642800	1	1				PEAKS DB
DAVT	24.52	404.191	4	-6.7	405.195	54.13	2	50259	L2.raw	0	0	0	AZZ44168.1:RKN82490.1:AZZ44177.1:AZZ44745.1			PEAKS DB
FWVGF	24.48	654.317	5	5.7	328.167	23.67	2	19831	L2.raw	8212800	1	1	AZZ45201.1			PEAKS DB
IPMP	24.48	456.241	4	2.9	457.249	33.48	2	29713	L2.raw	7466600	2	2				PEAKS DB
LPMP	24.48	456.241	4	2.9	457.249	33.48	2	29713	L2.raw	7466600	2	2				PEAKS DB
PVIM	24.48	458.256	4	4.5	459.266	37.47	2	35358	L2.raw	31912000	1	1	RKN82667.1:AZZ44953.1			PEAKS DB
PVLM	24.48	458.256	4	4.5	459.266	37.47	2	35358	L2.raw	31912000	1	1				PEAKS DB
LLGML	24.48	545.325	5	5.5	546.335	40.67	2	37509	L2.raw	0	0	0				PEAKS DB
LIGML	24.48	545.325	5	5.5	546.335	40.67	2	37509	L2.raw	0	0	0				PEAKS DB
ILGMI	24.48	545.325	5	5.5	546.335	40.67	2	37509	L2.raw	0	0	0				PEAKS DB
LIGMI	24.48	545.325	5	5.5	546.335	40.67	2	37509	L2.raw	0	0	0				PEAKS DB
IIGMI	24.48	545.325	5	5.5	546.335	40.67	2	37509	L2.raw	0	0	0				PEAKS DB
IIGML	24.48	545.325	5	5.5	546.335	40.67	2	37509	L2.raw	0	0	0				PEAKS DB
ILGML	24.48	545.325	5	5.5	546.335	40.67	2	37509	L2.raw	0	0	0	RKN80056.1			PEAKS DB
LLGMI	24.48	545.325	5	5.5	546.335	40.67	2	37509	L2.raw	0	0	0	AZZ47627.1			PEAKS DB
ICAI	24.47	418.225	4	4.8	419.234	27.31	2	25613	L2.raw	234630000	1	1	AOT99418.1:YP_009440081.1			PEAKS DB
ICAL	24.47	418.225	4	4.8	419.234	27.31	2	25613	L2.raw	234630000	1	1				PEAKS DB
LCAI	24.47	418.225	4	4.8	419.234	27.31	2	25613	L2.raw	234630000	1	1				PEAKS DB
LCAL	24.47	418.225	4	4.8	419.234	27.31	2	25613	L2.raw	234630000	1	1	AZZ44952.1			PEAKS DB
FVHGGP	24.47	612.302	6	-6.7	613.305	24.54	2	20783	L2.raw	0	0	0	AZZ43690.1			PEAKS DB
VPEGW	24.46	586.275	5	-6.3	587.279	23.18	2	19836	L2.raw	1893100	1	1				PEAKS DB
CPGF	24.45	422.162	4	3.8	423.171	29.2	2	25861	L2.raw	1539400	1	1	RKN79775.1			PEAKS DB
LAERW	24.44	673.355	5	-4.7	674.359	31.44	2	29007	L2.raw	40703000	1	1				PEAKS DB
IAERW	24.44	673.355	5	-4.7	674.359	31.44	2	29007	L2.raw	40703000	1	1				PEAKS DB
ATAIM	24.44	505.257	5	5.7	506.267	32.44	2	29939	L2.raw	11377000	1	1				PEAKS DB
ATALM	24.44	505.257	5	5.7	506.267	32.44	2	29939	L2.raw	11377000	1	1				PEAKS DB
ITVWF	24.43	664.359	5	6.5	333.189	20.38	2	16563	L2.raw	506940	1	1				PEAKS DB
TLT	24.43	333.19	3	-2.3	334.197	24.06	2	20274	L2.raw	0	0	0	RKN83679.1:RKN83047.1:RKN82865.1:RKN83179.1			PEAKS DB
TIT	24.43	333.19	3	-2.3	334.197	24.06	2	20274	L2.raw	0	0	0	RKN82804.1:RKN83265.1:RKN83106.1			PEAKS DB
ATPV	24.42	386.216	4	-6.4	387.221	56.6	2	52097	L2.raw	54613000	1	1	RKN77887.1:AZZ47036.1:RKN81805.1:AZZ46749.1			PEAKS DB
KNILH	24.42	623.375	5	-5.8	624.379	24.87	2	21156	L2.raw	3396900	1	1				PEAKS DB
KNIIH	24.42	623.375	5	-5.8	624.379	24.87	2	21156	L2.raw	3396900	1	1				PEAKS DB
KNLLH	24.42	623.375	5	-5.8	624.379	24.87	2	21156	L2.raw	3396900	1	1	AOT99390.1:YP_009440053.1			PEAKS DB
KNLIH	24.42	623.375	5	-5.8	624.379	24.87	2	21156	L2.raw	3396900	1	1				PEAKS DB
APAT	24.41	358.185	4	1.8	359.193	44.84	2	38727	L2.raw	28377000	1	1				PEAKS DB
ARDP	24.41	457.228	4	-3	458.234	27.31	2	25454	L2.raw	47740000	5	5				PEAKS DB
IIAP	24.41	412.269	4	-4.8	413.274	56.36	2	52418	L2.raw	14561000	2	2	RKN79451.1			PEAKS DB
LIAP	24.41	412.269	4	-4.8	413.274	56.36	2	52418	L2.raw	14561000	2	2	RKN77887.1:RKN79359.1			PEAKS DB
LLAP	24.41	412.269	4	-4.8	413.274	56.36	2	52418	L2.raw	14561000	2	2	RKN83179.1			PEAKS DB
ILAP	24.41	412.269	4	-4.8	413.274	56.36	2	52418	L2.raw	14561000	2	2	RKN76889.1:RKN81758.1			PEAKS DB
VMV	24.4	347.188	3	2.6	348.196	29.74	2	26400	L2.raw	27951000	3	3	RKN82804.1:AZZ47036.1:RKN82437.1:RKN81647.1:AZZ47565.1:RKN78659.1:RKN80092.1:AZZ47037.1			PEAKS DB
PHLGY	24.4	585.291	5	-6.9	586.294	21.18	2	17875	L2.raw	36913000	1	1				PEAKS DB
PHIGY	24.4	585.291	5	-6.9	586.294	21.18	2	17875	L2.raw	36913000	1	1				PEAKS DB
LTVP	24.39	428.264	4	-4.3	429.269	56.55	2	49919	L2.raw	29116000	1	1	RKN77887.1:RKN83265.1:RKN83106.1			PEAKS DB
ITVP	24.39	428.264	4	-4.3	429.269	56.55	2	49919	L2.raw	29116000	1	1	RKN79649.1			PEAKS DB
AAGTR	24.39	474.255	5	-1.8	475.262	23.82	2	20013	L2.raw	0	0	0	AZZ44177.1			PEAKS DB
HVGDW	24.39	612.266	5	-2.9	613.271	30.79	2	27627	L2.raw	7145500	2	2				PEAKS DB
KNVY	24.39	522.28	4	6.2	523.291	22.18	2	18451	L2.raw	9794700	1	1				PEAKS DB
LIML	24.38	488.303	4	4.3	489.313	37.77	2	39411	L2.raw	700730000	3	3				PEAKS DB
IIMI	24.38	488.303	4	4.3	489.313	37.77	2	39411	L2.raw	700730000	3	3	AZZ47036.1			PEAKS DB
ILML	24.38	488.303	4	4.3	489.313	37.77	2	39411	L2.raw	700730000	3	3	RKN81000.1			PEAKS DB
LLMI	24.38	488.303	4	4.3	489.313	37.77	2	39411	L2.raw	700730000	3	3	RKN79523.1			PEAKS DB
IIML	24.38	488.303	4	4.3	489.313	37.77	2	39411	L2.raw	700730000	3	3				PEAKS DB
LLML	24.38	488.303	4	4.3	489.313	37.77	2	39411	L2.raw	700730000	3	3	RKN81805.1			PEAKS DB
ILMI	24.38	488.303	4	4.3	489.313	37.77	2	39411	L2.raw	700730000	3	3	AZZ47686.1			PEAKS DB
LIMI	24.38	488.303	4	4.3	489.313	37.77	2	39411	L2.raw	700730000	3	3	RKN79649.1			PEAKS DB
NPGPSYP	24.36	730.329	7	-2.8	731.334	21.87	2	16879	L2.raw	17128000	1	1	RKN77963.1			PEAKS DB
VTST	24.35	406.206	4	5	407.216	25.51	2	22258	L2.raw	991460	1	1	RKN77887.1:RKN76889.1:RKN77963.1:AZZ45894.1:AZZ44327.1			PEAKS DB
SSST	24.3	380.154	4	5.2	381.164	48.12	2	44445	L2.raw	0	0	0	RKN80280.1:RKN78797.1			PEAKS DB
TVMP	24.3	446.22	4	4.8	447.229	22.48	2	19575	L2.raw	8157300	1	1				PEAKS DB
NPGVDPW	24.29	783.355	7	-1.3	784.361	29.4	2	25963	L2.raw	8185300	1	1	AZZ45804.1			PEAKS DB
LPIML	24.28	585.356	5	5.8	586.367	45.24	2	42140	L2.raw	6357400	1	1				PEAKS DB
IPIMI	24.28	585.356	5	5.8	586.367	45.24	2	42140	L2.raw	6357400	1	1				PEAKS DB
IPIML	24.28	585.356	5	5.8	586.367	45.24	2	42140	L2.raw	6357400	1	1				PEAKS DB
LPLMI	24.28	585.356	5	5.8	586.367	45.24	2	42140	L2.raw	6357400	1	1				PEAKS DB
LPIMI	24.28	585.356	5	5.8	586.367	45.24	2	42140	L2.raw	6357400	1	1	AZZ45293.1:AZZ44613.1			PEAKS DB
IPLMI	24.28	585.356	5	5.8	586.367	45.24	2	42140	L2.raw	6357400	1	1	AZZ44577.1			PEAKS DB
LPLML	24.28	585.356	5	5.8	586.367	45.24	2	42140	L2.raw	6357400	1	1				PEAKS DB
IPLML	24.28	585.356	5	5.8	586.367	45.24	2	42140	L2.raw	6357400	1	1	RKN81758.1			PEAKS DB
ATAR	24.28	417.234	4	-4.7	418.239	26.81	2	23383	L2.raw	342020	1	1	AZZ44629.1:AZZ44449.1:AZZ47037.1			PEAKS DB
TLMF	24.27	510.251	4	-5.6	511.256	18.58	2	14876	L2.raw	0	0	0				PEAKS DB
TIMF	24.27	510.251	4	-5.6	511.256	18.58	2	14876	L2.raw	0	0	0				PEAKS DB
IMRR	24.27	574.337	4	4	575.347	23.42	2	20209	L2.raw	10051000	1	1				PEAKS DB
LMRR	24.27	574.337	4	4	575.347	23.42	2	20209	L2.raw	10051000	1	1				PEAKS DB
WSWWRA	24.27	890.419	6	6.5	891.432	35.8	2	32677	L2.raw	121380	1	1	AZZ47565.1			PEAKS DB
TDGP	24.27	388.159	4	5.2	389.169	17.73	2	14098	L2.raw	0	0	0	AZZ45907.1:AZZ47751.1			PEAKS DB
AVGMI	24.27	489.262	5	5.5	490.272	35.29	2	32211	L2.raw	0	0	0				PEAKS DB
AVGML	24.27	489.262	5	5.5	490.272	35.29	2	32211	L2.raw	0	0	0				PEAKS DB
FTMT	24.27	498.215	4	5.5	499.225	23.57	2	19704	L2.raw	147010000	2	2				PEAKS DB
ISNR	24.25	488.271	4	4	489.28	30.59	2	24875	L2.raw	15038000	1	1				PEAKS DB
LSNR	24.25	488.271	4	4	489.28	30.59	2	24875	L2.raw	15038000	1	1				PEAKS DB
YAET	24.23	482.201	4	-2.5	483.207	49.14	2	45362	L2.raw	394390	1	1	RKN81805.1			PEAKS DB
AISVEMPGVP	24.23	998.511	10	5.7	500.265	26.11	2	22519	L2.raw	101050	1	1	RKN82741.1			PEAKS DB
ISMF	24.22	496.236	4	5.8	497.246	29.4	2	29079	L2.raw	59131000	1	1				PEAKS DB
LSMF	24.22	496.236	4	5.8	497.246	29.4	2	29079	L2.raw	59131000	1	1				PEAKS DB
VVILM	24.21	573.356	5	5.5	574.366	50.23	2	46374	L2.raw	4232500	1	1				PEAKS DB
VVLLM	24.21	573.356	5	5.5	574.366	50.23	2	46374	L2.raw	4232500	1	1				PEAKS DB
VVLIM	24.21	573.356	5	5.5	574.366	50.23	2	46374	L2.raw	4232500	1	1				PEAKS DB
KTMP	24.16	475.247	4	1.6	476.255	20.08	2	16555	L2.raw	3452800	1	1				PEAKS DB
LTGCL	24.16	505.257	5	2.7	506.266	24.68	2	20932	L2.raw	0	0	0				PEAKS DB
ITGCI	24.16	505.257	5	2.7	506.266	24.68	2	20932	L2.raw	0	0	0				PEAKS DB
ITGCL	24.16	505.257	5	2.7	506.266	24.68	2	20932	L2.raw	0	0	0				PEAKS DB
PAMI	24.16	430.225	4	3.9	431.234	28.32	2	24563	L2.raw	15931000	1	1				PEAKS DB
PAML	24.16	430.225	4	3.9	431.234	28.32	2	24563	L2.raw	15931000	1	1	RKN80775.1:AZZ44433.1			PEAKS DB
RYDY	24.12	615.265	4	-6.7	616.268	18.66	2	14947	L2.raw	0	0	0				PEAKS DB
AFMI	24.12	480.241	4	5.6	481.251	39.51	2	36406	L2.raw	0	0	0				PEAKS DB
AFML	24.12	480.241	4	5.6	481.251	39.51	2	36406	L2.raw	0	0	0				PEAKS DB
MIPP	24.12	456.241	4	0	457.248	28.05	2	24784	L2.raw	5790700	1	1				PEAKS DB
MLPP	24.12	456.241	4	0	457.248	28.05	2	24784	L2.raw	5790700	1	1	AZZ46164.1:AZZ44577.1:AZZ45932.1:AZZ47295.1			PEAKS DB
VVPMI	24.11	557.325	5	5.7	558.335	34.43	2	31147	L2.raw	10661000	1	1				PEAKS DB
VVPML	24.11	557.325	5	5.7	558.335	34.43	2	31147	L2.raw	10661000	1	1				PEAKS DB
PPPS	24.11	396.201	4	-4.6	397.206	52.17	2	46936	L2.raw	54647000	1	1	AZZ44449.1:AZZ46197.1			PEAKS DB
RSLQW	24.1	688.366	5	-3.7	689.37	25.66	2	21660	L2.raw	3712300	1	1				PEAKS DB
RSIQW	24.1	688.366	5	-3.7	689.37	25.66	2	21660	L2.raw	3712300	1	1				PEAKS DB
ITCL	24.1	448.236	4	5.1	449.245	24.64	2	20888	L2.raw	0	0	0				PEAKS DB
ITCI	24.1	448.236	4	5.1	449.245	24.64	2	20888	L2.raw	0	0	0				PEAKS DB
LTCI	24.1	448.236	4	5.1	449.245	24.64	2	20888	L2.raw	0	0	0				PEAKS DB
LTCL	24.1	448.236	4	5.1	449.245	24.64	2	20888	L2.raw	0	0	0				PEAKS DB
ISRN	24.09	488.271	4	4	489.28	30.59	2	25796	L2.raw	17140000	2	2	RKN83179.1:AZZ46749.1:RKN80135.1			PEAKS DB
LSRN	24.09	488.271	4	4	489.28	30.59	2	25796	L2.raw	17140000	2	2	AZZ45898.1:RKN81209.1:AZZ45249.1			PEAKS DB
AAKV	24.08	387.248	4	-6.1	388.253	55.75	2	52608	L2.raw	4147600	1	1	AZZ44691.1			PEAKS DB
YIPE	24.08	520.253	4	-2.4	521.259	33.28	2	30135	L2.raw	0	0	0				PEAKS DB
YLPE	24.08	520.253	4	-2.4	521.259	33.28	2	30135	L2.raw	0	0	0	AZZ46164.1			PEAKS DB
DGVG	24.06	346.149	4	3	347.157	53.86	2	50047	L2.raw	1476900	1	1				PEAKS DB
ISLT	24.05	432.258	4	-5.6	433.263	56.6	2	51796	L2.raw	54474000	1	1	RKN82801.1:AZZ46197.1			PEAKS DB
ISIT	24.05	432.258	4	-5.6	433.263	56.6	2	51796	L2.raw	54474000	1	1	RKN81198.1:RKN78662.1			PEAKS DB
LSLT	24.05	432.258	4	-5.6	433.263	56.6	2	51796	L2.raw	54474000	1	1	RKN77887.1:RKN81805.1:AZZ45261.1			PEAKS DB
LSIT	24.05	432.258	4	-5.6	433.263	56.6	2	51796	L2.raw	54474000	1	1	RKN83329.1:RKN77819.1			PEAKS DB
ISRT	24.05	475.276	4	-3.6	476.281	44.09	2	41150	L2.raw	3514400	1	1	AOT99390.1:YP_009440053.1:RKN83329.1			PEAKS DB
LSRT	24.05	475.276	4	-3.6	476.281	44.09	2	41150	L2.raw	3514400	1	1	AZZ44411.1:AZZ44914.1			PEAKS DB
MIGVV	24.04	517.293	5	6.8	518.304	30.04	2	27089	L2.raw	11805000	1	1				PEAKS DB
MLGVV	24.04	517.293	5	6.8	518.304	30.04	2	27089	L2.raw	11805000	1	1	AZZ44629.1			PEAKS DB
KVM	24.03	376.214	3	-3.4	377.22	23.27	2	19629	L2.raw	175540	1	1	RKN82936.1:RKN81805.1:RKN83106.1:RKN83047.1:RKN83136.1			PEAKS DB
YISWWS	24.03	840.381	6	-5.8	841.383	27.41	2	25135	L2.raw	62440000	1	1	RKN80775.1			PEAKS DB
MVAF	24.02	466.225	4	5.2	467.235	29.7	2	27828	L2.raw	30132000	1	1	RKN80056.1			PEAKS DB
KNST	24.01	448.228	4	-0.4	449.235	19.54	2	15709	L2.raw	137050	1	1	RKN81805.1			PEAKS DB
KSRP	24	486.291	4	-4.1	487.297	43.21	2	39937	L2.raw	0	0	0	RKN82865.1			PEAKS DB
PTVT	23.99	416.227	4	-6.6	417.232	55.46	2	49225	L2.raw	61234000	1	1	AZZ44691.1			PEAKS DB
LFDWGW	23.99	822.37	6	-5.9	823.372	27.9	2	25143	L2.raw	55959000	1	1	RKN83585.1			PEAKS DB
LAVG	23.98	358.222	4	2.1	359.23	52.92	2	49095	L2.raw	272260	1	1				PEAKS DB
IAVG	23.98	358.222	4	2.1	359.23	52.92	2	49095	L2.raw	272260	1	1	RKN81758.1			PEAKS DB
DAAR	23.97	431.213	4	3.9	432.222	15.41	2	12226	L2.raw	0	0	0	RKN76889.1:RKN79523.1:AZZ46280.1:AZZ44743.1			PEAKS DB
MPVP	23.97	442.225	4	3.1	443.234	23.27	2	20787	L2.raw	5889600	2	2				PEAKS DB
VLLWF	23.95	676.395	5	-6.8	677.398	39.28	2	36178	L2.raw	0	0	0				PEAKS DB
VILWF	23.95	676.395	5	-6.8	677.398	39.28	2	36178	L2.raw	0	0	0	RKN79649.1			PEAKS DB
TAAPYRG	23.95	734.371	7	-0.9	735.378	30.89	2	27556	L2.raw	3978600	2	2				PEAKS DB
PVSST	23.93	489.243	5	2.8	490.252	23.41	2	19581	L2.raw	0	0	0				PEAKS DB
IVDT	23.92	446.238	4	-5.3	447.243	48.43	2	44727	L2.raw	0	0	0				PEAKS DB
LVDT	23.92	446.238	4	-5.3	447.243	48.43	2	44727	L2.raw	0	0	0	RKN76925.1			PEAKS DB
GVMT	23.9	406.189	4	4	407.197	18.2	2	14530	L2.raw	0	0	0	AZZ47127.1:AZZ44327.1			PEAKS DB
AYML	23.9	496.236	4	5.7	497.246	37.05	2	33980	L2.raw	59131000	1	1				PEAKS DB
AYMI	23.9	496.236	4	5.7	497.246	37.05	2	33980	L2.raw	59131000	1	1	RKN80775.1			PEAKS DB
IAEN	23.9	445.217	4	-4.7	446.222	43.35	2	39688	L2.raw	1119800	1	1	RKN81758.1:RKN83679.1			PEAKS DB
LAEN	23.9	445.217	4	-4.7	446.222	43.35	2	39688	L2.raw	1119800	1	1	AZZ46164.1:RKN77010.1			PEAKS DB
SVIE	23.9	446.238	4	-4.3	447.243	54.58	2	50716	L2.raw	0	0	0				PEAKS DB
SVLE	23.9	446.238	4	-4.3	447.243	54.58	2	50716	L2.raw	0	0	0				PEAKS DB
VAGMI	23.89	489.262	5	5.5	490.272	25.37	2	22968	L2.raw	143270000	1	1				PEAKS DB
VAGML	23.89	489.262	5	5.5	490.272	25.37	2	22968	L2.raw	143270000	1	1				PEAKS DB
FLSMP	23.87	593.288	5	6.6	594.299	36.07	2	33824	L2.raw	22858000	1	1				PEAKS DB
PHF	23.86	399.191	3	-5.8	400.196	19.93	2	16111	L2.raw	0	0	0	RKN81198.1:AZZ44433.1:RKN83585.1:RKN78425.1:AZZ45777.1:AZZ44745.1			PEAKS DB
EEFIE	23.85	665.291	5	-2.5	666.296	29.3	2	26488	L2.raw	4709700	1	1				PEAKS DB
EEFLE	23.85	665.291	5	-2.5	666.296	29.3	2	26488	L2.raw	4709700	1	1	RKN81209.1			PEAKS DB
LAGLMQ	23.85	631.336	6	6.6	632.348	23.82	2	24005	L2.raw	20898000	1	1				PEAKS DB
VDVP	23.85	428.227	4	6.6	429.237	26.26	2	22513	L2.raw	788450	1	1	RKN77887.1:RKN81805.1:RKN82383.1:AZZ46203.1			PEAKS DB
VTGT	23.84	376.196	4	1.6	377.204	39.74	2	39004	L2.raw	40148000	2	2	RKN82804.1:AZZ46929.1:AZZ46586.1			PEAKS DB
TANR	23.84	460.239	4	-5.3	461.244	22.78	2	18310	L2.raw	989630	1	1	AZZ46164.1:AZZ45293.1:AZZ47611.1			PEAKS DB
DGALT	23.83	475.228	5	-4.7	476.233	55.65	2	51892	L2.raw	7901900	1	1	AZZ46749.1			PEAKS DB
DGAIT	23.83	475.228	5	-4.7	476.233	55.65	2	51892	L2.raw	7901900	1	1	RKN82804.1:RKN76889.1			PEAKS DB
TYMI	23.83	526.246	4	5	527.256	30.34	2	26327	L2.raw	19740000	1	1	RKN81419.1			PEAKS DB
TYML	23.83	526.246	4	5	527.256	30.34	2	26327	L2.raw	19740000	1	1				PEAKS DB
EPAP	23.83	412.196	4	-0.5	413.203	21.3	2	16646	L2.raw	5719100	3	3	RKN82804.1:AZZ46929.1			PEAKS DB
SVLM	23.82	448.236	4	4.3	449.245	28.91	2	25510	L2.raw	0	0	0				PEAKS DB
SVIM	23.82	448.236	4	4.3	449.245	28.91	2	25510	L2.raw	0	0	0				PEAKS DB
KMSAP	23.8	532.268	5	4.8	533.278	24.83	2	22223	L2.raw	54156000	2	2				PEAKS DB
PMPP	23.79	440.209	4	1.6	441.217	27.37	2	23837	L2.raw	0	0	0	RKN82804.1			PEAKS DB
VSLPT	23.79	515.295	5	-2.4	516.302	57.84	2	50829	L2.raw	6643100	1	1				PEAKS DB
VSIPT	23.79	515.295	5	-2.4	516.302	57.84	2	50829	L2.raw	6643100	1	1				PEAKS DB
EVIT	23.78	460.253	4	-3.9	461.259	56.6	2	50222	L2.raw	43186000	1	1	RKN81198.1			PEAKS DB
EVLT	23.78	460.253	4	-3.9	461.259	56.6	2	50222	L2.raw	43186000	1	1	RKN83679.1:AZZ45777.1			PEAKS DB
IADGR	23.77	530.281	5	-6.4	531.285	28.77	2	25356	L2.raw	0	0	0	RKN83106.1			PEAKS DB
LADGR	23.77	530.281	5	-6.4	531.285	28.77	2	25356	L2.raw	0	0	0	AZZ46164.1			PEAKS DB
AILC	23.77	418.225	4	3.4	419.234	18.49	2	15358	L2.raw	3676300	1	1				PEAKS DB
AIIC	23.77	418.225	4	3.4	419.234	18.49	2	15358	L2.raw	3676300	1	1	AOT99418.1:YP_009440081.1			PEAKS DB
ALIC	23.77	418.225	4	3.4	419.234	18.49	2	15358	L2.raw	3676300	1	1				PEAKS DB
ALLC	23.77	418.225	4	3.4	419.234	18.49	2	15358	L2.raw	3676300	1	1				PEAKS DB
LCPT	23.76	432.204	4	3.4	433.213	29.89	2	26901	L2.raw	15428000	2	2				PEAKS DB
ICPT	23.76	432.204	4	3.4	433.213	29.89	2	26901	L2.raw	15428000	2	2				PEAKS DB
EVML	23.76	490.246	4	5.8	491.256	34.42	2	32211	L2.raw	42470000	2	2				PEAKS DB
EVMI	23.76	490.246	4	5.8	491.256	34.42	2	32211	L2.raw	42470000	2	2	AZZ46929.1:AZZ45907.1			PEAKS DB
LSTAP	23.76	487.264	5	4	488.273	27.05	2	23499	L2.raw	798070	1	1				PEAKS DB
IGMT	23.74	420.204	4	3.9	421.213	22.28	2	18692	L2.raw	363550	1	1	AZZ46630.1			PEAKS DB
LGMT	23.74	420.204	4	3.9	421.213	22.28	2	18692	L2.raw	363550	1	1	AZZ46081.1			PEAKS DB
IIARL	23.72	584.401	5	-6.3	585.404	41.11	2	39437	L2.raw	20306000	1	1				PEAKS DB
LIARI	23.72	584.401	5	-6.3	585.404	41.11	2	39437	L2.raw	20306000	1	1				PEAKS DB
ILARL	23.72	584.401	5	-6.3	585.404	41.11	2	39437	L2.raw	20306000	1	1				PEAKS DB
ILARI	23.72	584.401	5	-6.3	585.404	41.11	2	39437	L2.raw	20306000	1	1	RKN83585.1			PEAKS DB
LIARL	23.72	584.401	5	-6.3	585.404	41.11	2	39437	L2.raw	20306000	1	1	AZZ44733.1			PEAKS DB
LLARI	23.72	584.401	5	-6.3	585.404	41.11	2	39437	L2.raw	20306000	1	1	AZZ47686.1			PEAKS DB
LLARL	23.72	584.401	5	-6.3	585.404	41.11	2	39437	L2.raw	20306000	1	1	AZZ44629.1:AZZ43693.1			PEAKS DB
AMF	23.71	367.157	3	1.8	368.164	33.28	2	29719	L2.raw	16885000	2	2	AZZ47036.1:RKN82936.1:RKN83679.1:QOJ43406.1:AZZ45293.1:RKN80797.1:RKN82871.1:AZZ45675.1:AZZ46382.1:AZZ44430.1:AZZ44952.1:AZZ46203.1:RKN82741.1:AZZ43562.1			PEAKS DB
IMML	23.69	506.26	4	-3	507.265	44.63	2	41250	L2.raw	934840	1	1				PEAKS DB
IMMI	23.69	506.26	4	-3	507.265	44.63	2	41250	L2.raw	934840	1	1				PEAKS DB
LMMI	23.69	506.26	4	-3	507.265	44.63	2	41250	L2.raw	934840	1	1	AZZ46382.1			PEAKS DB
LMML	23.69	506.26	4	-3	507.265	44.63	2	41250	L2.raw	934840	1	1	AZZ44974.1			PEAKS DB
FRSAF	23.68	626.318	5	-5.4	627.322	31.89	2	28739	L2.raw	117420000	1	1	RKN81209.1			PEAKS DB
SVEF	23.67	480.222	4	-2.8	481.228	52.31	2	48401	L2.raw	0	0	0	AZZ45358.1			PEAKS DB
SVFL	23.67	464.264	4	-1.8	465.27	56.45	2	52062	L2.raw	4017100	1	1	RKN81068.1			PEAKS DB
SVFI	23.67	464.264	4	-1.8	465.27	56.45	2	52062	L2.raw	4017100	1	1	AOT99390.1:YP_009440053.1:RKN83265.1:RKN81000.1			PEAKS DB
ISVM	23.66	448.236	4	4.4	449.245	28.33	2	24879	L2.raw	0	0	0				PEAKS DB
LSVM	23.66	448.236	4	4.4	449.245	28.33	2	24879	L2.raw	0	0	0	RKN83373.1			PEAKS DB
EVDAP	23.65	529.238	5	3.4	530.247	17.09	2	13526	L2.raw	0	0	0				PEAKS DB
CVGF	23.65	424.178	4	4.9	425.187	24.17	2	20321	L2.raw	8124500	1	1				PEAKS DB
IEPY	23.65	520.253	4	0.1	521.261	55.55	2	53028	L2.raw	3861700	1	1	RKN81177.1			PEAKS DB
LEPY	23.65	520.253	4	0.1	521.261	55.55	2	53028	L2.raw	3861700	1	1	AZZ44249.1			PEAKS DB
ERAAP	23.64	542.281	5	-1.4	543.288	32.47	2	29302	L2.raw	0	0	0				PEAKS DB
PYAT	23.63	450.211	4	-1.5	451.218	52.62	2	48593	L2.raw	155150	1	1	AZZ46164.1			PEAKS DB
PML	23.63	359.188	3	1.4	360.196	41.01	2	37762	L2.raw	4195400	1	1	RKN83179.1:RKN82507.1			PEAKS DB
PMI	23.63	359.188	3	1.4	360.196	41.01	2	37762	L2.raw	4195400	1	1	RKN81758.1			PEAKS DB
FTGRFQA	23.62	825.413	7	-0.5	826.42	32.34	2	29680	L2.raw	299880000	4	4	AZZ44817.1			PEAKS DB
TVST	23.62	406.206	4	5	407.216	25.51	2	21818	L2.raw	991460	1	1	RKN82630.1:AZZ44974.1			PEAKS DB
MLFT	23.61	510.251	4	5.1	511.261	47.76	2	44249	L2.raw	3374200	1	1	AZZ47086.1			PEAKS DB
MIFT	23.61	510.251	4	5.1	511.261	47.76	2	44249	L2.raw	3374200	1	1				PEAKS DB
RGGWT	23.6	575.282	5	-6.4	576.285	24.57	2	21460	L2.raw	3958700	1	1	AZZ46164.1			PEAKS DB
VLWP	23.6	513.295	4	-3.1	514.301	43.55	2	40645	L2.raw	7441200	1	1				PEAKS DB
VIWP	23.6	513.295	4	-3.1	514.301	43.55	2	40645	L2.raw	7441200	1	1				PEAKS DB
FMI	23.6	409.204	3	4.6	410.213	31.04	2	27298	L2.raw	58155000	1	1	RKN82871.1			PEAKS DB
FML	23.6	409.204	3	4.6	410.213	31.04	2	27298	L2.raw	58155000	1	1	RKN82936.1:RKN83106.1			PEAKS DB
IGGFM	23.58	523.246	5	6.4	524.257	27.01	2	23518	L2.raw	12018000	1	1				PEAKS DB
LGGFM	23.58	523.246	5	6.4	524.257	27.01	2	23518	L2.raw	12018000	1	1				PEAKS DB
ELTY	23.55	524.248	4	1.7	525.256	19.68	2	15877	L2.raw	0	0	0				PEAKS DB
EITY	23.55	524.248	4	1.7	525.256	19.68	2	15877	L2.raw	0	0	0	RKN77001.1:RKN79425.1			PEAKS DB
IMLI	23.55	488.303	4	4.3	489.313	50.18	2	46603	L2.raw	4332800	1	1				PEAKS DB
IMLL	23.55	488.303	4	4.3	489.313	50.18	2	46603	L2.raw	4332800	1	1				PEAKS DB
IMIL	23.55	488.303	4	4.3	489.313	50.18	2	46603	L2.raw	4332800	1	1				PEAKS DB
LMIL	23.55	488.303	4	4.3	489.313	50.18	2	46603	L2.raw	4332800	1	1	AZZ47565.1			PEAKS DB
LMLL	23.55	488.303	4	4.3	489.313	50.18	2	46603	L2.raw	4332800	1	1	AZZ47127.1:RKN77968.1:AZZ47463.1			PEAKS DB
LMLI	23.55	488.303	4	4.3	489.313	50.18	2	46603	L2.raw	4332800	1	1	RKN81174.1			PEAKS DB
IMII	23.55	488.303	4	4.3	489.313	50.18	2	46603	L2.raw	4332800	1	1				PEAKS DB
LMII	23.55	488.303	4	4.3	489.313	50.18	2	46603	L2.raw	4332800	1	1	AZZ47686.1			PEAKS DB
MVF	23.54	395.188	3	2.7	396.196	32.63	2	29452	L2.raw	1897500	1	1	RKN82801.1:AZZ44577.1:RKN78130.1:AZZ44691.1:AZZ45932.1:RKN81517.1:AZZ44953.1:AZZ45857.1			PEAKS DB
ITTF	23.53	480.258	4	4.9	481.268	28.1	2	25292	L2.raw	38394000	1	1				PEAKS DB
LTTF	23.53	480.258	4	4.9	481.268	28.1	2	25292	L2.raw	38394000	1	1				PEAKS DB
PWAFP	23.52	616.301	5	3.6	617.31	26.09	2	22458	L2.raw	0	0	0				PEAKS DB
TAHP	23.5	424.207	4	-0.9	425.214	17.82	2	14187	L2.raw	314670	1	1	RKN78425.1			PEAKS DB
TPKV	23.49	443.274	4	-3.9	444.28	56.4	2	51811	L2.raw	6072800	1	1	RKN81592.1			PEAKS DB
DIIM	23.49	490.246	4	5.8	491.256	34.42	2	30494	L2.raw	16533000	1	1				PEAKS DB
DILM	23.49	490.246	4	5.8	491.256	34.42	2	30494	L2.raw	16533000	1	1				PEAKS DB
DLIM	23.49	490.246	4	5.8	491.256	34.42	2	30494	L2.raw	16533000	1	1				PEAKS DB
DLLM	23.49	490.246	4	5.8	491.256	34.42	2	30494	L2.raw	16533000	1	1				PEAKS DB
FDDH	23.49	532.192	4	-2.8	533.198	14.04	2	13269	L2.raw	5887600	1	1				PEAKS DB
EVCR	23.48	505.232	4	1.1	506.24	18.32	2	14747	L2.raw	220200	1	1				PEAKS DB
IIPA	23.48	412.269	4	-4.8	413.274	56.36	2	52513	L2.raw	8545600	1	1				PEAKS DB
LIPA	23.48	412.269	4	-4.8	413.274	56.36	2	52513	L2.raw	8545600	1	1	RKN81689.1:RKN82490.1			PEAKS DB
LLPA	23.48	412.269	4	-4.8	413.274	56.36	2	52513	L2.raw	8545600	1	1	RKN79523.1			PEAKS DB
ILPA	23.48	412.269	4	-4.8	413.274	56.36	2	52513	L2.raw	8545600	1	1				PEAKS DB
TVEQ	23.46	475.228	4	2.7	476.236	18.92	2	15191	L2.raw	0	0	0				PEAKS DB
TILAA	23.46	487.301	5	-2.4	488.307	52.44	2	49046	L2.raw	1375500	1	1				PEAKS DB
TIIAA	23.46	487.301	5	-2.4	488.307	52.44	2	49046	L2.raw	1375500	1	1	RKN77887.1			PEAKS DB
TLIAA	23.46	487.301	5	-2.4	488.307	52.44	2	49046	L2.raw	1375500	1	1	AZZ44974.1			PEAKS DB
TLLAA	23.46	487.301	5	-2.4	488.307	52.44	2	49046	L2.raw	1375500	1	1	AZZ47035.1			PEAKS DB
AVIAA	23.46	443.274	5	-3.9	444.28	56.4	2	53087	L2.raw	6072800	1	1	RKN82507.1:AZZ45660.1:AZZ43619.1			PEAKS DB
AVLAA	23.46	443.274	5	-3.9	444.28	56.4	2	53087	L2.raw	6072800	1	1				PEAKS DB
KSCR	23.45	492.248	4	-1.1	493.255	16.99	2	13448	L2.raw	0	0	0				PEAKS DB
IMIY	23.43	538.283	4	4.6	539.292	52.55	2	48638	L2.raw	0	0	0				PEAKS DB
IMLY	23.43	538.283	4	4.6	539.292	52.55	2	48638	L2.raw	0	0	0	RKN80056.1			PEAKS DB
LMLY	23.43	538.283	4	4.6	539.292	52.55	2	48638	L2.raw	0	0	0				PEAKS DB
LMIY	23.43	538.283	4	4.6	539.292	52.55	2	48638	L2.raw	0	0	0	AZZ44168.1			PEAKS DB
EWFVFWG	23.42	969.438	7	-0.8	970.445	42.35	2	39044	L2.raw	5043500	1	1	RKN79451.1			PEAKS DB
HPSYP	23.42	599.27	5	-6.2	600.274	21.53	2	18896	L2.raw	15736000	1	1				PEAKS DB
LANNAQ	23.42	629.313	6	0.6	630.321	24.17	2	20511	L2.raw	2563200	1	1	RKN81758.1			PEAKS DB
PEAP	23.42	412.196	4	-0.5	413.203	21.3	2	16517	L2.raw	2760300	1	1				PEAKS DB
FAAF	23.41	454.222	4	6.4	455.232	32.09	2	28803	L2.raw	20319000	1	1	RKN80775.1:RKN80135.1:AZZ47741.1			PEAKS DB
SVST	23.41	392.191	4	4.2	393.2	22.53	2	19044	L2.raw	708570	1	1	RKN82397.1:AZZ44177.1:AZZ44533.1:AZZ45249.1			PEAKS DB
ITCK	23.41	463.247	4	5.1	464.256	27.46	2	22358	L2.raw	28209000	1	1				PEAKS DB
LTCK	23.41	463.247	4	5.1	464.256	27.46	2	22358	L2.raw	28209000	1	1				PEAKS DB
TAVEI	23.39	531.29	5	-2.6	532.296	52.01	2	48117	L2.raw	0	0	0				PEAKS DB
TAVEL	23.39	531.29	5	-2.6	532.296	52.01	2	48117	L2.raw	0	0	0				PEAKS DB
IVDGS	23.39	489.243	5	-2.7	490.249	50.07	2	45999	L2.raw	3670100	1	1				PEAKS DB
LVDGS	23.39	489.243	5	-2.7	490.249	50.07	2	45999	L2.raw	3670100	1	1				PEAKS DB
GSGK	23.37	347.18	4	-3.8	348.186	56.8	2	51945	L2.raw	2595100	1	1	AZZ45293.1:RKN79775.1:AZZ46883.1			PEAKS DB
LGMIS	23.37	519.273	5	6.3	520.283	31.94	2	28896	L2.raw	74713000	1	1				PEAKS DB
LGMLS	23.37	519.273	5	6.3	520.283	31.94	2	28896	L2.raw	74713000	1	1				PEAKS DB
IGMIS	23.37	519.273	5	6.3	520.283	31.94	2	28896	L2.raw	74713000	1	1				PEAKS DB
IGMLS	23.37	519.273	5	6.3	520.283	31.94	2	28896	L2.raw	74713000	1	1				PEAKS DB
FLMI	23.37	522.288	4	6.4	523.298	44.09	2	40480	L2.raw	95593000	2	2				PEAKS DB
FIML	23.37	522.288	4	6.4	523.298	44.09	2	40480	L2.raw	95593000	2	2				PEAKS DB
FIMI	23.37	522.288	4	6.4	523.298	44.09	2	40480	L2.raw	95593000	2	2				PEAKS DB
FLML	23.37	522.288	4	6.4	523.298	44.09	2	40480	L2.raw	95593000	2	2				PEAKS DB
ISVT	23.37	418.243	4	-6.1	419.248	42	2	38950	L2.raw	75094000	2	2	RKN77887.1:RKN78662.1			PEAKS DB
LSVT	23.37	418.243	4	-6.1	419.248	42	2	38950	L2.raw	75094000	2	2	AZZ46164.1:RKN79359.1:RKN82801.1:RKN81799.1:AZZ44433.1:AZZ45249.1			PEAKS DB
ISGMI	23.36	519.273	5	6.3	520.283	31.94	2	31590	L2.raw	268690000	2	2				PEAKS DB
LSGML	23.36	519.273	5	6.3	520.283	31.94	2	31590	L2.raw	268690000	2	2	AZZ47596.1			PEAKS DB
LSGMI	23.36	519.273	5	6.3	520.283	31.94	2	31590	L2.raw	268690000	2	2	AZZ44691.1			PEAKS DB
ISGML	23.36	519.273	5	6.3	520.283	31.94	2	31590	L2.raw	268690000	2	2	RKN81647.1			PEAKS DB
IDGVS	23.36	489.243	5	3.2	490.252	24.76	2	21021	L2.raw	0	0	0				PEAKS DB
LDGVS	23.36	489.243	5	3.2	490.252	24.76	2	21021	L2.raw	0	0	0				PEAKS DB
MVVM	23.36	478.228	4	-2.1	479.235	38.97	2	37490	L2.raw	7328700	1	1	AZZ46081.1			PEAKS DB
AIFFF	23.36	643.337	5	6.1	644.348	35.13	2	31415	L2.raw	11060000	2	2				PEAKS DB
ALFFF	23.36	643.337	5	6.1	644.348	35.13	2	31415	L2.raw	11060000	2	2	AZZ45898.1			PEAKS DB
IANML	23.34	560.299	5	6.6	561.31	32.09	2	28856	L2.raw	25527000	1	1				PEAKS DB
VVINR	23.33	599.375	5	-5.6	600.379	25.28	2	21267	L2.raw	17477000	1	1				PEAKS DB
VVLNR	23.33	599.375	5	-5.6	600.379	25.28	2	21267	L2.raw	17477000	1	1	AZZ45293.1			PEAKS DB
KSMY	23.3	527.241	4	6.1	528.252	26.87	2	23300	L2.raw	0	0	0				PEAKS DB
ISPM	23.3	446.22	4	4.8	447.229	22.48	2	17747	L2.raw	8157300	1	1	RKN82397.1			PEAKS DB
LSPM	23.3	446.22	4	4.8	447.229	22.48	2	17747	L2.raw	8157300	1	1				PEAKS DB
IVDPVTNQ	23.29	884.46	8	-6.6	885.462	46.78	2	43222	L2.raw	0	0	0	RKN81805.1			PEAKS DB
TASQ	23.29	405.186	4	6.4	406.196	19.93	2	16114	L2.raw	0	0	0	AZZ44691.1			PEAKS DB
PRQPFF	23.28	790.413	6	-1.5	791.419	43.7	2	40616	L2.raw	12010000	1	1	AZZ47741.1			PEAKS DB
AELAE	23.28	531.254	5	-3.6	532.259	53.36	2	49260	L2.raw	1067400	1	1	AZZ46929.1			PEAKS DB
AEIAE	23.28	531.254	5	-3.6	532.259	53.36	2	49260	L2.raw	1067400	1	1				PEAKS DB
YML	23.28	425.198	3	4.6	426.208	32.09	2	31217	L2.raw	26501000	2	2				PEAKS DB
YMI	23.28	425.198	3	4.6	426.208	32.09	2	31217	L2.raw	26501000	2	2	RKN81419.1			PEAKS DB
TAMI	23.28	434.22	4	5	435.229	27.08	2	23528	L2.raw	0	0	0				PEAKS DB
TAML	23.28	434.22	4	5	435.229	27.08	2	23528	L2.raw	0	0	0	AZZ44629.1			PEAKS DB
VALFFF	23.25	742.405	6	6.6	743.418	38.22	2	34914	L2.raw	4130100	1	1	AZZ45898.1			PEAKS DB
TVWGP	23.25	558.28	5	-6.8	559.284	21.63	2	17578	L2.raw	4392200	1	1	RKN81517.1			PEAKS DB
VPMT	23.25	446.22	4	4.8	447.229	22.48	2	18758	L2.raw	8157300	1	1	RKN82741.1			PEAKS DB
TVMT	23.24	450.215	4	3.8	451.224	17.93	2	14283	L2.raw	599850	1	1				PEAKS DB
VDPT	23.24	430.206	4	-4.6	431.212	47.43	2	48009	L2.raw	11048000	1	1	RKN82630.1			PEAKS DB
TARN	23.24	460.239	4	3.3	461.248	18.45	2	14753	L2.raw	0	0	0				PEAKS DB
IPCI	23.23	444.241	4	3.2	445.249	37.51	2	34439	L2.raw	0	0	0	RKN81068.1			PEAKS DB
LPCL	23.23	444.241	4	3.2	445.249	37.51	2	34439	L2.raw	0	0	0				PEAKS DB
LPCI	23.23	444.241	4	3.2	445.249	37.51	2	34439	L2.raw	0	0	0				PEAKS DB
IPCL	23.23	444.241	4	3.2	445.249	37.51	2	34439	L2.raw	0	0	0				PEAKS DB
LFHC	23.23	518.231	4	-4.4	260.122	39.76	2	36601	L2.raw	3837800	1	1				PEAKS DB
IFHC	23.23	518.231	4	-4.4	260.122	39.76	2	36601	L2.raw	3837800	1	1	AZZ43875.1			PEAKS DB
TGFAGAF	23.23	669.312	7	-4.5	670.317	35.82	2	33287	L2.raw	5381600	1	1	RKN83179.1			PEAKS DB
ASPK	23.21	401.227	4	-6.1	402.232	58.54	2	55177	L2.raw	1219600	1	1	AZZ47686.1			PEAKS DB
INMI	23.19	489.262	4	5.3	490.272	33.03	2	29884	L2.raw	0	0	0				PEAKS DB
LNML	23.19	489.262	4	5.3	490.272	33.03	2	29884	L2.raw	0	0	0	RKN81419.1:RKN81198.1:AZZ44817.1			PEAKS DB
LNMI	23.19	489.262	4	5.3	490.272	33.03	2	29884	L2.raw	0	0	0				PEAKS DB
INML	23.19	489.262	4	5.3	490.272	33.03	2	29884	L2.raw	0	0	0	AZZ45731.1			PEAKS DB
QIEVSGP	23.18	728.37	7	4.2	729.381	52.52	2	48594	L2.raw	752190	1	1	RKN82801.1			PEAKS DB
IGSFR	23.17	578.318	5	-5.4	579.322	29.97	2	26684	L2.raw	65323000	1	1				PEAKS DB
LGSFR	23.17	578.318	5	-5.4	579.322	29.97	2	26684	L2.raw	65323000	1	1				PEAKS DB
LEGT	23.16	418.206	4	-6.4	419.211	55.29	2	51462	L2.raw	0	0	0	RKN81805.1:RKN79359.1:AZZ47410.1:AZZ47565.1:AZZ43619.1			PEAKS DB
IEGT	23.16	418.206	4	-6.4	419.211	55.29	2	51462	L2.raw	0	0	0				PEAKS DB
PGQAGPAGP	23.16	750.366	9	-1.5	751.372	18.94	2	14986	L2.raw	7306400	1	1				PEAKS DB
IGMY	23.16	482.22	4	6.1	483.23	24.32	2	21681	L2.raw	63365000	1	1				PEAKS DB
LGMY	23.16	482.22	4	6.1	483.23	24.32	2	21681	L2.raw	63365000	1	1				PEAKS DB
NISR	23.16	488.271	4	4	489.28	30.59	2	25672	L2.raw	15038000	1	1	RKN81689.1:RKN83179.1:RKN77968.1			PEAKS DB
NLSR	23.16	488.271	4	4	489.28	30.59	2	25672	L2.raw	15038000	1	1				PEAKS DB
IMLF	23.15	522.288	4	4.9	523.297	51.72	2	47795	L2.raw	14366000	1	1				PEAKS DB
IMIF	23.15	522.288	4	4.9	523.297	51.72	2	47795	L2.raw	14366000	1	1				PEAKS DB
LMIF	23.15	522.288	4	4.9	523.297	51.72	2	47795	L2.raw	14366000	1	1				PEAKS DB
LMLF	23.15	522.288	4	4.9	523.297	51.72	2	47795	L2.raw	14366000	1	1	RKN82397.1:AZZ44411.1			PEAKS DB
YRLIGPF	23.15	864.486	7	-0.5	865.493	32.09	2	28814	L2.raw	27333000	1	1	RKN82630.1			PEAKS DB
TFAGP	23.15	491.238	5	-3.8	492.243	20.33	2	16619	L2.raw	171270	1	1	AZZ44914.1			PEAKS DB
PGPMGP	23.15	554.252	6	5.5	555.263	25.31	2	21720	L2.raw	1203200	1	1				PEAKS DB
MIGF	23.15	466.225	4	3.8	467.234	40.93	2	37761	L2.raw	0	0	0				PEAKS DB
MLGF	23.15	466.225	4	3.8	467.234	40.93	2	37761	L2.raw	0	0	0	AZZ45894.1:AZZ45270.1			PEAKS DB
RADP	23.14	457.228	4	-3	458.234	27.31	2	26145	L2.raw	22888000	2	2				PEAKS DB
KCTSF	23.14	584.263	5	5.7	585.273	25.91	2	27281	L2.raw	35482000	1	1	RKN83653.1			PEAKS DB
SVIT	23.13	418.243	4	-4.8	419.248	56.4	2	51227	L2.raw	74818000	1	1				PEAKS DB
SVLT	23.13	418.243	4	-4.8	419.248	56.4	2	51227	L2.raw	74818000	1	1	RKN77968.1:AZZ44953.1			PEAKS DB
AIHWE	23.13	654.313	5	-3.9	655.317	21.33	2	21449	L2.raw	22521000	1	1				PEAKS DB
ALHWE	23.13	654.313	5	-3.9	655.317	21.33	2	21449	L2.raw	22521000	1	1				PEAKS DB
EIGCI	23.12	533.252	5	6	534.263	30.86	2	27595	L2.raw	2986900	1	1				PEAKS DB
ELGCL	23.12	533.252	5	6	534.263	30.86	2	27595	L2.raw	2986900	1	1				PEAKS DB
LACP	23.12	402.194	4	3.9	403.202	23.87	2	20111	L2.raw	916690	1	1				PEAKS DB
IACP	23.12	402.194	4	3.9	403.202	23.87	2	20111	L2.raw	916690	1	1				PEAKS DB
MALP	23.12	430.225	4	3.9	431.234	28.32	2	24697	L2.raw	47404000	2	2	AZZ44974.1			PEAKS DB
MAIP	23.12	430.225	4	3.9	431.234	28.32	2	24697	L2.raw	47404000	2	2	RKN82804.1:RKN77887.1:AZZ46164.1:RKN78130.1:RKN81174.1:AZZ47084.1			PEAKS DB
ISGT	23.12	376.196	4	1.6	377.204	35.72	2	33429	L2.raw	40148000	2	2	RKN82936.1:AZZ45293.1			PEAKS DB
LSGT	23.12	376.196	4	1.6	377.204	35.72	2	33429	L2.raw	40148000	2	2	AZZ44433.1:AZZ44168.1			PEAKS DB
AFI	23.12	349.2	3	-3.3	350.206	50.81	2	46948	L2.raw	0	0	0	RKN83585.1			PEAKS DB
AFL	23.12	349.2	3	-3.3	350.206	50.81	2	46948	L2.raw	0	0	0				PEAKS DB
VFRGF	23.12	624.338	5	-5.2	625.342	37.37	2	34220	L2.raw	2631100	1	1				PEAKS DB
GLAT	23.11	360.201	4	-0.2	361.208	49.84	2	47644	L2.raw	149170000	2	2				PEAKS DB
GIAT	23.11	360.201	4	-0.2	361.208	49.84	2	47644	L2.raw	149170000	2	2	RKN78130.1			PEAKS DB
RWK	23.1	488.286	3	-5.2	489.291	56.25	2	51144	L2.raw	37342000	1	1				PEAKS DB
SSSAGP	23.1	504.218	6	4.9	505.228	22.9	2	19058	L2.raw	0	0	0				PEAKS DB
KGCR	23.09	462.237	4	-1.3	463.244	17.81	2	14173	L2.raw	0	0	0	AZZ46081.1			PEAKS DB
THAP	23.08	424.207	4	0.3	425.214	19.59	2	15802	L2.raw	91320	1	1				PEAKS DB
VMAVP	23.08	515.278	5	6.3	516.288	29.45	2	27504	L2.raw	53092000	1	1				PEAKS DB
IVDWWS	23.07	804.381	6	-6.5	805.383	26.57	2	22975	L2.raw	0	0	0	RKN76884.1			PEAKS DB
VSIAA	23.06	459.269	5	-4.4	460.274	53.05	2	49144	L2.raw	0	0	0				PEAKS DB
VSLAA	23.06	459.269	5	-4.4	460.274	53.05	2	49144	L2.raw	0	0	0	AZZ45804.1			PEAKS DB
IAAR	23.05	429.27	4	-6.1	430.275	41.9	2	38849	L2.raw	1164700	1	1	AZZ46630.1:AZZ46749.1			PEAKS DB
LAAR	23.05	429.27	4	-6.1	430.275	41.9	2	38849	L2.raw	1164700	1	1	AZZ47036.1:AZZ47239.1:AZZ47751.1			PEAKS DB
QIPYR	23.04	675.37	5	-5.2	676.374	26.76	2	23523	L2.raw	163500000	1	1				PEAKS DB
QLPYR	23.04	675.37	5	-5.2	676.374	26.76	2	23523	L2.raw	163500000	1	1	AZZ44991.1			PEAKS DB
THPLGF	23.04	670.344	6	-5.7	336.177	23.92	2	20382	L2.raw	641830	1	1	RKN80092.1			PEAKS DB
TGT	23.02	277.127	3	2.2	278.135	37.31	2	34204	L2.raw	446690	1	1	RKN82804.1:RKN82373.1:RKN82801.1:RKN82795.1:RKN81631.1			PEAKS DB
AKVA	23.01	387.248	4	-6.1	388.253	55.75	2	51449	L2.raw	4147600	1	1	RKN78130.1			PEAKS DB
FSSK	23.01	467.238	4	-3.9	468.243	55.49	2	50114	L2.raw	5628900	1	1				PEAKS DB
ILAIM	22.99	559.34	5	6.4	560.351	38.97	2	40048	L2.raw	48520000	2	2				PEAKS DB
LIALM	22.99	559.34	5	6.4	560.351	38.97	2	40048	L2.raw	48520000	2	2				PEAKS DB
LIAIM	22.99	559.34	5	6.4	560.351	38.97	2	40048	L2.raw	48520000	2	2	RKN82397.1			PEAKS DB
IIALM	22.99	559.34	5	6.4	560.351	38.97	2	40048	L2.raw	48520000	2	2				PEAKS DB
ILALM	22.99	559.34	5	6.4	560.351	38.97	2	40048	L2.raw	48520000	2	2				PEAKS DB
LLALM	22.99	559.34	5	6.4	560.351	38.97	2	40048	L2.raw	48520000	2	2	AZZ44177.1			PEAKS DB
LLAIM	22.99	559.34	5	6.4	560.351	38.97	2	40048	L2.raw	48520000	2	2				PEAKS DB
FIMP	22.97	506.256	4	-3.9	507.262	28.05	2	24600	L2.raw	5133700	1	1				PEAKS DB
FLMP	22.97	506.256	4	-3.9	507.262	28.05	2	24600	L2.raw	5133700	1	1	RKN82397.1:AZZ47686.1:RKN82630.1:RKN81174.1			PEAKS DB
HPAA	22.97	394.196	4	-3.8	395.202	57.74	2	53828	L2.raw	242770	1	1				PEAKS DB
ALH	22.97	339.191	3	-2.4	340.197	19.99	2	16116	L2.raw	72486	2	2				PEAKS DB
AIH	22.97	339.191	3	-2.4	340.197	19.99	2	16116	L2.raw	72486	2	2				PEAKS DB
ITRT	22.96	489.291	4	-3.2	490.297	53.4	2	49504	L2.raw	18356000	2	2	AZZ45261.1			PEAKS DB
LTRT	22.96	489.291	4	-3.2	490.297	53.4	2	49504	L2.raw	18356000	2	2	RKN82804.1			PEAKS DB
GRGT	22.96	389.202	4	-5.8	390.207	41.35	2	38168	L2.raw	0	0	0	AZZ46164.1			PEAKS DB
IMGIM	22.96	563.281	5	4.9	564.291	33.93	2	30808	L2.raw	0	0	0				PEAKS DB
LMGLM	22.96	563.281	5	4.9	564.291	33.93	2	30808	L2.raw	0	0	0	RKN81647.1:AZZ44817.1			PEAKS DB
LMGIM	22.96	563.281	5	4.9	564.291	33.93	2	30808	L2.raw	0	0	0				PEAKS DB
IMGLM	22.96	563.281	5	4.9	564.291	33.93	2	30808	L2.raw	0	0	0				PEAKS DB
TATT	22.95	392.191	4	4.1	393.2	22.53	2	18860	L2.raw	708570	1	1	RKN76889.1:AZZ44991.1			PEAKS DB
EVIM	22.95	490.246	4	5.8	491.256	34.42	2	32310	L2.raw	16533000	1	1				PEAKS DB
EVLM	22.95	490.246	4	5.8	491.256	34.42	2	32310	L2.raw	16533000	1	1				PEAKS DB
ITY	22.94	395.206	3	-4.6	396.211	22.68	2	18795	L2.raw	1586200	1	1	RKN82437.1:RKN82871.1			PEAKS DB
LTY	22.94	395.206	3	-4.6	396.211	22.68	2	18795	L2.raw	1586200	1	1	RKN82804.1:RKN83265.1:RKN82630.1:RKN82865.1:AOT99418.1:YP_009440081.1			PEAKS DB
ARGT	22.94	403.218	4	1.6	404.226	31.19	2	28051	L2.raw	744370	1	1	AZZ47658.1:AZZ47487.1			PEAKS DB
CIIP	22.94	444.241	4	3.2	445.249	34.24	2	31132	L2.raw	0	0	0				PEAKS DB
CLIP	22.94	444.241	4	3.2	445.249	34.24	2	31132	L2.raw	0	0	0				PEAKS DB
CILP	22.94	444.241	4	3.2	445.249	34.24	2	31132	L2.raw	0	0	0	RKN79359.1			PEAKS DB
CLLP	22.94	444.241	4	3.2	445.249	34.24	2	31132	L2.raw	0	0	0	RKN77887.1			PEAKS DB
ISMK	22.94	477.262	4	1.8	478.27	26.01	2	21688	L2.raw	82639000	1	1	AZZ45293.1			PEAKS DB
LSMK	22.94	477.262	4	1.8	478.27	26.01	2	21688	L2.raw	82639000	1	1				PEAKS DB
AIVAA	22.93	443.274	5	-3.9	444.28	56.4	2	49444	L2.raw	6072800	1	1				PEAKS DB
ALVAA	22.93	443.274	5	-3.9	444.28	56.4	2	49444	L2.raw	6072800	1	1	RKN81068.1:AZZ45012.1			PEAKS DB
LTHGYR	22.9	745.387	6	-3.6	373.7	23.76	2	16299	L2.raw	6472600	1	1	RKN79523.1			PEAKS DB
KPLM	22.9	487.283	4	5.9	488.293	32.19	2	30535	L2.raw	20499000	1	1	RKN80056.1			PEAKS DB
KPIM	22.9	487.283	4	5.9	488.293	32.19	2	30535	L2.raw	20499000	1	1	AZZ44433.1:RKN79780.1			PEAKS DB
IIRAP	22.89	568.37	5	-6.6	569.373	30.78	2	27515	L2.raw	0	0	0				PEAKS DB
LIRAP	22.89	568.37	5	-6.6	569.373	30.78	2	27515	L2.raw	0	0	0				PEAKS DB
LLRAP	22.89	568.37	5	-6.6	569.373	30.78	2	27515	L2.raw	0	0	0				PEAKS DB
ILRAP	22.89	568.37	5	-6.6	569.373	30.78	2	27515	L2.raw	0	0	0				PEAKS DB
VLNWW	22.89	716.365	5	-3.7	717.369	24.22	2	21857	L2.raw	24690000	1	1	RKN77001.1			PEAKS DB
TVMGP	22.88	503.241	5	-5.1	504.246	18.84	2	15259	L2.raw	441020	1	1	RKN76798.1			PEAKS DB
DINT	22.87	461.212	4	-4.2	462.217	52.75	2	48587	L2.raw	1385600	1	1	RKN77887.1:RKN82801.1			PEAKS DB
DLNT	22.87	461.212	4	-4.2	462.217	52.75	2	48587	L2.raw	1385600	1	1	RKN83106.1:AZZ47658.1:RKN81209.1:RKN76884.1			PEAKS DB
MYP	22.87	409.167	3	3.5	410.176	31.19	2	28042	L2.raw	940880	1	1	RKN81647.1			PEAKS DB
IGYR	22.86	507.281	4	-3.6	508.286	20.98	2	17168	L2.raw	263690	1	1	AZZ45894.1			PEAKS DB
LGYR	22.86	507.281	4	-3.6	508.286	20.98	2	17168	L2.raw	263690	1	1	RKN79523.1:AZZ47084.1:AZZ44613.1			PEAKS DB
VPVMK	22.86	572.336	5	6.7	573.347	26.36	2	22927	L2.raw	2576000	1	1	RKN82507.1			PEAKS DB
RIF	22.85	434.264	3	4.4	435.273	40.5	2	37331	L2.raw	251490	1	1	AOT99418.1:YP_009440081.1			PEAKS DB
RLF	22.85	434.264	3	4.4	435.273	40.5	2	37331	L2.raw	251490	1	1	AOT99390.1:YP_009440053.1			PEAKS DB
KNYW	22.84	609.291	4	-5.8	610.295	30.59	2	30409	L2.raw	44849000	1	1				PEAKS DB
VAWGG	22.84	488.238	5	-2.2	489.245	18.98	2	15240	L2.raw	0	0	0				PEAKS DB
LMGIW	22.83	618.32	5	6.3	619.331	44.29	2	40953	L2.raw	1182200	1	1	AZZ44449.1			PEAKS DB
IAAAQ	22.82	472.264	5	4	473.274	31.31	2	28072	L2.raw	0	0	0				PEAKS DB
LAAAQ	22.82	472.264	5	4	473.274	31.31	2	28072	L2.raw	0	0	0	AZZ46164.1			PEAKS DB
TTAT	22.82	392.191	4	4.1	393.2	22.53	2	18593	L2.raw	708570	1	1	RKN82804.1:RKN77887.1:AZZ44974.1:AZZ47037.1			PEAKS DB
PAVHASL	22.82	693.381	7	-4.3	694.385	27.75	2	27392	L2.raw	55072000	1	1				PEAKS DB
IMGV	22.81	418.225	4	3.4	419.234	18.49	2	14695	L2.raw	3676300	1	1				PEAKS DB
LMGV	22.81	418.225	4	3.4	419.234	18.49	2	14695	L2.raw	3676300	1	1	AZZ47686.1			PEAKS DB
FPHP	22.8	496.243	4	-4.1	497.249	26.86	2	23053	L2.raw	147680000	1	1				PEAKS DB
AFSREFA	22.8	826.397	7	-1.6	827.403	31.39	2	30765	L2.raw	30006000	1	1	RKN80280.1			PEAKS DB
FSAMRS	22.8	697.322	6	-5.7	698.325	26.65	2	23015	L2.raw	2070700	1	1	AZZ45249.1			PEAKS DB
EIEL	22.79	502.264	4	-6	503.268	28.4	2	25253	L2.raw	1188000	1	1	RKN76889.1:RKN82985.1:RKN79775.1			PEAKS DB
ELEI	22.79	502.264	4	-6	503.268	28.4	2	25253	L2.raw	1188000	1	1				PEAKS DB
EIEI	22.79	502.264	4	-6	503.268	28.4	2	25253	L2.raw	1188000	1	1	RKN80797.1			PEAKS DB
ELEL	22.79	502.264	4	-6	503.268	28.4	2	25253	L2.raw	1188000	1	1	RKN77887.1			PEAKS DB
RSGY	22.79	481.228	4	6.1	482.239	23.82	2	19960	L2.raw	273760	1	1				PEAKS DB
TLGEEL	22.79	660.333	6	-2.1	661.339	22.73	2	21664	L2.raw	26015000	2	2				PEAKS DB
FFII	22.77	538.316	4	4.3	539.325	29.2	2	25847	L2.raw	2729100	1	1	AOT99390.1:YP_009440053.1:RKN82397.1			PEAKS DB
FFIL	22.77	538.316	4	4.3	539.325	29.2	2	25847	L2.raw	2729100	1	1	RKN77968.1			PEAKS DB
FFLI	22.77	538.316	4	4.3	539.325	29.2	2	25847	L2.raw	2729100	1	1	RKN81799.1			PEAKS DB
FFLL	22.77	538.316	4	4.3	539.325	29.2	2	25847	L2.raw	2729100	1	1	RKN83329.1:AZZ44629.1:AZZ44952.1:AZZ46203.1			PEAKS DB
GPDR	22.77	443.213	4	-3.9	444.218	23.37	2	19507	L2.raw	6517300	1	1	AZZ47036.1:QOJ43406.1			PEAKS DB
NPGNSGG	22.76	601.246	7	-0.5	602.253	25.02	2	21394	L2.raw	9072700	1	1				PEAKS DB
ITMK	22.76	491.278	4	4.9	492.288	37.18	2	34108	L2.raw	0	0	0				PEAKS DB
LTMK	22.76	491.278	4	4.9	492.288	37.18	2	34108	L2.raw	0	0	0				PEAKS DB
AAHY	22.75	460.207	4	-0.2	461.214	20.04	2	16008	L2.raw	293980	1	1				PEAKS DB
FLLM	22.75	522.288	4	4.9	523.297	50.21	2	46389	L2.raw	0	0	0	RKN79523.1			PEAKS DB
FILM	22.75	522.288	4	4.9	523.297	50.21	2	46389	L2.raw	0	0	0				PEAKS DB
FLIM	22.75	522.288	4	4.9	523.297	50.21	2	46389	L2.raw	0	0	0				PEAKS DB
FIIM	22.75	522.288	4	4.9	523.297	50.21	2	46389	L2.raw	0	0	0				PEAKS DB
KNGYR	22.74	636.334	5	-5	637.338	19.19	2	15403	L2.raw	1939200	2	2	RKN80135.1			PEAKS DB
ATGT	22.73	348.164	4	3.6	349.173	21.98	2	17845	L2.raw	712570	1	1	RKN76889.1:AZZ44817.1:AZZ47037.1			PEAKS DB
FSIM	22.72	496.236	4	5.8	497.246	37.63	2	34556	L2.raw	59131000	1	1				PEAKS DB
FSLM	22.72	496.236	4	5.8	497.246	37.63	2	34556	L2.raw	59131000	1	1	RKN82397.1			PEAKS DB
SFK	22.71	380.206	3	-4.5	381.212	57.37	2	53577	L2.raw	0	0	0	AOT99390.1:YP_009440053.1:RKN83679.1			PEAKS DB
LICV	22.71	446.256	4	4.2	447.265	27.31	2	23288	L2.raw	80589000	1	1				PEAKS DB
ILCV	22.71	446.256	4	4.2	447.265	27.31	2	23288	L2.raw	80589000	1	1				PEAKS DB
LLCV	22.71	446.256	4	4.2	447.265	27.31	2	23288	L2.raw	80589000	1	1	RKN82801.1			PEAKS DB
IICV	22.71	446.256	4	4.2	447.265	27.31	2	23288	L2.raw	80589000	1	1	RKN81000.1			PEAKS DB
MFAA	22.7	438.194	4	-3.9	439.199	53.51	2	49543	L2.raw	785750	1	1	RKN80775.1:RKN78659.1			PEAKS DB
DVR	22.7	388.207	3	-1.7	389.214	57.1	2	53216	L2.raw	4676000	4	4	RKN82804.1:RKN79523.1:RKN81805.1:RKN79359.1:RKN77963.1:RKN80135.1:RKN82385.1			PEAKS DB
FAGIM	22.69	537.262	5	6	538.273	32.63	2	29278	L2.raw	27751000	1	1				PEAKS DB
FAGLM	22.69	537.262	5	6	538.273	32.63	2	29278	L2.raw	27751000	1	1	RKN80775.1			PEAKS DB
MVGF	22.69	452.209	4	4.3	453.219	27.26	2	24335	L2.raw	32111000	2	2				PEAKS DB
TICT	22.69	436.199	4	4.7	437.209	19.49	2	15666	L2.raw	183940	1	1				PEAKS DB
TLCT	22.69	436.199	4	4.7	437.209	19.49	2	15666	L2.raw	183940	1	1				PEAKS DB
MPSF	22.68	480.204	4	5.5	481.214	26.01	2	23600	L2.raw	9801100	1	1	RKN83373.1			PEAKS DB
SKTGFG	22.68	595.297	6	-6.3	596.3	26.36	2	22615	L2.raw	6493400	1	1				PEAKS DB
LTGML	22.68	533.288	5	6.3	534.299	32.7	2	29525	L2.raw	259480000	1	1				PEAKS DB
ITGML	22.68	533.288	5	6.3	534.299	32.7	2	29525	L2.raw	259480000	1	1				PEAKS DB
ITGMI	22.68	533.288	5	6.3	534.299	32.7	2	29525	L2.raw	259480000	1	1				PEAKS DB
LTGMI	22.68	533.288	5	6.3	534.299	32.7	2	29525	L2.raw	259480000	1	1				PEAKS DB
PAAT	22.68	358.185	4	-0.8	359.192	37.27	2	33996	L2.raw	1114900	1	1	RKN76889.1			PEAKS DB
FGGGGF	22.67	540.233	6	-1.6	541.24	25.27	2	21703	L2.raw	1417800	1	1	RKN83563.1			PEAKS DB
AGRY	22.67	465.234	4	1.2	466.241	18.31	2	14634	L2.raw	0	0	0				PEAKS DB
TVAY	22.66	452.227	4	3.7	453.236	18.54	2	14859	L2.raw	119410	1	1				PEAKS DB
QRQ	22.65	430.229	3	-5.1	431.234	22.08	2	17459	L2.raw	9131300	2	2	AZZ47036.1:RKN82667.1:AZZ47686.1:AOT99418.1:YP_009440081.1:AZZ47410.1:AZZ47565.1:AZZ47463.1:AZZ47037.1			PEAKS DB
KSR	22.65	389.239	3	-6.3	390.243	33.53	2	30363	L2.raw	9478100	1	1	AOT99390.1:YP_009440053.1:RKN82437.1:RKN82630.1:RKN82865.1:RKN82507.1			PEAKS DB
ESIT	22.65	448.217	4	-6.8	449.221	50.32	2	46488	L2.raw	0	0	0				PEAKS DB
ESLT	22.65	448.217	4	-6.8	449.221	50.32	2	46488	L2.raw	0	0	0	AZZ46579.1:AOT99385.1:YP_009440048.1			PEAKS DB
TAEAA	22.64	461.212	5	-4.1	462.217	56.3	2	52738	L2.raw	833690	1	1	RKN79523.1			PEAKS DB
VGY	22.63	337.164	3	1.6	338.172	50.23	2	46466	L2.raw	87051	1	1	RKN83464.1:RKN78797.1			PEAKS DB
DLR	22.63	402.223	3	-5	403.228	50.78	2	47399	L2.raw	399950	1	1				PEAKS DB
DIR	22.63	402.223	3	-5	403.228	50.78	2	47399	L2.raw	399950	1	1				PEAKS DB
NKHGITGF	22.62	872.45	8	-0.2	437.232	27.75	2	24837	L2.raw	2057900	1	1	RKN76925.1			PEAKS DB
TGSGR	22.62	476.234	5	-3.1	477.24	21.63	2	17801	L2.raw	947690	1	1				PEAKS DB
EVGV	22.61	402.211	4	-6.6	403.216	56.25	2	49132	L2.raw	42779000	1	1	RKN82804.1:AZZ45270.1			PEAKS DB
VAAML	22.6	503.278	5	5.7	504.288	36.48	2	33409	L2.raw	208320000	1	1				PEAKS DB
VAAMI	22.6	503.278	5	5.7	504.288	36.48	2	33409	L2.raw	208320000	1	1	RKN80056.1			PEAKS DB
QML	22.6	390.194	3	4.8	391.203	29.6	2	25426	L2.raw	16461000	1	1				PEAKS DB
QMI	22.6	390.194	3	4.8	391.203	29.6	2	25426	L2.raw	16461000	1	1	RKN83329.1:RKN80775.1:RKN81654.1			PEAKS DB
AVYY	22.59	514.243	4	5.8	515.253	17.64	2	14177	L2.raw	117820	1	1	AZZ47127.1			PEAKS DB
LVCAT	22.59	505.257	5	5.7	506.267	29.4	2	26043	L2.raw	25616000	1	1				PEAKS DB
IVCAT	22.59	505.257	5	5.7	506.267	29.4	2	26043	L2.raw	25616000	1	1	RKN82804.1			PEAKS DB
KNGLTF	22.58	678.37	6	-4.9	679.374	29.61	2	26267	L2.raw	0	0	0				PEAKS DB
FGQRGP	22.58	660.334	6	-4.2	661.339	25.51	2	22401	L2.raw	9778800	1	1	AZZ44249.1			PEAKS DB
DRVR	22.57	544.308	4	-1.1	273.161	22.36	2	18509	L2.raw	505580	1	1				PEAKS DB
TLTY	22.57	496.253	4	1.6	497.261	18.69	2	14875	L2.raw	188160	1	1	RKN82865.1:AZZ44449.1			PEAKS DB
TITY	22.57	496.253	4	1.6	497.261	18.69	2	14875	L2.raw	188160	1	1				PEAKS DB
IMIQ	22.56	503.278	4	5.5	504.288	24.67	2	21761	L2.raw	208320000	1	1				PEAKS DB
IMLQ	22.56	503.278	4	5.5	504.288	24.67	2	21761	L2.raw	208320000	1	1				PEAKS DB
LMLQ	22.56	503.278	4	5.5	504.288	24.67	2	21761	L2.raw	208320000	1	1	AZZ44691.1			PEAKS DB
LMIQ	22.56	503.278	4	5.5	504.288	24.67	2	21761	L2.raw	208320000	1	1	RKN83679.1			PEAKS DB
SGGK	22.56	347.18	4	-3.8	348.186	56.8	2	51600	L2.raw	2595100	1	1	RKN83106.1:AZZ45656.1			PEAKS DB
FGDSRL	22.56	693.345	6	-3.2	694.35	22.54	2	22967	L2.raw	80045000	1	1				PEAKS DB
FGDSRI	22.56	693.345	6	-3.2	694.35	22.54	2	22967	L2.raw	80045000	1	1	RKN81758.1			PEAKS DB
NGVP	22.56	385.196	4	-1.6	386.203	22.88	2	18768	L2.raw	2248300	1	1	RKN77819.1:RKN82383.1			PEAKS DB
FGIM	22.55	466.225	4	5.2	467.235	29.7	2	26268	L2.raw	30132000	1	1	AZZ47127.1			PEAKS DB
FGLM	22.55	466.225	4	5.2	467.235	29.7	2	26268	L2.raw	30132000	1	1				PEAKS DB
AVEGP	22.55	471.233	5	-2.4	472.239	25.25	2	21556	L2.raw	0	0	0				PEAKS DB
ELAI	22.55	444.258	4	-5.5	445.263	56.6	2	51042	L2.raw	46939000	1	1	RKN83464.1			PEAKS DB
EIAI	22.55	444.258	4	-5.5	445.263	56.6	2	51042	L2.raw	46939000	1	1	RKN83065.1			PEAKS DB
ELAL	22.55	444.258	4	-5.5	445.263	56.6	2	51042	L2.raw	46939000	1	1				PEAKS DB
EIAL	22.55	444.258	4	-5.5	445.263	56.6	2	51042	L2.raw	46939000	1	1	RKN83047.1			PEAKS DB
GER	22.53	360.176	3	-2.4	361.182	55.06	2	54599	L2.raw	29542000	1	1	RKN83464.1			PEAKS DB
VAAK	22.51	387.248	4	-6.1	388.253	55.75	2	50405	L2.raw	4147600	1	1	AZZ47686.1:AZZ45898.1:AZZ44691.1:AZZ44533.1			PEAKS DB
IGGMP	22.5	473.231	5	6.2	474.241	24.62	2	20838	L2.raw	5650900	1	1				PEAKS DB
LGGMP	22.5	473.231	5	6.2	474.241	24.62	2	20838	L2.raw	5650900	1	1				PEAKS DB
STPV	22.5	402.211	4	-6.6	403.216	56.25	2	54793	L2.raw	42779000	1	1	RKN82507.1			PEAKS DB
GSLT	22.49	376.196	4	1.6	377.204	39.74	2	38446	L2.raw	22424000	1	1				PEAKS DB
GSIT	22.49	376.196	4	1.6	377.204	39.74	2	38446	L2.raw	22424000	1	1	RKN82804.1:RKN77887.1:RKN82373.1			PEAKS DB
YPHP	22.48	512.238	4	-4.1	513.244	27.87	2	24592	L2.raw	27465000	1	1	AZZ47086.1			PEAKS DB
ARGGL	22.48	472.276	5	-2.3	473.282	34.58	2	31528	L2.raw	19147000	1	1				PEAKS DB
ARGGI	22.48	472.276	5	-2.3	473.282	34.58	2	31528	L2.raw	19147000	1	1				PEAKS DB
KALRD	22.48	601.355	5	-5.6	602.359	25.12	2	22628	L2.raw	16251000	1	1				PEAKS DB
KAIRD	22.48	601.355	5	-5.6	602.359	25.12	2	22628	L2.raw	16251000	1	1				PEAKS DB
VIAATNR	22.48	743.429	7	-2.2	744.435	23.32	2	19560	L2.raw	2619900	1	1				PEAKS DB
VLAATNR	22.48	743.429	7	-2.2	744.435	23.32	2	19560	L2.raw	2619900	1	1				PEAKS DB
IASLM	22.47	533.288	5	6.2	534.299	25.32	2	26367	L2.raw	259480000	1	1				PEAKS DB
LASLM	22.47	533.288	5	6.2	534.299	25.32	2	26367	L2.raw	259480000	1	1				PEAKS DB
APIPYRG	22.46	772.423	7	-0.8	773.43	32.24	2	29018	L2.raw	5429600	1	1	AZZ44743.1			PEAKS DB
GLDMI	22.45	547.268	5	6.2	548.278	28.56	2	25131	L2.raw	0	0	0				PEAKS DB
GLDML	22.45	547.268	5	6.2	548.278	28.56	2	25131	L2.raw	0	0	0				PEAKS DB
GIDMI	22.45	547.268	5	6.2	548.278	28.56	2	25131	L2.raw	0	0	0				PEAKS DB
RRMI	22.44	574.337	4	4	575.347	23.42	2	19933	L2.raw	10051000	1	1				PEAKS DB
RRML	22.44	574.337	4	4	575.347	23.42	2	19933	L2.raw	10051000	1	1	AZZ46749.1			PEAKS DB
CPF	22.44	365.141	3	3.7	366.15	30.34	2	27131	L2.raw	3547000	1	1	RKN83106.1:AZZ44433.1:AZZ44177.1			PEAKS DB
CPI	22.44	331.157	3	1	332.164	33.23	2	29998	L2.raw	21827000	1	1	AZZ44751.1			PEAKS DB
CPL	22.44	331.157	3	1	332.164	33.23	2	29998	L2.raw	21827000	1	1	RKN83135.1:RKN82801.1:AZZ44177.1:AZZ46203.1:AZZ43690.1			PEAKS DB
MAAF	22.44	438.194	4	4.6	439.203	28.3	2	25369	L2.raw	10271000	1	1	RKN82936.1:AZZ44807.1			PEAKS DB
MGAF	22.43	424.178	4	4.7	425.187	24.97	2	21673	L2.raw	3021000	1	1				PEAKS DB
RPAPF	22.43	586.323	5	-6.1	587.326	28.4	2	26514	L2.raw	22164000	1	1	RKN77010.1			PEAKS DB
ILGGHP	22.43	592.333	6	-5.7	593.337	21.59	2	20026	L2.raw	52042000	1	1	RKN78662.1			PEAKS DB
SVVGD	22.43	475.228	5	-4.7	476.233	55.65	2	49657	L2.raw	7901900	1	1	RKN82985.1			PEAKS DB
MTTF	22.43	498.215	4	5.8	499.225	34.1	2	30988	L2.raw	133720000	1	1				PEAKS DB
ALCIP	22.43	515.278	5	6.4	516.288	29.45	2	25147	L2.raw	53092000	1	1				PEAKS DB
AICLP	22.43	515.278	5	6.4	516.288	29.45	2	25147	L2.raw	53092000	1	1				PEAKS DB
ALCLP	22.43	515.278	5	6.4	516.288	29.45	2	25147	L2.raw	53092000	1	1				PEAKS DB
TATAT	22.41	463.228	5	-4	464.233	52.17	2	50719	L2.raw	9122100	1	1				PEAKS DB
AIGIML	22.41	616.362	6	6.4	617.373	47.25	2	43657	L2.raw	0	0	0				PEAKS DB
AIGLML	22.41	616.362	6	6.4	617.373	47.25	2	43657	L2.raw	0	0	0				PEAKS DB
ALGLMI	22.41	616.362	6	6.4	617.373	47.25	2	43657	L2.raw	0	0	0				PEAKS DB
ALGLML	22.41	616.362	6	6.4	617.373	47.25	2	43657	L2.raw	0	0	0	AZZ47463.1			PEAKS DB
PTKV	22.39	443.274	4	-3.9	444.28	56.4	2	51497	L2.raw	6072800	1	1				PEAKS DB
IGRN	22.39	458.26	4	0.4	459.268	28.6	2	26936	L2.raw	27030000	2	2	AZZ43619.1			PEAKS DB
LGRN	22.39	458.26	4	0.4	459.268	28.6	2	26936	L2.raw	27030000	2	2	AZZ46164.1:AZZ44433.1:RKN78130.1			PEAKS DB
PPST	22.39	400.196	4	-5.6	401.201	49.76	2	45961	L2.raw	0	0	0	AZZ44577.1			PEAKS DB
LTFT	22.38	480.258	4	4.9	481.268	28.1	2	24693	L2.raw	38394000	1	1				PEAKS DB
ITFT	22.38	480.258	4	4.9	481.268	28.1	2	24693	L2.raw	38394000	1	1	RKN82804.1			PEAKS DB
NRR	22.38	444.256	3	0.5	445.263	56.6	2	52307	L2.raw	46939000	1	1	AOT99418.1:YP_009440081.1:RKN81231.1			PEAKS DB
PHVDY	22.38	629.281	5	-4.6	630.285	20.28	2	18372	L2.raw	38953000	1	1	AZZ47687.1			PEAKS DB
MFVP	22.38	492.241	4	-3.2	493.246	24.16	2	20383	L2.raw	0	0	0				PEAKS DB
SVSAA	22.37	433.217	5	-5.5	434.222	57.7	2	53633	L2.raw	906120	1	1	AZZ47084.1:AZZ44177.1			PEAKS DB
NRP	22.36	385.207	3	-6.5	386.212	30.04	2	26968	L2.raw	1408500	1	1	AOT99390.1:YP_009440053.1:RKN82373.1:RKN81647.1:RKN81799.1:RKN81209.1:RKN83653.1:RKN78797.1:RKN77001.1:RKN81654.1:RKN77866.1:AZZ47611.1			PEAKS DB
AGRQ	22.36	430.229	4	-5.1	431.234	22.08	2	18017	L2.raw	9131300	2	2	AZZ44807.1			PEAKS DB
ITTP	22.36	430.243	4	-5.4	431.248	56.6	2	54596	L2.raw	55150000	1	1	RKN80092.1:AZZ44127.1			PEAKS DB
LTTP	22.36	430.243	4	-5.4	431.248	56.6	2	54596	L2.raw	55150000	1	1	RKN77887.1:AZZ46164.1			PEAKS DB
LTMA	22.35	434.22	4	3.8	435.229	22.93	2	19012	L2.raw	7526100	1	1				PEAKS DB
ITMA	22.35	434.22	4	3.8	435.229	22.93	2	19012	L2.raw	7526100	1	1	RKN81689.1			PEAKS DB
LSRQY	22.35	665.35	5	-4.2	666.354	23.27	2	18076	L2.raw	89926000	1	1				PEAKS DB
ISRQY	22.35	665.35	5	-4.2	666.354	23.27	2	18076	L2.raw	89926000	1	1				PEAKS DB
FTIM	22.35	510.251	4	5	511.261	37.97	2	34882	L2.raw	125780000	1	1				PEAKS DB
FTLM	22.35	510.251	4	5	511.261	37.97	2	34882	L2.raw	125780000	1	1				PEAKS DB
ERR	22.35	459.255	3	-3.1	460.261	28	2	24752	L2.raw	27235000	1	1	RKN82437.1:RKN79359.1:RKN80280.1:RKN78130.1:AZZ47565.1:RKN76925.1:AZZ47611.1			PEAKS DB
WPLAMKN	22.35	858.442	7	-1.3	859.448	43.53	2	40235	L2.raw	0	0	0	RKN78425.1			PEAKS DB
AYGD	22.35	424.159	4	-6.6	425.164	32.58	2	29409	L2.raw	0	0	0	RKN82373.1:AZZ44613.1			PEAKS DB
VLAQR	22.33	585.36	5	-6.4	586.363	26.44	2	23091	L2.raw	8791100	1	1				PEAKS DB
VIAQR	22.33	585.36	5	-6.4	586.363	26.44	2	23091	L2.raw	8791100	1	1				PEAKS DB
ISLC	22.32	434.22	4	1.6	435.228	26.4	2	22792	L2.raw	0	0	0				PEAKS DB
LSLC	22.32	434.22	4	1.6	435.228	26.4	2	22792	L2.raw	0	0	0	AZZ44398.1			PEAKS DB
ISIC	22.32	434.22	4	1.6	435.228	26.4	2	22792	L2.raw	0	0	0				PEAKS DB
LSIC	22.32	434.22	4	1.6	435.228	26.4	2	22792	L2.raw	0	0	0				PEAKS DB
TGGIM	22.32	477.226	5	4.5	478.235	29.65	2	26083	L2.raw	666680	1	1				PEAKS DB
TGGLM	22.32	477.226	5	4.5	478.235	29.65	2	26083	L2.raw	666680	1	1	RKN79649.1			PEAKS DB
AIIML	22.32	559.34	5	6.4	560.351	46.3	2	42783	L2.raw	24041000	1	1				PEAKS DB
ALLMI	22.32	559.34	5	6.4	560.351	46.3	2	42783	L2.raw	24041000	1	1				PEAKS DB
ALIML	22.32	559.34	5	6.4	560.351	46.3	2	42783	L2.raw	24041000	1	1				PEAKS DB
AILML	22.32	559.34	5	6.4	560.351	46.3	2	42783	L2.raw	24041000	1	1				PEAKS DB
ALLML	22.32	559.34	5	6.4	560.351	46.3	2	42783	L2.raw	24041000	1	1				PEAKS DB
AILMI	22.32	559.34	5	6.4	560.351	46.3	2	42783	L2.raw	24041000	1	1	AZZ47686.1			PEAKS DB
PHSLMLGF	22.32	900.453	8	3.6	451.235	22.13	2	18298	L2.raw	7863500	1	1	AZZ45270.1			PEAKS DB
LMTF	22.31	510.251	4	5.1	511.261	45.39	2	42714	L2.raw	4418500	1	1				PEAKS DB
IMTF	22.31	510.251	4	5.1	511.261	45.39	2	42714	L2.raw	4418500	1	1				PEAKS DB
LPGFFSPA	22.31	834.428	8	-5.9	835.43	38.22	2	35141	L2.raw	0	0	0	AZZ47410.1			PEAKS DB
SLYNFQ	22.31	770.36	6	1.6	771.368	26.71	2	23752	L2.raw	22348000	1	1	AZZ47239.1			PEAKS DB
KDLMA	22.31	576.294	5	6.2	577.305	20.58	2	16285	L2.raw	14627000	1	1				PEAKS DB
KDIMA	22.31	576.294	5	6.2	577.305	20.58	2	16285	L2.raw	14627000	1	1				PEAKS DB
VMGP	22.3	402.194	4	3.8	403.202	23.87	2	19555	L2.raw	916690	1	1	RKN76798.1			PEAKS DB
HEK	22.3	412.207	3	-5.5	413.212	55.95	2	51255	L2.raw	1878500	1	1	RKN83679.1:AZZ47297.1			PEAKS DB
ELLT	22.3	474.269	4	-4.7	475.274	51.77	2	50211	L2.raw	30251000	1	1	RKN81209.1			PEAKS DB
ELIT	22.3	474.269	4	-4.7	475.274	51.77	2	50211	L2.raw	30251000	1	1				PEAKS DB
EILT	22.3	474.269	4	-4.7	475.274	51.77	2	50211	L2.raw	30251000	1	1				PEAKS DB
EIIT	22.3	474.269	4	-4.7	475.274	51.77	2	50211	L2.raw	30251000	1	1	RKN82804.1:RKN82507.1			PEAKS DB
TVSM	22.29	436.199	4	4.7	437.209	20.61	2	16762	L2.raw	0	0	0	RKN82804.1:RKN76889.1			PEAKS DB
GIMVP	22.29	515.278	5	6.3	516.288	29.45	2	25773	L2.raw	53092000	1	1				PEAKS DB
GLMVP	22.29	515.278	5	6.3	516.288	29.45	2	25773	L2.raw	53092000	1	1	AZZ46929.1			PEAKS DB
AVAAA	22.28	401.227	5	-6.1	402.232	58.54	2	55557	L2.raw	1219600	1	1				PEAKS DB
SQFFGQN	22.28	826.361	7	0.7	827.369	30.97	2	27714	L2.raw	0	0	0	RKN79305.1			PEAKS DB
LACAP	22.28	473.231	5	4.9	474.24	21.73	2	17959	L2.raw	904020	1	1				PEAKS DB
TMVP	22.28	446.22	4	4.6	447.229	29.55	2	27593	L2.raw	14637000	1	1				PEAKS DB
VNIM	22.28	475.247	4	5.9	476.257	28.01	2	24532	L2.raw	0	0	0				PEAKS DB
VNLM	22.28	475.247	4	5.9	476.257	28.01	2	24532	L2.raw	0	0	0				PEAKS DB
GDIAT	22.27	475.228	5	-4.7	476.233	55.65	2	50827	L2.raw	7901900	1	1				PEAKS DB
GDLAT	22.27	475.228	5	-4.7	476.233	55.65	2	50827	L2.raw	7901900	1	1				PEAKS DB
DLLE	22.27	488.248	4	-3.5	489.254	52.4	2	48491	L2.raw	0	0	0				PEAKS DB
DILE	22.27	488.248	4	-3.5	489.254	52.4	2	48491	L2.raw	0	0	0	RKN83265.1			PEAKS DB
DIIE	22.27	488.248	4	-3.5	489.254	52.4	2	48491	L2.raw	0	0	0				PEAKS DB
DLIE	22.27	488.248	4	-3.5	489.254	52.4	2	48491	L2.raw	0	0	0	RKN82804.1:RKN81068.1			PEAKS DB
IVDIT	22.27	559.322	5	-6.6	560.325	26.31	2	22721	L2.raw	4622300	1	1				PEAKS DB
LVDIT	22.27	559.322	5	-6.6	560.325	26.31	2	22721	L2.raw	4622300	1	1				PEAKS DB
LVDLT	22.27	559.322	5	-6.6	560.325	26.31	2	22721	L2.raw	4622300	1	1				PEAKS DB
IVDLT	22.27	559.322	5	-6.6	560.325	26.31	2	22721	L2.raw	4622300	1	1				PEAKS DB
RRQ	22.27	458.271	3	3.2	459.28	57.05	2	52824	L2.raw	44257000	1	1	RKN82437.1:RKN81689.1:AZZ47127.1:AZZ47658.1:RKN78130.1:AZZ47687.1:AZZ47086.1			PEAKS DB
PTAA	22.26	358.185	4	-2.5	359.192	51.72	2	47738	L2.raw	660110	1	1	AZZ45293.1:AZZ46197.1:AZZ44953.1:AZZ47086.1			PEAKS DB
VFSAR	22.25	578.318	5	-5.4	579.322	29.97	2	26161	L2.raw	65323000	1	1	RKN80775.1			PEAKS DB
FLGRVANP	22.25	872.487	8	-0.2	873.494	34.18	2	31057	L2.raw	991630	1	1				PEAKS DB
VLGKNAQ	22.24	728.418	7	-3.2	729.423	25.42	2	20905	L2.raw	4055100	1	1	RKN80056.1			PEAKS DB
TAIY	22.22	466.243	4	-2.6	467.249	22.86	2	19011	L2.raw	0	0	0	RKN77963.1			PEAKS DB
TALY	22.22	466.243	4	-2.6	467.249	22.86	2	19011	L2.raw	0	0	0	AZZ44168.1:AZZ44974.1			PEAKS DB
VSVT	22.22	404.227	4	1.6	405.235	48.14	2	43300	L2.raw	7723400	1	1	RKN77887.1:RKN77963.1:AZZ46586.1			PEAKS DB
IEPMI	22.22	601.314	5	5.2	602.325	35.12	2	32044	L2.raw	0	0	0				PEAKS DB
LEPMI	22.22	601.314	5	5.2	602.325	35.12	2	32044	L2.raw	0	0	0				PEAKS DB
IEPML	22.22	601.314	5	5.2	602.325	35.12	2	32044	L2.raw	0	0	0	RKN81758.1			PEAKS DB
IMSK	22.2	477.262	4	4.8	478.272	26.96	2	25506	L2.raw	106390000	2	2				PEAKS DB
LMSK	22.2	477.262	4	4.8	478.272	26.96	2	25506	L2.raw	106390000	2	2	RKN82936.1			PEAKS DB
GIMQ	22.2	447.215	4	3.9	448.224	32.14	2	28903	L2.raw	402700	1	1				PEAKS DB
GLMQ	22.2	447.215	4	3.9	448.224	32.14	2	28903	L2.raw	402700	1	1	AZZ47036.1:AZZ44649.1			PEAKS DB
TSNR	22.2	476.234	4	5.5	477.244	18.11	2	14450	L2.raw	0	0	0	AZZ47658.1			PEAKS DB
KSS	22.2	320.17	3	2.4	321.178	23.86	2	20060	L2.raw	0	0	0	AOT99390.1:YP_009440053.1:RKN81758.1:RKN82667.1:RKN82936.1:RKN82397.1:RKN82865.1			PEAKS DB
ISMT	22.2	450.215	4	3.8	451.224	25.42	2	22214	L2.raw	29824000	1	1	RKN82507.1			PEAKS DB
LSMT	22.2	450.215	4	3.8	451.224	25.42	2	22214	L2.raw	29824000	1	1				PEAKS DB
DFT	22.18	381.154	3	-4.2	382.159	50.43	2	46708	L2.raw	25740000	3	3	AOT99390.1:YP_009440053.1:RKN82667.1:RKN82801.1:RKN81068.1:RKN81631.1:RKN83136.1			PEAKS DB
MIGGF	22.18	523.246	5	6.4	524.257	32.68	2	31351	L2.raw	111980000	3	3				PEAKS DB
MLGGF	22.18	523.246	5	6.4	524.257	32.68	2	31351	L2.raw	111980000	3	3				PEAKS DB
KHMT	22.18	515.253	4	0.1	516.26	22.87	2	19026	L2.raw	0	0	0				PEAKS DB
AVVVG	22.17	443.274	5	-3.9	444.28	56.4	2	51954	L2.raw	6072800	1	1				PEAKS DB
IIAAML	22.17	630.377	6	6.8	631.389	38.22	2	35022	L2.raw	8566800	1	1				PEAKS DB
LLAAML	22.17	630.377	6	6.8	631.389	38.22	2	35022	L2.raw	8566800	1	1	AZZ44449.1			PEAKS DB
LLAAMI	22.17	630.377	6	6.8	631.389	38.22	2	35022	L2.raw	8566800	1	1	RKN79775.1			PEAKS DB
LIAAML	22.17	630.377	6	6.8	631.389	38.22	2	35022	L2.raw	8566800	1	1				PEAKS DB
LIRAF	22.16	618.385	5	-6.5	619.389	42.8	2	39893	L2.raw	13377000	1	1				PEAKS DB
ILRAF	22.16	618.385	5	-6.5	619.389	42.8	2	39893	L2.raw	13377000	1	1				PEAKS DB
LLRAF	22.16	618.385	5	-6.5	619.389	42.8	2	39893	L2.raw	13377000	1	1				PEAKS DB
GFMI	22.16	466.225	4	6	467.235	42.12	2	38897	L2.raw	0	0	0				PEAKS DB
GFML	22.16	466.225	4	6	467.235	42.12	2	38897	L2.raw	0	0	0				PEAKS DB
ISLTGSFGY	22.16	943.465	9	6.2	472.743	24.54	2	20713	L2.raw	243020	1	1	AZZ46197.1			PEAKS DB
GPFP	22.15	416.206	4	6.6	417.216	23.49	2	19662	L2.raw	0	0	0				PEAKS DB
FAAAP	22.15	475.243	5	-3	476.249	18.47	2	14781	L2.raw	0	0	0				PEAKS DB
SVPE	22.15	430.206	4	-5.9	431.211	55.74	2	51917	L2.raw	0	0	0	AZZ46076.1:AZZ45358.1:RKN76798.1			PEAKS DB
GLEQ	22.15	445.217	4	2.4	446.226	19.09	2	15409	L2.raw	194230	1	1	RKN82373.1			PEAKS DB
GIEQ	22.15	445.217	4	2.4	446.226	19.09	2	15409	L2.raw	194230	1	1	RKN81689.1:AZZ45337.1			PEAKS DB
PAMK	22.14	445.236	4	3.3	446.245	25.61	2	22171	L2.raw	3159300	1	1	AZZ46749.1			PEAKS DB
EVDV	22.13	460.217	4	-1.4	461.224	42.75	2	39653	L2.raw	838690	1	1	RKN77963.1			PEAKS DB
VYMI	22.13	524.267	4	5.2	525.277	43.46	2	40170	L2.raw	0	0	0				PEAKS DB
VYML	22.13	524.267	4	5.2	525.277	43.46	2	40170	L2.raw	0	0	0	AZZ46164.1			PEAKS DB
DERPGNG	22.13	743.32	7	2.7	744.329	27.73	2	24731	L2.raw	28682000	2	2	RKN82838.1			PEAKS DB
IAAMT	22.13	505.257	5	5.7	506.267	22.83	2	19355	L2.raw	12446000	1	1				PEAKS DB
LAAMT	22.13	505.257	5	5.7	506.267	22.83	2	19355	L2.raw	12446000	1	1				PEAKS DB
LTFSR	22.13	622.344	5	-6.4	623.347	25.42	2	19554	L2.raw	189040000	1	1	AZZ46164.1			PEAKS DB
PPGILH	22.12	632.365	6	-6.1	633.368	38.53	2	35451	L2.raw	0	0	0	RKN81198.1			PEAKS DB
VRGGRQ	22.12	671.383	6	1.3	672.391	24.87	2	21128	L2.raw	10691000	1	1	AZZ44398.1			PEAKS DB
PHFP	22.11	496.243	4	-4.1	497.249	25.91	2	21933	L2.raw	66959000	1	1				PEAKS DB
IMGY	22.11	482.22	4	6.1	483.23	24.32	2	21090	L2.raw	63365000	1	1				PEAKS DB
LMGY	22.11	482.22	4	6.1	483.23	24.32	2	21090	L2.raw	63365000	1	1	AZZ47463.1			PEAKS DB
VVDP	22.1	428.227	4	-5.4	429.232	56.35	2	47523	L2.raw	44901000	1	1	RKN77887.1:RKN76889.1:AZZ44177.1:AZZ44613.1			PEAKS DB
TAASP	22.1	445.217	5	2.4	446.226	19.09	2	15431	L2.raw	194230	1	1				PEAKS DB
SIH	22.1	355.185	3	-6.6	356.19	57.7	2	53956	L2.raw	694660	1	1	RKN83265.1			PEAKS DB
SLH	22.1	355.185	3	-6.6	356.19	57.7	2	53956	L2.raw	694660	1	1				PEAKS DB
LLAEHDGQL	22.1	994.508	9	1.9	995.518	30.32	2	27300	L2.raw	6944900	1	1	AZZ45012.1			PEAKS DB
IAGGQ	22.1	444.233	5	-5.6	445.238	28.44	2	24998	L2.raw	0	0	0				PEAKS DB
LAGGQ	22.1	444.233	5	-5.6	445.238	28.44	2	24998	L2.raw	0	0	0				PEAKS DB
ISMV	22.09	448.236	4	4.6	449.245	27.07	2	23514	L2.raw	0	0	0				PEAKS DB
LSMV	22.09	448.236	4	4.6	449.245	27.07	2	23514	L2.raw	0	0	0				PEAKS DB
RSADP	22.09	544.26	5	-1	545.267	23.17	2	20558	L2.raw	31292000	1	1				PEAKS DB
FGMT	22.09	454.189	4	4.5	455.198	23.27	2	21658	L2.raw	13633000	2	2				PEAKS DB
MGF	22.09	353.141	3	3.9	354.15	20.88	2	17163	L2.raw	252080	1	1	RKN81647.1:RKN79359.1:RKN81689.1:RKN81174.1:RKN83373.1			PEAKS DB
VPRPGP	22.09	621.36	6	-5.9	622.363	21.28	2	17422	L2.raw	0	0	0	AZZ45337.1			PEAKS DB
LGYTFW	22.09	785.375	6	-6.2	786.377	31.29	2	28112	L2.raw	54394000	1	1	RKN81419.1			PEAKS DB
IVRW	22.08	572.343	4	0.2	573.351	28.39	2	25700	L2.raw	2373400	1	1				PEAKS DB
LVRW	22.08	572.343	4	0.2	573.351	28.39	2	25700	L2.raw	2373400	1	1				PEAKS DB
LICMP	22.08	575.281	5	-5.5	576.285	24.57	2	20747	L2.raw	3958700	1	1				PEAKS DB
PPAI	22.07	396.237	4	-5.5	397.242	53.66	2	49553	L2.raw	16330000	1	1				PEAKS DB
PPAL	22.07	396.237	4	-5.5	397.242	53.66	2	49553	L2.raw	16330000	1	1	RKN79359.1			PEAKS DB
LGQNQ	22.07	558.276	5	-1.1	559.283	24.17	2	20004	L2.raw	25504000	1	1	AZZ46081.1			PEAKS DB
FIFY	22.06	588.295	4	4.6	589.305	28.27	2	24817	L2.raw	0	0	0				PEAKS DB
FLFY	22.06	588.295	4	4.6	589.305	28.27	2	24817	L2.raw	0	0	0	AZZ45898.1			PEAKS DB
HPTTF	22.06	601.286	5	-6.8	602.289	26.11	2	22294	L2.raw	7010500	1	1	RKN83341.1			PEAKS DB
TAWQ	22.05	504.233	4	-2.6	505.239	20.51	2	16622	L2.raw	80356	1	1				PEAKS DB
ALIAA	22.05	457.29	5	-2.5	458.296	56.35	2	52207	L2.raw	1121600	2	2				PEAKS DB
ALLAA	22.05	457.29	5	-2.5	458.296	56.35	2	52207	L2.raw	1121600	2	2				PEAKS DB
AIIAA	22.05	457.29	5	-2.5	458.296	56.35	2	52207	L2.raw	1121600	2	2				PEAKS DB
AILAA	22.05	457.29	5	-2.5	458.296	56.35	2	52207	L2.raw	1121600	2	2				PEAKS DB
VVEDE	22.04	589.26	5	0.1	590.267	36.07	2	32566	L2.raw	1188200	1	1				PEAKS DB
ISACI	22.04	505.257	5	2.1	506.265	26.37	2	22760	L2.raw	0	0	0				PEAKS DB
ISACL	22.04	505.257	5	2.1	506.265	26.37	2	22760	L2.raw	0	0	0				PEAKS DB
LSACL	22.04	505.257	5	2.1	506.265	26.37	2	22760	L2.raw	0	0	0				PEAKS DB
LANT	22.03	417.222	4	-3.9	418.228	19.69	2	16503	L2.raw	5215600	1	1				PEAKS DB
IANT	22.03	417.222	4	-3.9	418.228	19.69	2	16503	L2.raw	5215600	1	1	AZZ46164.1:RKN76889.1			PEAKS DB
CGAK	22.03	377.173	4	3.6	378.182	21.15	2	17309	L2.raw	111560	1	1				PEAKS DB
WFFK	22.03	626.322	4	5.9	627.333	24.07	2	20443	L2.raw	2444400	1	1				PEAKS DB
KICP	22.03	459.252	4	2.4	460.26	27.06	2	23830	L2.raw	47430000	4	4				PEAKS DB
KLCP	22.03	459.252	4	2.4	460.26	27.06	2	23830	L2.raw	47430000	4	4				PEAKS DB
LVPGMI	22.02	628.362	6	5.7	629.373	37.55	2	34476	L2.raw	0	0	0	AZZ47686.1			PEAKS DB
MSPL	22.02	446.22	4	4.6	447.229	29.55	2	27166	L2.raw	14637000	1	1	AZZ47658.1			PEAKS DB
MSPI	22.02	446.22	4	4.6	447.229	29.55	2	27166	L2.raw	14637000	1	1				PEAKS DB
FLTMV	22.02	609.32	5	6.3	610.331	36.07	2	35912	L2.raw	30365000	1	1	RKN78659.1			PEAKS DB
FGGGGFG	22.01	597.255	7	-3.9	598.26	24.64	2	20899	L2.raw	0	0	0	RKN83563.1			PEAKS DB
AEITT	22.01	533.27	5	-1.9	534.276	52.41	2	48504	L2.raw	0	0	0				PEAKS DB
AELTT	22.01	533.27	5	-1.9	534.276	52.41	2	48504	L2.raw	0	0	0				PEAKS DB
FGCI	22	438.194	4	4.6	439.203	33.23	2	30032	L2.raw	3486600	1	1				PEAKS DB
FGCL	22	438.194	4	4.6	439.203	33.23	2	30032	L2.raw	3486600	1	1				PEAKS DB
YPVHF	21.99	661.322	5	-4.7	662.327	36.12	2	32429	L2.raw	61760000	2	2	RKN83373.1			PEAKS DB
FGGGFG	21.99	540.233	6	-1.6	541.24	25.27	2	21737	L2.raw	1417800	1	1	RKN83563.1			PEAKS DB
IGIML	21.98	545.325	5	5.3	546.335	42.4	2	39170	L2.raw	0	0	0				PEAKS DB
IGIMI	21.98	545.325	5	5.3	546.335	42.4	2	39170	L2.raw	0	0	0				PEAKS DB
IGLMI	21.98	545.325	5	5.3	546.335	42.4	2	39170	L2.raw	0	0	0				PEAKS DB
IGLML	21.98	545.325	5	5.3	546.335	42.4	2	39170	L2.raw	0	0	0				PEAKS DB
LGIML	21.98	545.325	5	5.3	546.335	42.4	2	39170	L2.raw	0	0	0				PEAKS DB
LGIMI	21.98	545.325	5	5.3	546.335	42.4	2	39170	L2.raw	0	0	0				PEAKS DB
LGLMI	21.98	545.325	5	5.3	546.335	42.4	2	39170	L2.raw	0	0	0				PEAKS DB
LGLML	21.98	545.325	5	5.3	546.335	42.4	2	39170	L2.raw	0	0	0	AZZ47463.1:AZZ44411.1			PEAKS DB
AVLL	21.97	414.284	4	-5	415.289	57.7	2	53080	L2.raw	5415100	1	1				PEAKS DB
AVLI	21.97	414.284	4	-5	415.289	57.7	2	53080	L2.raw	5415100	1	1				PEAKS DB
AVII	21.97	414.284	4	-5	415.289	57.7	2	53080	L2.raw	5415100	1	1				PEAKS DB
AVIL	21.97	414.284	4	-5	415.289	57.7	2	53080	L2.raw	5415100	1	1				PEAKS DB
SLPT	21.97	416.227	4	-6.5	417.232	55.46	2	47270	L2.raw	61234000	1	1	RKN77819.1			PEAKS DB
SIPT	21.97	416.227	4	-6.5	417.232	55.46	2	47270	L2.raw	61234000	1	1	RKN82801.1			PEAKS DB
FSMV	21.97	482.22	4	6.1	483.23	24.32	2	22325	L2.raw	63365000	1	1	RKN83464.1			PEAKS DB
LGVMG	21.97	475.247	5	4.4	476.256	27.75	2	24293	L2.raw	13851000	1	1				PEAKS DB
IGVMG	21.97	475.247	5	4.4	476.256	27.75	2	24293	L2.raw	13851000	1	1				PEAKS DB
EVYP	21.97	506.238	4	4.3	507.247	19.29	2	15264	L2.raw	223210	1	1	AZZ47686.1:RKN76884.1			PEAKS DB
QAVTNP	21.96	628.318	6	2.7	629.327	24.9	2	21175	L2.raw	0	0	0				PEAKS DB
TAMT	21.96	422.183	4	3.5	423.192	18.18	2	14512	L2.raw	0	0	0	RKN82865.1			PEAKS DB
RKTP	21.94	500.307	4	-2.8	501.313	51.31	2	47435	L2.raw	0	0	0	AZZ45857.1			PEAKS DB
IAAAT	21.94	445.254	5	-4	446.259	45.61	2	45475	L2.raw	6676800	1	1				PEAKS DB
LAAAT	21.94	445.254	5	-4	446.259	45.61	2	45475	L2.raw	6676800	1	1				PEAKS DB
VPMIF	21.93	605.325	5	0.1	606.332	30.56	2	27424	L2.raw	213040000	2	2				PEAKS DB
VPMLF	21.93	605.325	5	0.1	606.332	30.56	2	27424	L2.raw	213040000	2	2				PEAKS DB
DEIT	21.92	476.212	4	0	477.219	28.8	2	25433	L2.raw	1634400	1	1				PEAKS DB
DELT	21.92	476.212	4	0	477.219	28.8	2	25433	L2.raw	1634400	1	1	RKN82804.1:AZZ47036.1			PEAKS DB
KSTAAR	21.92	632.361	6	-0.8	317.187	24.97	2	21086	L2.raw	1419200	1	1	AZZ44127.1			PEAKS DB
IESGP	21.92	501.243	5	-3.3	502.249	49.14	2	45098	L2.raw	2665500	1	1				PEAKS DB
LESGP	21.92	501.243	5	-3.3	502.249	49.14	2	45098	L2.raw	2665500	1	1				PEAKS DB
YQVGGFP	21.91	766.365	7	-6.3	767.367	22.38	2	18710	L2.raw	741460	1	1	AZZ45358.1			PEAKS DB
IGVG	21.91	344.206	4	-0.6	345.213	56.07	2	52263	L2.raw	0	0	0				PEAKS DB
LGVG	21.91	344.206	4	-0.6	345.213	56.07	2	52263	L2.raw	0	0	0	RKN82804.1:RKN82373.1:RKN81419.1			PEAKS DB
WSRP	21.91	544.276	4	-3.9	545.281	26.56	2	24888	L2.raw	15490000	1	1				PEAKS DB
TDSAGP	21.91	546.229	6	0.5	547.236	17.98	2	14327	L2.raw	0	0	0	RKN81231.1			PEAKS DB
AGPML	21.9	487.247	5	6.2	488.257	28.33	2	24875	L2.raw	0	0	0				PEAKS DB
ATIA	21.89	374.216	4	1.6	375.224	51.37	2	48863	L2.raw	48967000	2	2				PEAKS DB
ATLA	21.89	374.216	4	1.6	375.224	51.37	2	48863	L2.raw	48967000	2	2	RKN82804.1:RKN83585.1			PEAKS DB
ATPI	21.89	400.232	4	-5	401.238	50.95	2	47082	L2.raw	0	0	0	AZZ45656.1			PEAKS DB
ATPL	21.89	400.232	4	-5	401.238	50.95	2	47082	L2.raw	0	0	0	RKN82804.1:AZZ46164.1:AZZ47036.1:AZZ45731.1:RKN76798.1			PEAKS DB
VMPPT	21.88	543.273	5	4.8	544.283	29.84	2	26116	L2.raw	5240200	1	1	RKN82397.1			PEAKS DB
KET	21.88	376.196	3	1.6	377.204	35.72	2	35530	L2.raw	17723000	1	1	RKN81758.1:RKN82667.1:RKN82397.1:RKN82507.1:RKN82385.1			PEAKS DB
KMGP	21.88	431.22	4	4.9	432.23	28.75	2	27038	L2.raw	16304000	1	1	RKN82985.1			PEAKS DB
PTTI	21.87	430.243	4	-5.4	431.248	56.6	2	52024	L2.raw	55150000	1	1	RKN77887.1			PEAKS DB
PTTL	21.87	430.243	4	-5.4	431.248	56.6	2	52024	L2.raw	55150000	1	1	RKN82804.1			PEAKS DB
KTLT	21.87	461.285	4	4.4	462.294	28.1	2	24525	L2.raw	1319400	1	1	RKN83047.1:AZZ45857.1			PEAKS DB
KTIT	21.87	461.285	4	4.4	462.294	28.1	2	24525	L2.raw	1319400	1	1				PEAKS DB
TAGGGAT	21.86	533.245	7	-5.4	534.249	20.5	2	16656	L2.raw	0	0	0	AZZ46630.1			PEAKS DB
VVIAT	21.84	501.316	5	-3.8	502.322	53.31	2	49360	L2.raw	482560	1	1				PEAKS DB
VVLAT	21.84	501.316	5	-3.8	502.322	53.31	2	49360	L2.raw	482560	1	1	AZZ45847.1			PEAKS DB
FGAAGGF	21.84	625.286	7	-5	626.29	36.01	2	32925	L2.raw	0	0	0				PEAKS DB
ADSF	21.84	438.175	4	-3.7	439.181	50.63	2	47279	L2.raw	893880	1	1	RKN78130.1			PEAKS DB
ETAIM	21.82	563.263	5	5.8	564.273	27.06	2	23722	L2.raw	2214900	1	1				PEAKS DB
ETALM	21.82	563.263	5	5.8	564.273	27.06	2	23722	L2.raw	2214900	1	1				PEAKS DB
IVVE	21.81	458.274	4	-2.7	459.28	57.05	2	49978	L2.raw	44257000	1	1	RKN81805.1			PEAKS DB
LVVE	21.81	458.274	4	-2.7	459.28	57.05	2	49978	L2.raw	44257000	1	1	RKN79523.1			PEAKS DB
YVAM	21.81	482.22	4	6.1	483.23	24.32	2	24880	L2.raw	63365000	1	1	RKN81758.1			PEAKS DB
ERFY	21.81	613.286	4	-5.5	614.29	28.35	2	27274	L2.raw	119860000	1	1	AOT99390.1:YP_009440053.1			PEAKS DB
TICP	21.81	432.204	4	1.9	433.212	20.48	2	16801	L2.raw	214380	1	1				PEAKS DB
TLCP	21.81	432.204	4	1.9	433.212	20.48	2	16801	L2.raw	214380	1	1				PEAKS DB
SVVL	21.8	416.264	4	-6	417.268	56.95	2	54305	L2.raw	41053000	1	1	RKN82801.1			PEAKS DB
SVVI	21.8	416.264	4	-6	417.268	56.95	2	54305	L2.raw	41053000	1	1	RKN82936.1			PEAKS DB
ICF	21.8	381.172	3	2.2	382.18	33.28	2	30208	L2.raw	1890200	2	2	RKN83135.1:RKN82385.1			PEAKS DB
LCF	21.8	381.172	3	2.2	382.18	33.28	2	30208	L2.raw	1890200	2	2	RKN76925.1:RKN83341.1			PEAKS DB
RSPYP	21.8	618.312	5	-5.3	619.317	25.39	2	21705	L2.raw	0	0	0				PEAKS DB
GPHHGP	21.8	600.277	6	4.2	601.287	18.64	2	14885	L2.raw	84905	1	1	RKN82383.1			PEAKS DB
VVPV	21.79	412.269	4	-4.8	413.274	58.49	2	55636	L2.raw	6015100	1	1	RKN76889.1			PEAKS DB
ISAAT	21.79	461.248	5	5.7	462.259	40.65	2	37495	L2.raw	0	0	0				PEAKS DB
LSAAT	21.79	461.248	5	5.7	462.259	40.65	2	37495	L2.raw	0	0	0				PEAKS DB
TVPD	21.79	430.206	4	2.3	431.215	16.15	2	12771	L2.raw	0	0	0	RKN83106.1:RKN77968.1:RKN76891.1			PEAKS DB
LIGV	21.78	400.269	4	-5.5	401.274	57.53	2	53728	L2.raw	0	0	0				PEAKS DB
IIGV	21.78	400.269	4	-5.5	401.274	57.53	2	53728	L2.raw	0	0	0	RKN82630.1			PEAKS DB
ILGV	21.78	400.269	4	-5.5	401.274	57.53	2	53728	L2.raw	0	0	0	RKN81419.1			PEAKS DB
LLGV	21.78	400.269	4	-5.5	401.274	57.53	2	53728	L2.raw	0	0	0	RKN83679.1			PEAKS DB
TVSS	21.78	392.191	4	4.2	393.2	22.53	2	18980	L2.raw	708570	1	1	RKN79523.1:RKN82936.1			PEAKS DB
KMAT	21.77	449.231	4	4.5	450.24	33.93	2	30927	L2.raw	11999000	1	1				PEAKS DB
VHPLYGQ	21.77	812.418	7	-1.4	813.424	24.8	2	21065	L2.raw	0	0	0	RKN83679.1			PEAKS DB
IIKNQ	21.76	614.375	5	-5.8	615.379	25.44	2	21750	L2.raw	0	0	0				PEAKS DB
LLKNQ	21.76	614.375	5	-5.8	615.379	25.44	2	21750	L2.raw	0	0	0				PEAKS DB
LIKNQ	21.76	614.375	5	-5.8	615.379	25.44	2	21750	L2.raw	0	0	0				PEAKS DB
ILKNQ	21.76	614.375	5	-5.8	615.379	25.44	2	21750	L2.raw	0	0	0				PEAKS DB
LMYT	21.76	526.246	4	5.7	527.256	38.83	2	35742	L2.raw	0	0	0				PEAKS DB
IMYT	21.76	526.246	4	5.7	527.256	38.83	2	35742	L2.raw	0	0	0				PEAKS DB
LLSWR	21.76	673.391	5	-4.5	337.701	21.33	2	17559	L2.raw	522440	1	1				PEAKS DB
LISWR	21.76	673.391	5	-4.5	337.701	21.33	2	17559	L2.raw	522440	1	1				PEAKS DB
IISWR	21.76	673.391	5	-4.5	337.701	21.33	2	17559	L2.raw	522440	1	1				PEAKS DB
QANY	21.76	494.212	4	-5.8	495.217	19.27	2	15503	L2.raw	0	0	0				PEAKS DB
LVCAA	21.75	475.247	5	4.7	476.256	33.91	2	30796	L2.raw	0	0	0				PEAKS DB
IVCAA	21.75	475.247	5	4.7	476.256	33.91	2	30796	L2.raw	0	0	0				PEAKS DB
FAHPQA	21.75	669.323	6	-4.8	670.327	23.29	2	19460	L2.raw	0	0	0	AZZ45293.1			PEAKS DB
KRSP	21.75	486.291	4	-2.5	487.298	44.78	2	41384	L2.raw	0	0	0	AZZ46164.1:AZZ47127.1:AZZ46175.1			PEAKS DB
LVMGAP	21.75	586.315	6	5.2	587.325	42.73	2	39487	L2.raw	0	0	0	AZZ44430.1			PEAKS DB
PAGFAP	21.74	558.28	6	-6.7	559.284	21.63	2	17611	L2.raw	4392200	1	1				PEAKS DB
SSTTT	21.74	495.218	5	0	496.225	25.12	2	21591	L2.raw	2244700	1	1				PEAKS DB
LLMIP	21.74	585.356	5	5.8	586.367	42.3	2	39458	L2.raw	44380000	1	1				PEAKS DB
LIMLP	21.74	585.356	5	5.8	586.367	42.3	2	39458	L2.raw	44380000	1	1				PEAKS DB
LLMLP	21.74	585.356	5	5.8	586.367	42.3	2	39458	L2.raw	44380000	1	1				PEAKS DB
ILMIP	21.74	585.356	5	5.8	586.367	42.3	2	39458	L2.raw	44380000	1	1				PEAKS DB
IIMIP	21.74	585.356	5	5.8	586.367	42.3	2	39458	L2.raw	44380000	1	1				PEAKS DB
YLFY	21.74	604.29	4	4.9	605.3	35.5	2	32425	L2.raw	0	0	0				PEAKS DB
YIFY	21.74	604.29	4	4.9	605.3	35.5	2	32425	L2.raw	0	0	0				PEAKS DB
IAHAAP	21.73	578.318	6	-5.4	579.322	29.97	2	27870	L2.raw	65323000	1	1				PEAKS DB
MAAY	21.73	454.189	4	4.4	455.198	25.32	2	21824	L2.raw	2576900	1	1				PEAKS DB
FGGPRGN	21.72	703.34	7	-2.8	704.346	20.94	2	17087	L2.raw	1973200	1	1	RKN82373.1			PEAKS DB
KTCI	21.71	463.247	4	5.1	464.256	27.46	2	24525	L2.raw	28209000	1	1				PEAKS DB
KTCL	21.71	463.247	4	5.1	464.256	27.46	2	24525	L2.raw	28209000	1	1				PEAKS DB
VSLF	21.71	464.264	4	-1.8	465.27	56.45	2	52677	L2.raw	4017100	1	1				PEAKS DB
VSIF	21.71	464.264	4	-1.8	465.27	56.45	2	52677	L2.raw	4017100	1	1				PEAKS DB
TLIE	21.7	474.269	4	-4.7	475.274	51.77	2	47711	L2.raw	30251000	1	1				PEAKS DB
TILE	21.7	474.269	4	-4.7	475.274	51.77	2	47711	L2.raw	30251000	1	1	RKN82507.1:RKN81517.1			PEAKS DB
TIIE	21.7	474.269	4	-4.7	475.274	51.77	2	47711	L2.raw	30251000	1	1	AOT99390.1:YP_009440053.1:RKN81174.1			PEAKS DB
TLLE	21.7	474.269	4	-4.7	475.274	51.77	2	47711	L2.raw	30251000	1	1	RKN82804.1:RKN81198.1:RKN82383.1			PEAKS DB
VLEIIT	21.7	686.421	6	-2.9	687.427	30.74	2	27568	L2.raw	703610	1	1				PEAKS DB
VLEILT	21.7	686.421	6	-2.9	687.427	30.74	2	27568	L2.raw	703610	1	1				PEAKS DB
VFATRA	21.69	663.37	6	-4.2	664.375	25.46	2	21731	L2.raw	46964000	1	1	AZZ44943.1			PEAKS DB
KMVP	21.69	473.267	4	5.6	474.277	32.19	2	30652	L2.raw	11510000	1	1	RKN83329.1:AZZ44958.1			PEAKS DB
TIAAI	21.69	487.301	5	-2.4	488.307	52.44	2	48842	L2.raw	1375500	1	1				PEAKS DB
TIAAL	21.69	487.301	5	-2.4	488.307	52.44	2	48842	L2.raw	1375500	1	1				PEAKS DB
TLAAI	21.69	487.301	5	-2.4	488.307	52.44	2	48842	L2.raw	1375500	1	1				PEAKS DB
TLAAL	21.69	487.301	5	-2.4	488.307	52.44	2	48842	L2.raw	1375500	1	1				PEAKS DB
LLGALM	21.69	616.362	6	6.6	617.373	39.68	2	36560	L2.raw	0	0	0				PEAKS DB
TRR	21.68	431.26	3	-5.8	432.265	24.62	2	20909	L2.raw	766100	1	1	RKN82804.1:RKN79523.1:RKN81799.1:AZZ47127.1:RKN81209.1:RKN79649.1:RKN83585.1:AZZ47084.1:AZZ47037.1			PEAKS DB
TVCF	21.68	468.204	4	6.4	469.214	25.65	2	21973	L2.raw	0	0	0				PEAKS DB
FVIM	21.67	508.272	4	4.8	509.282	37.72	2	34603	L2.raw	150340000	2	2				PEAKS DB
FVLM	21.67	508.272	4	4.8	509.282	37.72	2	34603	L2.raw	150340000	2	2				PEAKS DB
TASPT	21.67	475.228	5	-4.7	476.233	55.65	2	52770	L2.raw	7901900	1	1				PEAKS DB
RPWQ	21.67	585.302	4	-6.6	586.306	25.27	2	21581	L2.raw	2595600	1	1				PEAKS DB
PVMT	21.66	446.22	4	4.8	447.229	22.48	2	21914	L2.raw	8157300	1	1				PEAKS DB
IPEV	21.66	456.258	4	-3	457.264	56.6	2	48941	L2.raw	42145000	1	1	RKN82804.1:RKN76925.1			PEAKS DB
LPEV	21.66	456.258	4	-3	457.264	56.6	2	48941	L2.raw	42145000	1	1	RKN77887.1:AZZ45358.1:AZZ43693.1			PEAKS DB
LVARGP	21.66	611.375	6	-6.6	612.379	26.11	2	24779	L2.raw	25869000	1	1	AZZ44327.1			PEAKS DB
LGMLT	21.65	533.288	5	6.2	534.299	25.32	2	23782	L2.raw	259480000	1	1				PEAKS DB
LGMIT	21.65	533.288	5	6.2	534.299	25.32	2	23782	L2.raw	259480000	1	1				PEAKS DB
IGMIT	21.65	533.288	5	6.2	534.299	25.32	2	23782	L2.raw	259480000	1	1				PEAKS DB
IGMLT	21.65	533.288	5	6.2	534.299	25.32	2	23782	L2.raw	259480000	1	1				PEAKS DB
PKAT	21.65	415.243	4	-0.1	416.25	49.95	2	46302	L2.raw	1006300	1	1				PEAKS DB
EIML	21.65	504.262	4	4.2	505.271	38.77	2	35876	L2.raw	2334900	1	1	RKN78425.1			PEAKS DB
ELMI	21.65	504.262	4	4.2	505.271	38.77	2	35876	L2.raw	2334900	1	1				PEAKS DB
EIMI	21.65	504.262	4	4.2	505.271	38.77	2	35876	L2.raw	2334900	1	1				PEAKS DB
ELML	21.65	504.262	4	4.2	505.271	38.77	2	35876	L2.raw	2334900	1	1				PEAKS DB
KNFIP	21.65	617.354	5	-5.7	618.357	41.49	2	38297	L2.raw	0	0	0				PEAKS DB
KNFLP	21.65	617.354	5	-5.7	618.357	41.49	2	38297	L2.raw	0	0	0				PEAKS DB
FLMVP	21.64	605.325	5	-0.5	606.332	36.52	2	34690	L2.raw	53225000	1	1				PEAKS DB
PHIF	21.64	512.275	4	0.5	513.282	51.91	2	48020	L2.raw	0	0	0				PEAKS DB
PHLF	21.64	512.275	4	0.5	513.282	51.91	2	48020	L2.raw	0	0	0	RKN81758.1			PEAKS DB
KCYT	21.64	513.226	4	5.4	514.236	28.1	2	24334	L2.raw	7399000	1	1	RKN83065.1			PEAKS DB
ICPL	21.64	444.241	4	2.7	445.249	31.23	2	27996	L2.raw	0	0	0	AZZ43690.1			PEAKS DB
ICPI	21.64	444.241	4	2.7	445.249	31.23	2	27996	L2.raw	0	0	0				PEAKS DB
LCPI	21.64	444.241	4	2.7	445.249	31.23	2	27996	L2.raw	0	0	0				PEAKS DB
LCPL	21.64	444.241	4	2.7	445.249	31.23	2	27996	L2.raw	0	0	0	RKN83135.1			PEAKS DB
IAHHI	21.63	589.334	5	-6.3	590.337	22.08	2	18189	L2.raw	9386100	1	1				PEAKS DB
LAHHL	21.63	589.334	5	-6.3	590.337	22.08	2	18189	L2.raw	9386100	1	1				PEAKS DB
IAHHL	21.63	589.334	5	-6.3	590.337	22.08	2	18189	L2.raw	9386100	1	1				PEAKS DB
ARGGF	21.63	506.26	5	3.9	507.269	35.03	2	31899	L2.raw	1757100	1	1				PEAKS DB
IGLCP	21.62	501.262	5	5.9	502.272	26.26	2	27380	L2.raw	45861000	1	1				PEAKS DB
LGICP	21.62	501.262	5	5.9	502.272	26.26	2	27380	L2.raw	45861000	1	1				PEAKS DB
LGLCP	21.62	501.262	5	5.9	502.272	26.26	2	27380	L2.raw	45861000	1	1				PEAKS DB
TTMF	21.61	498.215	4	5.5	499.225	28	2	24290	L2.raw	133720000	1	1				PEAKS DB
LVIIR	21.61	612.432	5	-6.3	613.436	42.45	2	39045	L2.raw	18098000	1	1				PEAKS DB
IVILR	21.61	612.432	5	-6.3	613.436	42.45	2	39045	L2.raw	18098000	1	1				PEAKS DB
IVIIR	21.61	612.432	5	-6.3	613.436	42.45	2	39045	L2.raw	18098000	1	1				PEAKS DB
LVILR	21.61	612.432	5	-6.3	613.436	42.45	2	39045	L2.raw	18098000	1	1				PEAKS DB
LVLLR	21.61	612.432	5	-6.3	613.436	42.45	2	39045	L2.raw	18098000	1	1				PEAKS DB
IVLLR	21.61	612.432	5	-6.3	613.436	42.45	2	39045	L2.raw	18098000	1	1				PEAKS DB
LVLIR	21.61	612.432	5	-6.3	613.436	42.45	2	39045	L2.raw	18098000	1	1	AZZ46164.1			PEAKS DB
FFVV	21.6	510.284	4	4.3	511.294	24.94	2	21213	L2.raw	0	0	0				PEAKS DB
QKP	21.6	371.217	3	-0.4	372.224	27.89	2	24401	L2.raw	0	0	0	RKN82936.1:RKN77819.1:RKN78425.1:RKN81517.1			PEAKS DB
VMF	21.6	395.188	3	4.2	396.197	39.31	2	37720	L2.raw	30057000	3	3	RKN81758.1:AZZ44533.1:AZZ45201.1			PEAKS DB
NFGVFN	21.59	696.323	6	-0.6	697.33	30.23	2	26931	L2.raw	0	0	0	AZZ44577.1			PEAKS DB
TIMGF	21.58	567.273	5	6.2	568.283	31.54	2	27830	L2.raw	7425100	1	1				PEAKS DB
TLMGF	21.58	567.273	5	6.2	568.283	31.54	2	27830	L2.raw	7425100	1	1				PEAKS DB
EGKE	21.58	461.212	4	-4.2	462.217	53.67	2	49640	L2.raw	313040	1	1	RKN81758.1:RKN83047.1:RKN77010.1:RKN83065.1:RKN82385.1:RKN76798.1			PEAKS DB
RSVIQ	21.58	601.355	5	-5.6	602.359	25.12	2	21394	L2.raw	16251000	1	1				PEAKS DB
RSVLQ	21.58	601.355	5	-5.6	602.359	25.12	2	21394	L2.raw	16251000	1	1				PEAKS DB
VSVK	21.57	431.274	4	-4.7	432.28	50.08	2	46613	L2.raw	503510	1	1	AZZ46630.1			PEAKS DB
KHIP	21.57	493.301	4	6.4	494.312	31.73	2	28518	L2.raw	0	0	0	RKN76925.1			PEAKS DB
KHLP	21.57	493.301	4	6.4	494.312	31.73	2	28518	L2.raw	0	0	0	RKN78144.1			PEAKS DB
PKPT	21.57	441.259	4	-4.6	442.264	53.46	2	50425	L2.raw	2282300	1	1	RKN81647.1:AZZ44327.1			PEAKS DB
IYARE	21.57	650.339	5	-5.4	651.342	30.21	2	26905	L2.raw	0	0	0				PEAKS DB
LYARE	21.57	650.339	5	-5.4	651.342	30.21	2	26905	L2.raw	0	0	0				PEAKS DB
AVGMF	21.56	523.246	5	6.4	524.257	27.01	2	23409	L2.raw	12018000	1	1				PEAKS DB
LLGI	21.56	414.284	4	-5	415.289	57.7	2	50988	L2.raw	5415100	1	1				PEAKS DB
IIGI	21.56	414.284	4	-5	415.289	57.7	2	50988	L2.raw	5415100	1	1				PEAKS DB
LIGI	21.56	414.284	4	-5	415.289	57.7	2	50988	L2.raw	5415100	1	1				PEAKS DB
IIGL	21.56	414.284	4	-5	415.289	57.7	2	50988	L2.raw	5415100	1	1				PEAKS DB
LIGL	21.56	414.284	4	-5	415.289	57.7	2	50988	L2.raw	5415100	1	1				PEAKS DB
ILGL	21.56	414.284	4	-5	415.289	57.7	2	50988	L2.raw	5415100	1	1				PEAKS DB
ILGI	21.56	414.284	4	-5	415.289	57.7	2	50988	L2.raw	5415100	1	1				PEAKS DB
LLGL	21.56	414.284	4	-5	415.289	57.7	2	50988	L2.raw	5415100	1	1	AOT99418.1:YP_009440081.1:RKN83653.1			PEAKS DB
AMAF	21.55	438.194	4	4.6	439.203	28.3	2	26032	L2.raw	15243000	2	2				PEAKS DB
WIMI	21.55	561.298	4	4.7	562.308	46.8	2	43240	L2.raw	0	0	0				PEAKS DB
WIML	21.55	561.298	4	4.7	562.308	46.8	2	43240	L2.raw	0	0	0				PEAKS DB
WLMI	21.55	561.298	4	4.7	562.308	46.8	2	43240	L2.raw	0	0	0				PEAKS DB
WLML	21.55	561.298	4	4.7	562.308	46.8	2	43240	L2.raw	0	0	0	RKN82373.1			PEAKS DB
FSIC	21.55	468.204	4	4.6	469.214	24.94	2	21223	L2.raw	0	0	0				PEAKS DB
FSLC	21.55	468.204	4	4.6	469.214	24.94	2	21223	L2.raw	0	0	0	AZZ44817.1:AZZ45932.1			PEAKS DB
VWF	21.54	450.227	3	1.8	451.235	20.03	2	16215	L2.raw	0	0	0	RKN79523.1:RKN82936.1:QOJ43406.1:RKN81174.1			PEAKS DB
TTICI	21.54	549.283	5	5.9	550.294	20.74	2	16887	L2.raw	0	0	0				PEAKS DB
TTLCI	21.54	549.283	5	5.9	550.294	20.74	2	16887	L2.raw	0	0	0				PEAKS DB
KSGML	21.53	534.284	5	5.9	535.294	28.55	2	24967	L2.raw	70913000	1	1				PEAKS DB
IGLSAKN	21.53	701.407	7	-3.3	702.412	29.3	2	25859	L2.raw	7404200	1	1				PEAKS DB
LGLSAKN	21.53	701.407	7	-3.3	702.412	29.3	2	25859	L2.raw	7404200	1	1				PEAKS DB
LAPP	21.53	396.237	4	-5.5	397.242	53.66	2	53382	L2.raw	16330000	1	1	RKN83585.1			PEAKS DB
IAPP	21.53	396.237	4	-5.5	397.242	53.66	2	53382	L2.raw	16330000	1	1	RKN82804.1			PEAKS DB
ERWP	21.52	586.286	4	5.6	587.297	29.13	2	25751	L2.raw	0	0	0	RKN82507.1			PEAKS DB
HLAMLGF	21.52	787.405	7	2.4	394.711	25.37	2	21744	L2.raw	292090	1	1	AZZ45894.1			PEAKS DB
TDGF	21.52	438.175	4	-3.7	439.181	50.63	2	46387	L2.raw	893880	1	1				PEAKS DB
GVLLT	21.52	501.316	5	-2.2	502.322	52.57	2	48588	L2.raw	239740	1	1				PEAKS DB
GVIIT	21.52	501.316	5	-2.2	502.322	52.57	2	48588	L2.raw	239740	1	1				PEAKS DB
GVLIT	21.52	501.316	5	-2.2	502.322	52.57	2	48588	L2.raw	239740	1	1				PEAKS DB
GVILT	21.52	501.316	5	-2.2	502.322	52.57	2	48588	L2.raw	239740	1	1				PEAKS DB
LGMVT	21.52	519.273	5	5.5	520.283	21.63	2	22589	L2.raw	2664200000	2	2				PEAKS DB
IGMVT	21.52	519.273	5	5.5	520.283	21.63	2	22589	L2.raw	2664200000	2	2				PEAKS DB
KGHT	21.51	441.234	4	-2.8	442.24	35.37	2	34123	L2.raw	59476000	1	1				PEAKS DB
DVHP	21.51	466.218	4	-3.6	467.223	52.67	2	48634	L2.raw	150440	1	1	RKN82804.1:RKN83329.1:RKN83679.1:AZZ47611.1			PEAKS DB
ILAN	21.51	429.259	4	-3.7	430.264	47.54	2	44011	L2.raw	1498900	2	2	RKN80056.1			PEAKS DB
IIAN	21.51	429.259	4	-3.7	430.264	47.54	2	44011	L2.raw	1498900	2	2				PEAKS DB
LLAN	21.51	429.259	4	-3.7	430.264	47.54	2	44011	L2.raw	1498900	2	2	RKN81758.1:RKN80280.1			PEAKS DB
LIAN	21.51	429.259	4	-3.7	430.264	47.54	2	44011	L2.raw	1498900	2	2	RKN79359.1:RKN82801.1:RKN81799.1:RKN76798.1			PEAKS DB
DRGIF	21.51	606.312	5	-6.8	607.316	37.67	2	34950	L2.raw	19213000	1	1	AZZ44792.1			PEAKS DB
TVGV	21.51	374.216	4	1.6	375.224	51.37	2	47254	L2.raw	53241000	3	3				PEAKS DB
MLPSP	21.5	543.273	5	4.8	544.283	29.84	2	26393	L2.raw	5240200	1	1	AZZ46076.1			PEAKS DB
FGMI	21.5	466.225	4	4.6	467.234	39.62	2	36499	L2.raw	0	0	0	AZZ44433.1			PEAKS DB
FGML	21.5	466.225	4	4.6	467.234	39.62	2	36499	L2.raw	0	0	0				PEAKS DB
LDMI	21.49	490.246	4	5.9	491.256	25.17	2	21152	L2.raw	2421500	1	1				PEAKS DB
IDMI	21.49	490.246	4	5.9	491.256	25.17	2	21152	L2.raw	2421500	1	1				PEAKS DB
LDML	21.49	490.246	4	5.9	491.256	25.17	2	21152	L2.raw	2421500	1	1	RKN77968.1			PEAKS DB
IDML	21.49	490.246	4	5.9	491.256	25.17	2	21152	L2.raw	2421500	1	1	AZZ44817.1			PEAKS DB
AVAHA	21.49	467.249	5	5.5	468.259	22.48	2	18571	L2.raw	220850	1	1				PEAKS DB
YVVT	21.49	480.258	4	3.3	481.267	51.62	2	47693	L2.raw	239250	1	1				PEAKS DB
ISLM	21.49	462.251	4	5.3	463.261	23.87	2	22699	L2.raw	204670000	1	1				PEAKS DB
ISIM	21.49	462.251	4	5.3	463.261	23.87	2	22699	L2.raw	204670000	1	1				PEAKS DB
LSIM	21.49	462.251	4	5.3	463.261	23.87	2	22699	L2.raw	204670000	1	1				PEAKS DB
LSLM	21.49	462.251	4	5.3	463.261	23.87	2	22699	L2.raw	204670000	1	1	RKN81654.1			PEAKS DB
MLTCP	21.49	563.245	5	0.5	564.252	31.14	2	28037	L2.raw	2362600	1	1	AZZ44751.1			PEAKS DB
VKAA	21.48	387.248	4	-6.1	388.253	55.75	2	52587	L2.raw	4147600	1	1	RKN80092.1:AZZ46203.1			PEAKS DB
MVEY	21.48	540.225	4	6	541.236	26.5	2	22900	L2.raw	0	0	0	AZZ47127.1			PEAKS DB
RTP	21.48	372.212	3	1.8	373.22	27.85	2	24401	L2.raw	470520	1	1	RKN82804.1:RKN76889.1:RKN79523.1:RKN82667.1:RKN83265.1:RKN83329.1:RKN82630.1:AZZ47658.1:RKN78130.1:RKN83585.1:AZZ47410.1:AZZ47463.1:RKN79780.1:AZZ47611.1			PEAKS DB
YAGTRT	21.47	667.329	6	-4	668.333	22.38	2	19594	L2.raw	25018000	2	2	AZZ45675.1			PEAKS DB
LAVA	21.47	372.237	4	-6	373.242	57.05	2	53954	L2.raw	54225000	1	1				PEAKS DB
IAVA	21.47	372.237	4	-6	373.242	57.05	2	53954	L2.raw	54225000	1	1				PEAKS DB
VSFT	21.47	452.227	4	-3.4	453.233	53.66	2	49769	L2.raw	0	0	0	RKN82804.1:AZZ47127.1:RKN81654.1			PEAKS DB
PVFPLF	21.47	718.405	6	-5.1	719.409	53.76	2	49876	L2.raw	0	0	0				PEAKS DB
MGVSI	21.46	505.257	5	5.7	506.267	32.44	2	33733	L2.raw	11377000	1	1				PEAKS DB
MGVSL	21.46	505.257	5	5.7	506.267	32.44	2	33733	L2.raw	11377000	1	1	AZZ47686.1			PEAKS DB
ILGVT	21.46	501.316	5	-3.8	502.322	53.31	2	49309	L2.raw	482560	1	1				PEAKS DB
LLGVT	21.46	501.316	5	-3.8	502.322	53.31	2	49309	L2.raw	482560	1	1				PEAKS DB
IIGVT	21.46	501.316	5	-3.8	502.322	53.31	2	49309	L2.raw	482560	1	1	RKN82630.1			PEAKS DB
LIGVT	21.46	501.316	5	-3.8	502.322	53.31	2	49309	L2.raw	482560	1	1	AZZ44168.1			PEAKS DB
VSKK	21.46	460.301	4	-3.6	461.307	56.25	2	52422	L2.raw	293170	1	1	RKN83679.1:RKN81209.1:RKN77968.1			PEAKS DB
EAPP	21.46	412.196	4	-0.5	413.203	21.3	2	17336	L2.raw	2760300	1	1	RKN82804.1:AZZ44327.1			PEAKS DB
FGGMI	21.45	523.246	5	6.4	524.257	36.47	2	34502	L2.raw	82574000	2	2				PEAKS DB
FGGML	21.45	523.246	5	6.4	524.257	36.47	2	34502	L2.raw	82574000	2	2				PEAKS DB
FSRTEQ	21.45	766.361	6	-3.1	767.366	23.47	2	19204	L2.raw	5435800	1	1	AZZ45847.1			PEAKS DB
QGYR	21.45	522.255	4	5.8	523.265	19.18	2	15414	L2.raw	0	0	0	RKN82801.1:RKN83329.1			PEAKS DB
TPSCCQ	21.44	637.22	6	-6.6	638.223	12.79	2	13594	L2.raw	7466900	1	1				PEAKS DB
FPSHP	21.44	583.275	5	-3.1	584.281	23.77	2	20720	L2.raw	62423000	1	1				PEAKS DB
LAGAMI	21.44	574.315	6	5.9	575.326	29.94	2	28687	L2.raw	138370000	1	1				PEAKS DB
APVL	21.43	398.253	4	3.4	399.262	59.47	2	55600	L2.raw	0	0	0	RKN77887.1:RKN81419.1			PEAKS DB
APVI	21.43	398.253	4	3.4	399.262	59.47	2	55600	L2.raw	0	0	0				PEAKS DB
GFSQSQRY	21.43	971.446	8	1.1	972.454	22.03	2	17898	L2.raw	2868100	1	1				PEAKS DB
EVAK	21.43	445.254	4	-4	446.259	45.61	2	43081	L2.raw	6676800	1	1	RKN81647.1:AZZ45293.1:RKN77010.1:AZZ44958.1			PEAKS DB
IRPTYN	21.43	762.402	6	-2.6	763.408	27.72	2	23876	L2.raw	255910000	1	1	RKN82865.1			PEAKS DB
YRLF	21.42	597.327	4	-6.6	598.331	43.7	2	42425	L2.raw	25012000	1	1				PEAKS DB
YRIF	21.42	597.327	4	-6.6	598.331	43.7	2	42425	L2.raw	25012000	1	1				PEAKS DB
FAAAAVSK	21.42	763.423	8	-1.8	764.429	31.64	2	28523	L2.raw	1219800	1	1	AZZ47127.1			PEAKS DB
MSPY	21.41	496.199	4	5.6	497.209	25.02	2	21386	L2.raw	1920900	1	1				PEAKS DB
MPG	21.4	303.125	3	0.7	304.133	27.75	2	24246	L2.raw	0	0	0	AZZ47686.1			PEAKS DB
MVTT	21.39	450.215	4	3.8	451.224	25.42	2	24007	L2.raw	29824000	1	1				PEAKS DB
KEIFY	21.39	698.364	5	5.7	699.375	25.42	2	21565	L2.raw	230920	1	1				PEAKS DB
KELFY	21.39	698.364	5	5.7	699.375	25.42	2	21565	L2.raw	230920	1	1				PEAKS DB
ISAAP	21.39	457.254	5	-3.4	458.259	45.74	2	42265	L2.raw	377820	1	1				PEAKS DB
LSAAP	21.39	457.254	5	-3.4	458.259	45.74	2	42265	L2.raw	377820	1	1				PEAKS DB
TSAT	21.39	378.175	4	6.5	379.185	17.96	2	14331	L2.raw	17203	1	1				PEAKS DB
TTEP	21.38	446.201	4	-4.7	447.207	56.9	2	53914	L2.raw	2730700	1	1	AZZ44577.1			PEAKS DB
QAAP	21.37	385.196	4	-1.6	386.203	22.88	2	19262	L2.raw	2248300	1	1	AZZ47036.1			PEAKS DB
DDEP	21.37	474.16	4	5.5	475.17	29.79	2	26493	L2.raw	2028700	1	1	AZZ47658.1			PEAKS DB
LVSML	21.37	561.32	5	6.7	562.331	30.52	2	22712	L2.raw	71046000	1	1				PEAKS DB
IVSMI	21.37	561.32	5	6.7	562.331	30.52	2	22712	L2.raw	71046000	1	1				PEAKS DB
LVSMI	21.37	561.32	5	6.7	562.331	30.52	2	22712	L2.raw	71046000	1	1				PEAKS DB
IVSML	21.37	561.32	5	6.7	562.331	30.52	2	22712	L2.raw	71046000	1	1	AZZ45660.1			PEAKS DB
DRW	21.37	475.218	3	-3	476.224	31.69	2	29031	L2.raw	9782100	1	1	RKN81805.1:RKN81799.1:AZZ47127.1:RKN77963.1:AZZ44613.1:RKN81177.1:AZZ45134.1			PEAKS DB
VVM	21.37	347.188	3	0.1	348.195	25.71	2	22018	L2.raw	530320	1	1	RKN81647.1:AZZ45898.1:RKN82985.1:RKN78662.1:RKN83373.1:AZZ45894.1:AZZ47239.1:AZZ45857.1:AZZ46081.1			PEAKS DB
AFTMI	21.36	581.288	5	6.6	582.299	29.94	2	28644	L2.raw	17100000	1	1				PEAKS DB
ATGARW	21.36	660.334	6	-4.2	661.339	22.73	2	20316	L2.raw	16236000	1	1				PEAKS DB
DFLM	21.36	524.231	4	5.1	525.24	37.42	2	34172	L2.raw	9270100	1	1				PEAKS DB
DFIM	21.36	524.231	4	5.1	525.24	37.42	2	34172	L2.raw	9270100	1	1				PEAKS DB
VYPY	21.35	540.258	4	5.3	541.269	30.14	2	27438	L2.raw	37480000	1	1	RKN81517.1:RKN76884.1			PEAKS DB
VTMT	21.35	450.215	4	3.8	451.224	25.42	2	21594	L2.raw	29824000	1	1				PEAKS DB
CIR	21.34	390.205	3	6.5	391.215	50.5	2	46655	L2.raw	0	0	0	RKN82804.1:AZZ44807.1			PEAKS DB
CLR	21.34	390.205	3	6.5	391.215	50.5	2	46655	L2.raw	0	0	0	RKN82667.1:AZZ44792.1			PEAKS DB
RWFP	21.34	604.312	4	0.9	605.32	25.17	2	21262	L2.raw	2154100	1	1				PEAKS DB
VMFY	21.34	558.251	4	5.1	559.261	43.1	2	39783	L2.raw	1909100	1	1				PEAKS DB
AEIEA	21.33	531.254	5	-3.6	532.259	53.36	2	49864	L2.raw	1067400	1	1				PEAKS DB
AELEA	21.33	531.254	5	-3.6	532.259	53.36	2	49864	L2.raw	1067400	1	1	AZZ43619.1			PEAKS DB
EAIAE	21.33	531.254	5	-3.6	532.259	53.36	2	49141	L2.raw	1067400	1	1	AZZ47410.1			PEAKS DB
EALAE	21.33	531.254	5	-3.6	532.259	53.36	2	49141	L2.raw	1067400	1	1				PEAKS DB
SDMSRQ	21.33	722.302	6	-6.2	723.305	17.08	2	13520	L2.raw	0	0	0	RKN81068.1			PEAKS DB
TLSIIFKN	21.33	934.549	8	0.6	935.557	48.34	2	44574	L2.raw	1954100	1	1	RKN81209.1			PEAKS DB
PLWVEIKI	21.33	996.601	8	-3	997.605	48.88	2	45091	L2.raw	2303500	1	1	RKN79780.1			PEAKS DB
TVVGY	21.32	537.28	5	-0.1	538.287	19.37	2	15593	L2.raw	0	0	0	RKN83464.1			PEAKS DB
PAAM	21.31	388.178	4	-5.8	389.183	19.79	2	15996	L2.raw	154430	1	1	AZZ47686.1			PEAKS DB
QVMP	21.3	473.231	4	3.3	474.24	25.87	2	22218	L2.raw	0	0	0				PEAKS DB
TRST	21.3	463.239	4	-5	464.244	17.68	2	14059	L2.raw	0	0	0	AZZ44168.1			PEAKS DB
MLTM	21.3	494.223	4	3.7	495.232	28.48	2	25628	L2.raw	1109100	1	1				PEAKS DB
MITM	21.3	494.223	4	3.7	495.232	28.48	2	25628	L2.raw	1109100	1	1				PEAKS DB
RRP	21.29	427.265	3	-0.2	428.273	26.38	2	22776	L2.raw	0	0	0	AZZ47410.1:RKN82385.1:AZZ47611.1:AZZ47297.1			PEAKS DB
WSVNQ	21.29	632.292	5	-2.6	633.297	28.69	2	25276	L2.raw	0	0	0	AZZ47035.1			PEAKS DB
RSDAP	21.29	544.26	5	-2.6	545.266	25.02	2	21535	L2.raw	11189000	1	1				PEAKS DB
VKTP	21.28	443.274	4	-3.9	444.28	56.4	2	48827	L2.raw	6072800	1	1	AZZ46164.1:AZZ44953.1:AZZ45249.1			PEAKS DB
FFPY	21.27	572.263	4	6.5	573.274	32.24	2	29143	L2.raw	3085600	1	1	RKN79305.1			PEAKS DB
NSGY	21.27	439.17	4	5.3	440.18	25.45	2	21724	L2.raw	376480	1	1	RKN81647.1:RKN81799.1			PEAKS DB
VIGYR	21.27	606.349	5	-5.7	607.353	27.56	2	23733	L2.raw	10114000	1	1	AZZ45894.1			PEAKS DB
VLGYR	21.27	606.349	5	-5.7	607.353	27.56	2	23733	L2.raw	10114000	1	1	AZZ44613.1			PEAKS DB
LAMGY	21.26	553.257	5	5.5	554.267	22.88	2	21153	L2.raw	39828000	1	1				PEAKS DB
IVCF	21.26	480.241	4	-2.8	481.247	21.12	2	17262	L2.raw	0	0	0				PEAKS DB
LVCF	21.26	480.241	4	-2.8	481.247	21.12	2	17262	L2.raw	0	0	0				PEAKS DB
TPAA	21.26	358.185	4	1.8	359.193	44.84	2	44931	L2.raw	28377000	1	1	AZZ46164.1			PEAKS DB
VTMP	21.26	446.22	4	4.8	447.229	22.48	2	18742	L2.raw	8157300	1	1	AZZ47084.1			PEAKS DB
WGF	21.25	408.18	3	4.2	409.189	23.42	2	20190	L2.raw	15954000	2	2	RKN81758.1:RKN81419.1:AOT99418.1:YP_009440081.1:RKN79305.1:AZZ46280.1:AZZ45012.1			PEAKS DB
KCA	21.25	320.152	3	1.2	321.159	23.07	2	19231	L2.raw	0	0	0	AZZ47751.1			PEAKS DB
ERGP	21.25	457.228	4	-3	458.234	23.42	2	20128	L2.raw	118890000	1	1				PEAKS DB
DRGP	21.24	443.213	4	4.6	444.222	18.21	2	14539	L2.raw	0	0	0	AZZ44974.1			PEAKS DB
ERYF	21.23	613.286	4	-6	614.29	35.37	2	32296	L2.raw	119860000	1	1	RKN78659.1:AZZ47751.1			PEAKS DB
LGMAIAA	21.23	645.352	7	6.5	646.364	33.8	2	30660	L2.raw	134060000	1	1	AZZ46749.1			PEAKS DB
FVWIAMP	21.22	862.441	7	3.9	432.229	27.48	2	23952	L2.raw	0	0	0	RKN80797.1			PEAKS DB
TVNY	21.22	495.233	4	-3.9	496.238	18.32	2	14640	L2.raw	0	0	0	RKN79523.1:RKN77819.1			PEAKS DB
FCV	21.21	367.157	3	1.8	368.164	33.28	2	30301	L2.raw	15581000	1	1	RKN82804.1:RKN82985.1			PEAKS DB
NAFTGG	21.21	565.25	6	-4.4	566.254	24.67	2	20947	L2.raw	180020	1	1	RKN79649.1			PEAKS DB
YVDT	21.2	496.217	4	-1.7	497.223	50.11	2	46144	L2.raw	468950	1	1	RKN81647.1			PEAKS DB
ERLPF	21.2	660.36	5	-4.3	661.364	48.58	2	44835	L2.raw	3206300	1	1				PEAKS DB
ERIPF	21.2	660.36	5	-4.3	661.364	48.58	2	44835	L2.raw	3206300	1	1				PEAKS DB
APGGGVGP	21.2	610.307	8	-5.5	611.311	21.63	2	17760	L2.raw	1079700	1	1	AZZ45777.1			PEAKS DB
PHDTY	21.2	631.26	5	-4.8	632.264	19.44	2	15665	L2.raw	643690	1	1				PEAKS DB
TAFGRT	21.2	651.334	6	-5.4	652.338	26.31	2	22997	L2.raw	28153000	1	1	AZZ45656.1			PEAKS DB
WAFW	21.2	608.275	4	-6.8	609.278	31.24	2	27963	L2.raw	16108000	1	1				PEAKS DB
KNFI	21.19	520.301	4	-6.6	521.305	45.27	2	41840	L2.raw	0	0	0	AOT99390.1:YP_009440053.1			PEAKS DB
KNFL	21.19	520.301	4	-6.6	521.305	45.27	2	41840	L2.raw	0	0	0				PEAKS DB
VLWR	21.19	572.343	4	0.2	573.351	28.39	2	24934	L2.raw	2373400	1	1	AZZ45337.1			PEAKS DB
VIWR	21.19	572.343	4	0.2	573.351	28.39	2	24934	L2.raw	2373400	1	1				PEAKS DB
FSVT	21.19	452.227	4	-3.4	453.233	55.58	2	51752	L2.raw	0	0	0	RKN82804.1			PEAKS DB
VAQT	21.19	417.222	4	-3.9	418.228	19.69	2	16083	L2.raw	5215600	1	1				PEAKS DB
LTWSR	21.19	661.355	5	-4.4	662.359	25.32	2	21840	L2.raw	26173000	1	1	AZZ44533.1			PEAKS DB
YSMT	21.19	500.194	4	4.9	501.204	22.52	2	18666	L2.raw	0	0	0				PEAKS DB
IGGSR	21.18	488.271	5	-2	489.277	23.27	2	20114	L2.raw	2101100	1	1				PEAKS DB
LGGSR	21.18	488.271	5	-2	489.277	23.27	2	20114	L2.raw	2101100	1	1				PEAKS DB
AFGML	21.18	537.262	5	6	538.273	32.63	2	30940	L2.raw	27751000	1	1				PEAKS DB
AFGMI	21.18	537.262	5	6	538.273	32.63	2	30940	L2.raw	27751000	1	1				PEAKS DB
TIDQ	21.17	475.228	4	4.1	476.237	24.52	2	20738	L2.raw	256780	1	1	RKN76889.1			PEAKS DB
TLDQ	21.17	475.228	4	4.1	476.237	24.52	2	20738	L2.raw	256780	1	1	RKN82804.1:AZZ44629.1			PEAKS DB
PYVN	21.16	491.238	4	-3.8	492.243	20.33	2	16652	L2.raw	171270	1	1				PEAKS DB
SLGV	21.16	374.216	4	0.2	375.224	50.48	2	46816	L2.raw	4273200	1	1				PEAKS DB
SIGV	21.16	374.216	4	0.2	375.224	50.48	2	46816	L2.raw	4273200	1	1				PEAKS DB
ELPV	21.15	456.258	4	-3	457.264	56.6	2	54785	L2.raw	42145000	1	1				PEAKS DB
EIPV	21.15	456.258	4	-3	457.264	56.6	2	54785	L2.raw	42145000	1	1	RKN82373.1:RKN77963.1			PEAKS DB
NGF	21.15	336.143	3	-5	337.149	48.19	2	44506	L2.raw	0	0	0	RKN82804.1:RKN82936.1:RKN81805.1:RKN81647.1:RKN81689.1:RKN81799.1:RKN81209.1:RKN83179.1:RKN82795.1:RKN81068.1:RKN83653.1			PEAKS DB
YTIT	21.14	496.253	4	-1.6	497.26	51.72	2	47004	L2.raw	939480	1	1	RKN77887.1:RKN76889.1:RKN77963.1:RKN77968.1			PEAKS DB
YTLT	21.14	496.253	4	-1.6	497.26	51.72	2	47004	L2.raw	939480	1	1	RKN82804.1			PEAKS DB
VIEK	21.13	487.301	4	-2.3	488.307	56.15	2	53302	L2.raw	1282300	1	1				PEAKS DB
VLEK	21.13	487.301	4	-2.3	488.307	56.15	2	53302	L2.raw	1282300	1	1				PEAKS DB
FACL	21.13	452.209	4	4.4	453.219	27.26	2	25001	L2.raw	15267000	1	1				PEAKS DB
FACI	21.13	452.209	4	4.4	453.219	27.26	2	25001	L2.raw	15267000	1	1				PEAKS DB
PSKT	21.13	431.238	4	-5.5	432.243	55.13	2	48791	L2.raw	21698000	1	1	RKN81758.1:RKN82801.1:AZZ44817.1:RKN80092.1			PEAKS DB
LVQM	21.12	489.262	4	5.4	490.272	25.37	2	21730	L2.raw	143270000	1	1				PEAKS DB
IVQM	21.12	489.262	4	5.4	490.272	25.37	2	21730	L2.raw	143270000	1	1				PEAKS DB
TVGT	21.11	376.196	4	1.6	377.204	50.45	2	46572	L2.raw	124030	1	1	RKN82804.1:AZZ46164.1:RKN82936.1			PEAKS DB
GVIGV	21.1	443.274	5	-3.9	444.28	56.4	2	51042	L2.raw	6072800	1	1	AZZ44914.1			PEAKS DB
GVLGV	21.1	443.274	5	-3.9	444.28	56.4	2	51042	L2.raw	6072800	1	1				PEAKS DB
KCGP	21.1	403.189	4	-6.3	404.194	17.57	2	13867	L2.raw	366180	1	1				PEAKS DB
KMSGF	21.08	568.268	5	5.8	569.278	24.72	2	21002	L2.raw	3680700	1	1				PEAKS DB
KTTMP	21.08	576.294	5	6.2	577.305	27.11	2	25456	L2.raw	52764000	1	1				PEAKS DB
ATLLE	21.07	545.306	5	-2.5	546.312	50.03	2	46134	L2.raw	963850	1	1	AZZ47410.1:AZZ46586.1			PEAKS DB
ATILE	21.07	545.306	5	-2.5	546.312	50.03	2	46134	L2.raw	963850	1	1				PEAKS DB
ATLIE	21.07	545.306	5	-2.5	546.312	50.03	2	46134	L2.raw	963850	1	1	RKN78797.1			PEAKS DB
KRGG	21.07	416.25	4	-5.5	417.255	32.63	2	31509	L2.raw	103900000	2	2				PEAKS DB
LVVN	21.07	443.274	4	-4	444.28	56.4	2	53222	L2.raw	6072800	1	1	RKN77887.1:RKN82936.1			PEAKS DB
IVVN	21.07	443.274	4	-4	444.28	56.4	2	53222	L2.raw	6072800	1	1	RKN83265.1:RKN83135.1			PEAKS DB
VVLGSDWR	21.07	930.492	8	1.1	931.501	40.11	2	36906	L2.raw	2178900	1	1	RKN78797.1			PEAKS DB
KAMY	21.07	511.247	4	0.3	512.254	25.42	2	21482	L2.raw	3720200	2	2				PEAKS DB
PVKT	21.07	443.274	4	-3.9	444.28	56.4	2	50325	L2.raw	6072800	1	1	RKN82838.1:AZZ45249.1			PEAKS DB
MSIGMVQ	21.06	764.356	7	5.7	765.368	31.11	2	27939	L2.raw	424290	1	1	RKN82667.1			PEAKS DB
LGAMIA	21.06	574.315	6	5.9	575.326	29.94	2	31694	L2.raw	217870000	2	2				PEAKS DB
ISDAA	21.06	475.228	5	-4.7	476.233	55.65	2	47824	L2.raw	7901900	1	1				PEAKS DB
LSDAA	21.06	475.228	5	-4.7	476.233	55.65	2	47824	L2.raw	7901900	1	1				PEAKS DB
GPAGHQ	21.06	565.261	6	-1.6	566.267	19.73	2	15928	L2.raw	0	0	0				PEAKS DB
RMT	21.06	406.2	3	4.2	407.209	16.63	2	13149	L2.raw	0	0	0	RKN81419.1:AZZ44433.1:AZZ46929.1:RKN81177.1:AZZ44249.1			PEAKS DB
LLAHPT	21.05	650.375	6	-4.9	651.379	31.49	2	29382	L2.raw	13502000	1	1				PEAKS DB
IIAHPT	21.05	650.375	6	-4.9	651.379	31.49	2	29382	L2.raw	13502000	1	1				PEAKS DB
LIAHPT	21.05	650.375	6	-4.9	651.379	31.49	2	29382	L2.raw	13502000	1	1				PEAKS DB
IVGLM	21.04	531.309	5	6	532.319	32.88	2	32449	L2.raw	77357000	1	1				PEAKS DB
LVGIM	21.04	531.309	5	6	532.319	32.88	2	32449	L2.raw	77357000	1	1	RKN83179.1			PEAKS DB
IVGIM	21.04	531.309	5	6	532.319	32.88	2	32449	L2.raw	77357000	1	1				PEAKS DB
LVGLM	21.04	531.309	5	6	532.319	32.88	2	32449	L2.raw	77357000	1	1	RKN80775.1			PEAKS DB
VFGF	21.03	468.237	4	1.4	469.245	17.79	2	14261	L2.raw	86233	1	1	RKN79359.1:AZZ45293.1:AZZ45337.1:RKN76798.1			PEAKS DB
VAHF	21.03	472.243	4	-1.2	473.25	21.23	2	17325	L2.raw	117200	1	1				PEAKS DB
VYK	21.02	408.237	3	-5.1	409.242	58.2	2	55766	L2.raw	1268600	1	1	RKN81758.1:RKN82667.1:RKN83329.1:RKN81198.1:RKN83653.1:RKN81000.1:RKN77968.1:RKN79775.1:RKN80092.1:RKN81177.1:RKN81592.1			PEAKS DB
LAGPHP	21.02	590.318	6	-6.4	591.321	22.38	2	18529	L2.raw	0	0	0	AZZ45086.1			PEAKS DB
ARALVT	21.02	629.386	6	-5.5	630.39	24.62	2	20780	L2.raw	33495000	1	1				PEAKS DB
AIMVSP	21.01	616.325	6	6.4	617.337	31.04	2	27957	L2.raw	46501000	1	1				PEAKS DB
QWNNQ	21.01	688.293	5	-4	689.297	22.93	2	19118	L2.raw	2145500	1	1	RKN76891.1			PEAKS DB
MLSVP	21.01	545.288	5	6.4	546.299	36.67	2	37393	L2.raw	39416000	1	1	AZZ47686.1			PEAKS DB
ITMT	21.01	464.231	4	4.2	465.24	25.81	2	22673	L2.raw	61588000	1	1	RKN76889.1			PEAKS DB
LTMT	21.01	464.231	4	4.2	465.24	25.81	2	22673	L2.raw	61588000	1	1	RKN81198.1			PEAKS DB
EPGI	21	414.211	4	4.9	415.221	30.86	2	27600	L2.raw	0	0	0				PEAKS DB
EPGL	21	414.211	4	4.9	415.221	30.86	2	27600	L2.raw	0	0	0	AZZ46749.1			PEAKS DB
FPW	20.99	448.211	3	5.1	449.221	47.39	2	43782	L2.raw	0	0	0	RKN80775.1:RKN81689.1:AZZ45249.1			PEAKS DB
RSDKYT	20.99	768.377	6	-3.5	769.381	34.94	2	31854	L2.raw	0	0	0	RKN77968.1			PEAKS DB
LGQ	20.99	316.175	3	0.2	317.182	46.54	2	42927	L2.raw	554000	1	1	AOT99390.1:YP_009440053.1			PEAKS DB
IGQ	20.99	316.175	3	0.2	317.182	46.54	2	42927	L2.raw	554000	1	1	AOT99385.1:YP_009440048.1			PEAKS DB
IVNT	20.99	445.254	4	-4.1	446.259	45.61	2	44727	L2.raw	6676800	1	1				PEAKS DB
LVNT	20.99	445.254	4	-4.1	446.259	45.61	2	44727	L2.raw	6676800	1	1	RKN77887.1:RKN81419.1:RKN82871.1:RKN83464.1			PEAKS DB
DGRIF	20.98	606.312	5	-6.8	607.316	37.67	2	34658	L2.raw	19213000	1	1				PEAKS DB
DGRLF	20.98	606.312	5	-6.8	607.316	37.67	2	34658	L2.raw	19213000	1	1				PEAKS DB
FWPANQ	20.97	761.35	6	-2.5	762.355	39.11	2	37297	L2.raw	4461800	1	1	AZZ45293.1			PEAKS DB
DGR	20.97	346.16	3	-1.8	347.167	58.64	2	54505	L2.raw	526080	1	1	RKN83265.1:RKN83135.1:RKN83329.1:RKN83106.1:RKN82795.1:RKN82507.1			PEAKS DB
KNSYF	20.97	657.312	5	-4.8	658.316	34.33	2	30999	L2.raw	33689000	1	1	RKN83135.1			PEAKS DB
FGRPF	20.97	622.323	5	-6.1	623.326	37.17	2	34369	L2.raw	9822500	1	1	AZZ44629.1			PEAKS DB
ISSK	20.96	433.254	4	-5	434.259	48.1	2	44341	L2.raw	9243300	1	1	RKN78144.1:AZZ47596.1			PEAKS DB
LSSK	20.96	433.254	4	-5	434.259	48.1	2	44341	L2.raw	9243300	1	1	RKN81758.1:RKN76925.1			PEAKS DB
IPET	20.95	458.238	4	-4.2	459.243	55.57	2	51746	L2.raw	0	0	0				PEAKS DB
LPET	20.95	458.238	4	-4.2	459.243	55.57	2	51746	L2.raw	0	0	0	RKN82437.1:RKN81799.1:RKN83653.1:AZZ45656.1			PEAKS DB
KGNR	20.95	473.271	4	-2.6	474.277	28.75	2	24385	L2.raw	39747000	1	1	RKN81805.1:RKN83329.1:AZZ46586.1			PEAKS DB
LSYML	20.94	625.314	5	6.4	626.326	35.19	2	32105	L2.raw	0	0	0				PEAKS DB
KVPT	20.93	443.274	4	-3.9	444.28	56.4	2	50048	L2.raw	6072800	1	1				PEAKS DB
NPEGPNANP	20.93	908.399	9	-1.4	909.405	19.83	2	16096	L2.raw	212770	1	1	RKN83106.1			PEAKS DB
EGD	20.92	319.102	3	6.2	320.111	13.82	2	11050	L2.raw	0	0	0	RKN82804.1:RKN82667.1:RKN83265.1:RKN82801.1:RKN83179.1			PEAKS DB
GVAP	20.92	342.19	4	1.2	343.198	49.98	2	49012	L2.raw	142100000	3	3	RKN77887.1:AZZ46164.1:AZZ47036.1:RKN81647.1:AZZ45656.1			PEAKS DB
MVGPW	20.91	588.273	5	0.8	589.281	30.87	2	27606	L2.raw	0	0	0	AZZ44433.1			PEAKS DB
VSPV	20.89	400.232	4	-4.9	401.238	56.65	2	54262	L2.raw	61297000	1	1	RKN82801.1:RKN82871.1			PEAKS DB
DPPVSI	20.89	626.327	6	-3.4	627.333	23.52	2	20291	L2.raw	3980800	1	1	RKN76889.1			PEAKS DB
RQPSTY	20.89	750.366	6	-1.5	751.372	18.94	2	15219	L2.raw	7306400	1	1	AZZ43875.1			PEAKS DB
ITSRQP	20.88	700.387	6	-3.2	701.392	21.73	2	17835	L2.raw	6816100	1	1	AZZ43562.1			PEAKS DB
TLMML	20.88	607.307	5	2.5	608.316	39.19	2	36091	L2.raw	0	0	0	AZZ44974.1			PEAKS DB
IVVML	20.87	573.356	5	5.5	574.366	39.11	2	36021	L2.raw	770530	1	1				PEAKS DB
LVVML	20.87	573.356	5	5.5	574.366	39.11	2	36021	L2.raw	770530	1	1				PEAKS DB
VSPL	20.87	414.248	4	-4.9	415.253	56.24	2	51643	L2.raw	42588000	1	1				PEAKS DB
VSPI	20.87	414.248	4	-4.9	415.253	56.24	2	51643	L2.raw	42588000	1	1	RKN82804.1			PEAKS DB
AFLCP	20.87	549.262	5	5.6	550.273	35.77	2	32679	L2.raw	10823000	1	1	AZZ47295.1			PEAKS DB
IDRAFR	20.87	776.429	6	-3.6	777.434	25.95	2	22303	L2.raw	0	0	0	AZZ45396.1			PEAKS DB
FGPHAP	20.87	624.302	6	-5.6	625.306	37.47	2	36117	L2.raw	35260000	1	1	AZZ47596.1			PEAKS DB
WFAP	20.87	519.248	4	-4	520.253	21.12	2	17264	L2.raw	0	0	0				PEAKS DB
VYPHP	20.86	611.307	5	-5.6	612.311	34.73	2	33206	L2.raw	45820000	1	1	AZZ47086.1			PEAKS DB
HPPGF	20.85	553.265	5	-2.3	554.271	27.01	2	28435	L2.raw	54078000	1	1	AZZ47423.1			PEAKS DB
IELAA	20.85	515.295	5	-2.3	516.302	57.84	2	51447	L2.raw	6643100	1	1				PEAKS DB
IEIAA	20.85	515.295	5	-2.3	516.302	57.84	2	51447	L2.raw	6643100	1	1				PEAKS DB
LEIAA	20.85	515.295	5	-2.3	516.302	57.84	2	51447	L2.raw	6643100	1	1				PEAKS DB
LELAA	20.85	515.295	5	-2.3	516.302	57.84	2	51447	L2.raw	6643100	1	1				PEAKS DB
VSIE	20.84	446.238	4	-5.2	447.243	51.14	2	47269	L2.raw	0	0	0				PEAKS DB
VSLE	20.84	446.238	4	-5.2	447.243	51.14	2	47269	L2.raw	0	0	0				PEAKS DB
ASKP	20.84	401.227	4	-6.1	402.232	58.54	2	54441	L2.raw	1219600	1	1	AZZ44327.1			PEAKS DB
IAFFF	20.83	643.337	5	6.1	644.348	32.54	2	30846	L2.raw	8937200	1	1				PEAKS DB
LAFFF	20.83	643.337	5	6.1	644.348	32.54	2	30846	L2.raw	8937200	1	1				PEAKS DB
LMVG	20.83	418.225	4	2.8	419.233	37.7	2	34632	L2.raw	0	0	0	AZZ44953.1			PEAKS DB
IMVG	20.83	418.225	4	2.8	419.233	37.7	2	34632	L2.raw	0	0	0	RKN80056.1:RKN79649.1:RKN76925.1			PEAKS DB
ISCLP	20.82	531.273	5	4.8	532.283	22.6	2	18743	L2.raw	0	0	0				PEAKS DB
LSCIP	20.82	531.273	5	4.8	532.283	22.6	2	18743	L2.raw	0	0	0	RKN77010.1			PEAKS DB
LLFFGF	20.82	742.405	6	5	372.212	33.28	2	30099	L2.raw	3773500	1	1				PEAKS DB
ALIV	20.82	414.284	4	-5	415.289	57.7	2	54279	L2.raw	5415100	1	1				PEAKS DB
AIIV	20.82	414.284	4	-5	415.289	57.7	2	54279	L2.raw	5415100	1	1				PEAKS DB
ALLV	20.82	414.284	4	-5	415.289	57.7	2	54279	L2.raw	5415100	1	1				PEAKS DB
AILV	20.82	414.284	4	-5	415.289	57.7	2	54279	L2.raw	5415100	1	1	RKN82804.1			PEAKS DB
LTDQ	20.81	475.228	4	-4.7	476.233	55.65	2	47672	L2.raw	7901900	1	1	RKN79523.1:AZZ46280.1:AZZ45660.1:AZZ44411.1			PEAKS DB
ITDQ	20.81	475.228	4	-4.7	476.233	55.65	2	47672	L2.raw	7901900	1	1	RKN82804.1:RKN77930.1			PEAKS DB
NRSSNQ	20.8	704.32	6	1.9	705.329	24.62	2	18922	L2.raw	7307700	1	1	RKN83265.1			PEAKS DB
IGSGR	20.8	488.271	5	4	489.28	30.59	2	26179	L2.raw	15038000	1	1				PEAKS DB
LGSGR	20.8	488.271	5	4	489.28	30.59	2	26179	L2.raw	15038000	1	1	AZZ46076.1			PEAKS DB
GPAGPSGAP	20.8	709.34	9	-3.2	710.345	27.16	2	22688	L2.raw	2935400	1	1				PEAKS DB
RGGGL	20.8	458.26	5	0.4	459.268	28.6	2	25244	L2.raw	15621000	1	1				PEAKS DB
RGGGI	20.8	458.26	5	0.4	459.268	28.6	2	25244	L2.raw	15621000	1	1	AZZ44745.1			PEAKS DB
KHP	20.79	380.217	3	2.7	381.226	34.53	2	31537	L2.raw	5109100	1	1	AZZ44168.1:AZZ46175.1:RKN76891.1			PEAKS DB
MAIGVNE(-.98)	20.79	731.364	7	-6.5	732.366	30.72	2	27454	L2.raw	0	0	0	AZZ47036.1	Amidation	E7:Amidation:1000.00	PEAKS PTM
LLAV	20.79	414.284	4	-5	415.289	57.7	2	51847	L2.raw	5415100	1	1				PEAKS DB
LIAV	20.79	414.284	4	-5	415.289	57.7	2	51847	L2.raw	5415100	1	1				PEAKS DB
IIAV	20.79	414.284	4	-5	415.289	57.7	2	51847	L2.raw	5415100	1	1				PEAKS DB
ILAV	20.79	414.284	4	-5	415.289	57.7	2	51847	L2.raw	5415100	1	1	QOJ43406.1			PEAKS DB
KSSSS	20.78	494.234	5	5.7	495.244	20.58	2	16730	L2.raw	0	0	0				PEAKS DB
FIPPY	20.78	635.332	5	6.1	636.343	25.02	2	24509	L2.raw	46011000	1	1				PEAKS DB
FLPPY	20.78	635.332	5	6.1	636.343	25.02	2	24509	L2.raw	46011000	1	1				PEAKS DB
TPHNFP	20.77	711.334	6	-2.3	712.34	27.16	2	23657	L2.raw	2047900	1	1	AZZ47658.1			PEAKS DB
KGDR	20.75	474.255	4	4.4	475.264	20.58	2	16737	L2.raw	0	0	0				PEAKS DB
AVGP	20.75	342.19	4	1.2	343.198	49.98	2	45812	L2.raw	114060000	2	2	AOT99385.1:YP_009440048.1			PEAKS DB
EIGP	20.75	414.211	4	-4.7	415.217	54.91	2	51847	L2.raw	106100000	1	1	RKN77887.1			PEAKS DB
ELGP	20.75	414.211	4	-4.7	415.217	54.91	2	51847	L2.raw	106100000	1	1	RKN82490.1			PEAKS DB
KNISF	20.75	607.333	5	-6.8	608.336	27.92	2	24435	L2.raw	0	0	0				PEAKS DB
KNLSF	20.75	607.333	5	-6.8	608.336	27.92	2	24435	L2.raw	0	0	0				PEAKS DB
LVCVP	20.75	529.293	5	5.5	530.304	28.72	2	25300	L2.raw	0	0	0	AZZ47410.1			PEAKS DB
VYET	20.74	510.233	4	-1.1	511.239	53.25	2	49349	L2.raw	0	0	0	RKN82667.1			PEAKS DB
AIAMP	20.74	501.262	5	1.7	502.27	24.61	2	20859	L2.raw	0	0	0				PEAKS DB
ALAMP	20.74	501.262	5	1.7	502.27	24.61	2	20859	L2.raw	0	0	0				PEAKS DB
LIVRS	20.74	586.38	5	-6.5	587.384	28.25	2	24758	L2.raw	20596000	1	1				PEAKS DB
ILVRS	20.74	586.38	5	-6.5	587.384	28.25	2	24758	L2.raw	20596000	1	1	AZZ47036.1			PEAKS DB
LLVRS	20.74	586.38	5	-6.5	587.384	28.25	2	24758	L2.raw	20596000	1	1				PEAKS DB
FDR	20.73	436.207	3	-0.6	437.214	17.33	2	13799	L2.raw	1079900	1	1	RKN82804.1:RKN77887.1:RKN82667.1:RKN79359.1:RKN83179.1:RKN82795.1:RKN77001.1:RKN79451.1			PEAKS DB
IGYC	20.72	454.189	4	4.5	455.198	28.19	2	24735	L2.raw	0	0	0				PEAKS DB
LGYC	20.72	454.189	4	4.5	455.198	28.19	2	24735	L2.raw	0	0	0				PEAKS DB
TAHF	20.72	474.223	4	0.5	475.23	20.69	2	16843	L2.raw	0	0	0	RKN79425.1			PEAKS DB
WIY	20.72	480.237	3	1.6	481.245	18.92	2	15184	L2.raw	0	0	0	RKN81647.1			PEAKS DB
WLY	20.72	480.237	3	1.6	481.245	18.92	2	15184	L2.raw	0	0	0	RKN81758.1:RKN81689.1:RKN78064.1:AZZ44398.1			PEAKS DB
FTVS	20.71	452.227	4	-2	453.233	34.03	2	30754	L2.raw	248730	1	1	RKN76889.1:AZZ47036.1:RKN82936.1:AZZ44433.1:RKN80280.1			PEAKS DB
KDETRPF	20.71	891.445	7	1.9	892.454	29.3	2	26035	L2.raw	816420	1	1	RKN77930.1			PEAKS DB
KVGW	20.7	488.275	4	-4.3	489.28	30.59	2	24601	L2.raw	15038000	1	1				PEAKS DB
QVGV	20.69	401.227	4	-6.1	402.232	58.54	2	54557	L2.raw	1219600	1	1	AZZ47423.1			PEAKS DB
SLGHPVGA	20.68	736.387	8	-2.7	737.392	25.37	2	22200	L2.raw	27326000	1	1	AZZ45714.1			PEAKS DB
ALLAT	20.68	487.301	5	-2.4	488.307	56.15	2	52415	L2.raw	1282300	1	1	AZZ46164.1			PEAKS DB
AIIAT	20.68	487.301	5	-2.4	488.307	56.15	2	52415	L2.raw	1282300	1	1	AZZ45086.1			PEAKS DB
ALIAT	20.68	487.301	5	-2.4	488.307	56.15	2	52415	L2.raw	1282300	1	1				PEAKS DB
AILAT	20.68	487.301	5	-2.4	488.307	56.15	2	52415	L2.raw	1282300	1	1				PEAKS DB
LSRK	20.67	502.323	4	-2.6	503.329	47.89	2	44526	L2.raw	660110	1	1				PEAKS DB
ISRK	20.67	502.323	4	-2.6	503.329	47.89	2	44526	L2.raw	660110	1	1	RKN81689.1			PEAKS DB
KCAT	20.67	421.2	4	4.3	422.209	18	2	14350	L2.raw	0	0	0				PEAKS DB
FLAAADR	20.67	762.402	7	-2.6	763.408	27.72	2	25734	L2.raw	255910000	1	1	AZZ44649.1			PEAKS DB
TLIM	20.67	476.267	4	5	477.276	25.12	2	21516	L2.raw	19689000	2	2	RKN82838.1			PEAKS DB
TILM	20.67	476.267	4	5	477.276	25.12	2	21516	L2.raw	19689000	2	2	RKN82490.1:RKN81000.1			PEAKS DB
TLLM	20.67	476.267	4	5	477.276	25.12	2	21516	L2.raw	19689000	2	2	AZZ45932.1			PEAKS DB
TIIM	20.67	476.267	4	5	477.276	25.12	2	21516	L2.raw	19689000	2	2	RKN82804.1			PEAKS DB
LATHMP	20.67	668.332	6	-6.5	669.335	27.83	2	24333	L2.raw	0	0	0	AZZ45134.1			PEAKS DB
TASAP	20.67	445.217	5	2.4	446.226	19.09	2	15360	L2.raw	194230	1	1	RKN82804.1			PEAKS DB
APGV	20.66	342.19	4	0.9	343.198	43.15	2	43285	L2.raw	14841000	1	1	RKN82804.1:AZZ45270.1:AZZ44743.1			PEAKS DB
A(+27.99)THYPFK	20.66	890.429	7	-0.9	891.435	25.96	2	22275	L2.raw	3915500	1	1	RKN78064.1	Formylation	A1:Formylation:53.79	PEAKS PTM
SVPP	20.65	398.216	4	-4.4	399.222	53.36	2	53029	L2.raw	84444000	1	1	AZZ47686.1			PEAKS DB
ESVE	20.65	462.196	4	-0.2	463.203	33.33	2	30203	L2.raw	826060	1	1	AZZ45270.1			PEAKS DB
SKAP	20.65	401.227	4	-6.1	402.232	58.54	2	55649	L2.raw	1219600	1	1				PEAKS DB
WLPY	20.64	577.29	4	5.4	578.3	23.57	2	19968	L2.raw	2132000	1	1				PEAKS DB
WIPY	20.64	577.29	4	5.4	578.3	23.57	2	19968	L2.raw	2132000	1	1	AZZ43693.1			PEAKS DB
LGPT	20.64	386.216	4	-6.4	387.221	47.34	2	43986	L2.raw	666700	1	1	RKN77887.1:RKN83265.1:AZZ45293.1			PEAKS DB
IGPT	20.64	386.216	4	-6.4	387.221	47.34	2	43986	L2.raw	666700	1	1	RKN76889.1			PEAKS DB
TASR	20.63	433.228	4	2.4	434.237	19.54	2	15774	L2.raw	50456	1	1				PEAKS DB
IEPA	20.63	428.227	4	-5.4	429.232	56.35	2	51743	L2.raw	44901000	1	1	AZZ45894.1			PEAKS DB
LEPA	20.63	428.227	4	-5.4	429.232	56.35	2	51743	L2.raw	44901000	1	1	RKN79359.1:AZZ47084.1:AZZ44817.1:AZZ44411.1			PEAKS DB
IFMI	20.63	522.288	4	6.4	523.298	44.09	2	41584	L2.raw	43598000	1	1				PEAKS DB
LFML	20.63	522.288	4	6.4	523.298	44.09	2	41584	L2.raw	43598000	1	1				PEAKS DB
LFMI	20.63	522.288	4	6.4	523.298	44.09	2	41584	L2.raw	43598000	1	1				PEAKS DB
IFML	20.63	522.288	4	6.4	523.298	44.09	2	41584	L2.raw	43598000	1	1	AZZ45660.1			PEAKS DB
RYFR	20.63	640.345	4	-5.9	321.178	23.77	2	20060	L2.raw	901770	1	1				PEAKS DB
[truncated: 264 more rows]
